# Supplementary material for: Transcriptome of the Aedes aegypti Mosquito in Response to Human Complement Proteins
Source: Int J Mol Sci. 2020 Sep 9;21(18):6584. doi: 10.3390/ijms21186584 (PMC7555780; doi:10.3390/ijms21186584)
Supplement: Supplementary file 1 [file ijms-21-06584-s001.zip]

Archive with 4 entries (3 files):
- Supplementary Materials-revision/
- Supplementary Materials-revision/Table S1_FINAL_Sep1.xlsx
- Supplementary Materials-revision/Table S3_FINAL_Sep1.xlsx
- Supplementary Materials-revision/Table_S2_FinalSep1.xlsx
