# Supplementary material for: Transcriptome of the Aedes aegypti Mosquito in Response to Human Complement Proteins
Source: Int J Mol Sci. 2020 Sep 9;21(18):6584. doi: 10.3390/ijms21186584 (PMC7555780; doi:10.3390/ijms21186584)
Supplement: Supplementary file 1 [file ijms-21-06584-s001.zip › Supplementary Materials-revision/Table S1_FINAL_Sep1.xlsx]

## Sheet: Sheet1
Table S1
RNA read summary in the in vivo and in vitro experiments. The 15 samples were depossited under BioProject PRJNA655691
All down stream analyses were done with STAR results only.
					FastQC			Uniquely Mapped Reads (%)		Reads Not Mapped (%)
Sample Name	# raw reads	# mappable reads¹	% mappable reads	# removed reads	% duplicate reads	Average % GC content	Avearge sequence length (bp)	HISAT2	STAR	HISAT2	STAR
C3a1	9554688	9398570	98.3661	156118	0.3802	0.48	48	68.26	74.97	14.74	5.17
C3a2	11225726	10428876	92.9016	796850	0.422	0.47	48	69.94	77.66	13.45	2.38
C3a3	10237379	9785321	95.5842	452058	0.3975	0.48	48	69.35	76.84	13.44	2.37
C5a1	7910542	7728571	97.6996	181971	0.4146	0.48	48	69.62	76.47	14.69	4.84
C5a2	9171453	8945172	97.5328	226281	0.412	0.48	48	70.68	78.01	13.34	2.66
C5a3	9187810	9033486	98.3203	154324	0.3911	0.47	48	71.32	78.3	12.12	2.21
Control1	9040848	8841474	97.7947	199374	0.3989	0.47	48	66.8	73.86	16.34	6.17
Control2	4436875	4279409	96.451	157466	0.464	0.47	48	66.63	73.47	16.15	5.91
Control3	11405464	11050022	96.8836	355442	0.4022	0.47	48	66.18	73.3	16.92	6.38
Innactivated1	9083860	8695752	95.7275	388108	0.3909	0.49	48	72.27	79.56	13.16	2.1
Innactivated2	10047692	9709832	96.6374	337860	0.4555	0.49	48	72.47	80.02	13.8	2.31
Normal1	8773828	8672281	98.8426	101547	0.3182	0.47	48	68.35	74.63	11.22	2.15
Normal2	8786152	8690317	98.9092	95835	0.3686	0.48	48	71.97	78.97	11.72	2.04
Suggar fed1	7031388	6786752	96.5208	244636	0.4024	0.49	48	74.04	81.7	13.21	2.13
Suggar fed2	9517588	9164907	96.2944	352681	0.4213	0.49	48	74.92	82.27	12.96	1.95
1
The 3' adaptor (TGGAATTCTCGGGTGCCAAGG) for sequencing was removed from the raw reads. After removing the 3' adaptor, reads with the length less than 10 were excluded.
The remaining reads are mappable reads.
