# Supplementary material for: Transcriptome of the Aedes aegypti Mosquito in Response to Human Complement Proteins
Source: Int J Mol Sci. 2020 Sep 9;21(18):6584. doi: 10.3390/ijms21186584 (PMC7555780; doi:10.3390/ijms21186584)
Supplement: Supplementary file 1 [file ijms-21-06584-s001.zip › Supplementary Materials-revision/Table S3_FINAL_Sep1.xlsx]

## Sheet: all IRTs
	Name or Symbol	Description or Function	Transcript ID	GO accession	GO name	Interpro
Anti-Microbial Peptides, AMPs	CECA	cecropin	AAEL029038-RA	GO:0019731	antibacterial humoral response	IPR000875
	CECD	cecropin	AAEL029041-RA	GO:0019731	antibacterial humoral response	IPR000875
	CECD	cecropin	AAEL029046-RA	GO:0019731	antibacterial humoral response	IPR000875
	CECE	cecropin	AAEL029044-RA	GO:0019731	antibacterial humoral response	IPR000875
	CECN	cecropin	AAEL029047-RA	GO:0019731	antibacterial humoral response	IPR000875
	DEFA	defensin anti-microbial peptide	AAEL003841-RB	GO:0006952	defense response	IPR001542
	DEFA	defensin anti-microbial peptide	AAEL027792-RA	GO:0006952	defense response	IPR001542
	DEFC	defensin anti-microbial peptide	AAEL003832-RA	GO:0006952	defense response	IPR001542
	DEFD	defensin anti-microbial peptide	AAEL003857-RA	GO:0006952	defense response	IPR001542
	DPT1	diptericin anti-microbial peptide	AAEL004833-RA	GO:0042742	defense response to bacterium	IPR005521
	GAM1	gambicin anti-microbial peptide	AAEL004522-RA
Autophagy Genes, APHAGs	APG18B	autophagy related gene	AAEL013995-RA	GO:0006914	autophagy	IPR001680
	APG3	autophagy related gene	AAEL000955-RA	GO:0006914	autophagy	IPR007134
	APG4B	autophagy related gene	AAEL007228-RA	GO:0006914	autophagy	IPR005078
	APG5	autophagy related gene	AAEL002286-RA	GO:0006914	autophagy	IPR007239
	APG6	autophagy related gene	AAEL010427-RA	GO:0006914	autophagy	IPR007243
	APG7B	autophagy related gene	AAEL012306-RA	GO:0008641	ubiquitin-like modifier activating enzyme activity	IPR000594
	APG8	autophagy related gene	AAEL007162-RA	GO:0006914	autophagy	IPR004241
	DEBCL	autophagy related gene DEBCL	AAEL001515-RA	GO:0042981	regulation of apoptotic process	IPR026298
Caspases, CASPs	CASPS16	caspase (short)	AAEL005956-RA	GO:0006508	proteolysis	IPR001309
	CASPS16	caspase (short)	AAEL005956-RB	GO:0006508	proteolysis	IPR001309
	CASPS16	caspase (short)	AAEL005956-RC	GO:0006508	proteolysis	IPR001309
	CASPS16	caspase (short)	AAEL005956-RD	GO:0006508	proteolysis	IPR001309
	CASPS17	caspase	AAEL005955-RB	GO:0006508	proteolysis	IPR001309
	CASPS18	caspase (short)	AAEL003439-RA	GO:0006508	proteolysis	IPR001309
	CASPS19	caspase (short)	AAEL003444-RA	GO:0006508	proteolysis	IPR001309
	CASPS21	caspase	AAEL017498-RB	GO:0006508	proteolysis	IPR001309
	CASPS7	caspase (short)	AAEL012143-RB	GO:0006508	proteolysis	IPR001309
	CASPS8	caspase (short)	AAEL014348-RB	GO:0006508	proteolysis	IPR001309
	CASPS8	caspase (short)	AAEL014348-RC	GO:0006508	proteolysis	IPR001309
	CASPS8	caspase (short)	AAEL014348-RD	GO:0006508	proteolysis	IPR001309
	CASPS8	caspase (short)	AAEL014348-RE	GO:0006508	proteolysis	IPR001309
	CASPS8	caspase (short)	AAEL014348-RF	GO:0006508	proteolysis	IPR001309
	Dredd	caspase (long)	AAEL014148-RB	GO:0006508	proteolysis	IPR001309
	Dronc	caspase (long)	AAEL011562-RA	GO:0006508	proteolysis	IPR001309
		cysteine-type peptidase activity	AAEL026744-RB	GO:0006508	proteolysis	IPR001309
		Caspase-activated nuclease, putative [Source:UniProtKB/TrEMBL;Acc:A0A1S4F990]	AAEL004995-RA	GO:0006915	apoptotic process	IPR003508
Caspase Activators, CASPAs
Catalases, CATs	Cat	Catalase [Source:UniProtKB/TrEMBL;Acc:Q16J86]	AAEL013407-RA	GO:0055114	oxidation-reduction process	IPR002226
	Cat	Catalase [Source:UniProtKB/TrEMBL;Acc:Q16J86]	AAEL013407-RB	GO:0055114	oxidation-reduction process	IPR002226
CLIP-Domain Serine Protease, CLIPs	CLIPA1	Clip-Domain Serine Protease family A. Protease homologue.	AAEL002601-RA	GO:0006508	proteolysis	IPR001254
	CLIPA10	Clip-Domain Serine Protease family A. Protease homologue.	AAEL001675-RB	GO:0006508	proteolysis	IPR001254
	CLIPA10	Clip-Domain Serine Protease family A. Protease homologue.	AAEL001675-RC	GO:0006508	proteolysis	IPR001254
	CLIPA10	Clip-Domain Serine Protease family A. Protease homologue.	AAEL001675-RD	GO:0006508	proteolysis	IPR001254
	CLIPA10	Clip-Domain Serine Protease family A. Protease homologue.	AAEL001675-RE	GO:0006508	proteolysis	IPR001254
	CLIPA15	Clip-Domain Serine Protease family A. Protease homologue.	AAEL002126-RB	GO:0006508	proteolysis	IPR001254
	CLIPA15	Clip-Domain Serine Protease family A. Protease homologue.	AAEL002126-RC	GO:0006508	proteolysis	IPR001254
	CLIPA15	Clip-Domain Serine Protease family A. Protease homologue.	AAEL002126-RD	GO:0006508	proteolysis	IPR001254
	CLIPA15	Clip-Domain Serine Protease family A. Protease homologue.	AAEL002126-RE	GO:0006508	proteolysis	IPR001254
	CLIPA15	Clip-Domain Serine Protease family A. Protease homologue.	AAEL002126-RF	GO:0006508	proteolysis	IPR001254
	CLIPA16	Clip-Domain Serine Protease family A.	AAEL008404-RB	GO:0006508	proteolysis	IPR001254
	CLIPA17	Clip-Domain Serine Protease family A.	AAEL007006-RA	GO:0006508	proteolysis	IPR001254
	CLIPA3	Clip-Domain Serine Protease family A. Protease homologue	AAEL005718-RB	GO:0006508	proteolysis	IPR001254
	CLIPA3	Clip-Domain Serine Protease family A. Protease homologue	AAEL005718-RC	GO:0006508	proteolysis	IPR001254
	CLIPA3	Clip-Domain Serine Protease family A. Protease homologue	AAEL005718-RD	GO:0006508	proteolysis	IPR001254
	CLIPA3	Clip-Domain Serine Protease family A. Protease homologue	AAEL005718-RE	GO:0006508	proteolysis	IPR001254
	CLIPA3	Clip-Domain Serine Protease family A. Protease homologue	AAEL005718-RF	GO:0006508	proteolysis	IPR001254
	CLIPA3	Clip-Domain Serine Protease family A. Protease homologue	AAEL005718-RG	GO:0006508	proteolysis	IPR001254
	CLIPB13A	Clip-Domain Serine Protease family B.	AAEL003243-RA	GO:0006508	proteolysis	IPR001254
	CLIPB13B	Clip-Domain Serine Protease family B.	AAEL003253-RA	GO:0006508	proteolysis	IPR001254
	CLIPB13B	Clip-Domain Serine Protease family B.	AAEL003253-RB	GO:0006508	proteolysis	IPR001254
	CLIPB15	Clip-Domain Serine Protease family B.	AAEL014349-RA	GO:0006508	proteolysis	IPR001254
	CLIPB16	Clip-Domain Serine Protease family B. Protease homologue.	AAEL005648-RA	GO:0006508	proteolysis	IPR001254
	CLIPB21	Clip-Domain Serine Protease family B. Protease homologue.	AAEL001084-RA	GO:0006508	proteolysis	IPR001254
	CLIPB22	Clip-Domain Serine Protease family B.	AAEL008668-RB	GO:0004252	serine-type endopeptidase activity	IPR001254
	CLIPB22	Clip-Domain Serine Protease family B.	AAEL008668-RC	IPR001254	serine-type endopeptidase activity	GO:0004252
	CLIPB24	Clip-Domain Serine Protease family B.	AAEL014140-RA	GO:0006508	proteolysis	IPR001254
	CLIPB24	Clip-Domain Serine Protease family B.	AAEL014140-RB	GO:0006508	proteolysis	IPR001254
	CLIPB25	Clip-Domain Serine Protease family B.	AAEL014137-RA	GO:0006508	proteolysis	IPR001254
	CLIPB27	Clip-Domain Serine Protease family B.	AAEL007993-RA	GO:0006508	proteolysis	IPR001254
	CLIPB28	Clip-Domain Serine Protease family B.	AAEL013245-RB	GO:0006508	proteolysis	IPR001254
	CLIPB29	Clip-Domain Serine Protease family B.	AAEL006674-RA	GO:0006508	proteolysis	IPR001254
	CLIPB30	Clip-Domain Serine Protease family B.	AAEL000760-RA	GO:0006508	proteolysis	IPR001254
	CLIPB30	Clip-Domain Serine Protease family B.	AAEL000760-RB	GO:0006508	proteolysis	IPR001254
	CLIPB30	Clip-Domain Serine Protease family B.	AAEL000760-RC	GO:0006508	proteolysis	IPR001254
	CLIPB31	Clip-Domain Serine Protease family B	AAEL006161-RB	GO:0006508	proteolysis	IPR001254
	CLIPB33	Clip-Domain Serine Protease family B.	AAEL000099-RA	GO:0006508	proteolysis	IPR001254
	CLIPB34	Clip-Domain Serine Protease family B.	AAEL000028-RA	GO:0006508	proteolysis	IPR001254
	CLIPB35	Clip-Domain Serine Protease family B.	AAEL000037-RA	GO:0006508	proteolysis	IPR001254
	CLIPB37	Clip-Domain Serine Protease family B.	AAEL005431-RA	GO:0006508	proteolysis	IPR001254
	CLIPB38	Clip-Domain Serine Protease family B.	AAEL003628-RA	GO:0006508	proteolysis	IPR001254
	CLIPB39	Clip-Domain Serine Protease family B.	AAEL003632-RA	GO:0006508	proteolysis	IPR001254
	CLIPB41	Clip-Domain Serine Protease family B.	AAEL003631-RA	GO:0006508	proteolysis	IPR001254
	CLIPB42	Clip-Domain Serine Protease family B.	AAEL006168-RA	GO:0006508	proteolysis	IPR000253
	CLIPB43	Clip-Domain Serine Protease family B.	AAEL014354-RA	GO:0006508	proteolysis	IPR001254
	CLIPB44	Clip-Domain Serine Protease family B.	AAEL005060-RB	GO:0006508	proteolysis	IPR001254
	CLIPB45	Clip-Domain Serine Protease family B. Protease homologue.	AAEL001077-RA	GO:0006508	proteolysis	IPR001254
	CLIPB46	Clip-Domain Serine Protease family B.	AAEL005093-RA	GO:0006508	proteolysis	IPR001254
	CLIPC1	Clip-Domain Serine Protease family C.	AAEL011991-RA	GO:0004252	serine-type endopeptidase activity	IPR001254
	CLIPC12	Clip-Domain Serine Protease family C.	AAEL012711-RB	GO:0006508	proteolysis	IPR001254
	CLIPC16	Clip-Domain Serine Protease family C.	AAEL012713-RA	GO:0006508	proteolysis	IPR001254
	CLIPC2	Clip-Domain Serine Protease family C.	AAEL007593-RA	GO:0006508	proteolysis	IPR001254
	CLIPC3	Clip-Domain Serine Protease family C	AAEL007597-RA	GO:0006508	proteolysis	IPR001254
	CLIPC5B	Clip-Domain Serine Protease family C.	AAEL004524-RA	GO:0006508	proteolysis	IPR001254
	CLIPC5B	Clip-Domain Serine Protease family C.	AAEL004524-RB	GO:0006508	proteolysis	IPR001254
	CLIPD1	Clip-Domain Serine Protease family D	AAEL007796-RB	GO:0006508	proteolysis	IPR001254
	CLIPD1	Clip-Domain Serine Protease family D	AAEL007796-RC	GO:0006508	proteolysis	IPR001254
	CLIPD1	Clip-Domain Serine Protease family D	AAEL007796-RA	GO:0006508	proteolysis	IPR001254
	CLIPD10	Clip-Domain Serine Protease family D.	AAEL015109-RB	GO:0006508	proteolysis	IPR001254
	CLIPD10	Clip-Domain Serine Protease family D.	AAEL015109-RC	GO:0006508	proteolysis	IPR001254
	CLIPD10	Clip-Domain Serine Protease family D.	AAEL015109-RD	GO:0006508	proteolysis	IPR001254
	CLIPD10	Clip-Domain Serine Protease family D.	AAEL015109-RE	GO:0006508	proteolysis	IPR001254
	CLIPD2	Clip-Domain Serine Protease family D.	AAEL004979-RA	GO:0006508	proteolysis	IPR001254
	CLIPD3	Clip-Domain Serine Protease family D.	AAEL002997-RB	GO:0006508	proteolysis	IPR001254
	CLIPD6	Clip-Domain Serine Protease family D	AAEL002124-RA	GO:0006508	proteolysis	IPR001254
	CLIPD9	Clip-Domain Serine Protease family D.	AAEL000238-RB	GO:0006508	proteolysis	IPR001254
	CLIPD9	Clip-Domain Serine Protease family D.	AAEL000238-RC	GO:0006508	proteolysis	IPR001254
	CLIPD9	Clip-Domain Serine Protease family D.	AAEL000238-RD	GO:0006508	proteolysis	IPR001254
	CLIPE10	Clip-Domain Serine Protease family E. Protease homologue.	AAEL010773-RA	GO:0006508	proteolysis	IPR001254
	CLIPE12	Clip-domain serine protease, family E	AAEL018347-RB	GO:0006508	proteolysis	IPR001254
	CLIPE12	Clip-domain serine protease, family E	AAEL018347-RC	GO:0006508	proteolysis	IPR001254
	CLIPE8	Clip-Domain Serine Protease family E. Protease homologue.	AAEL005792-RA	GO:0006508	proteolysis	IPR001254
	CLIPE9	Clip-Domain Serine Protease family E. Protease homologue.	AAEL001233-RA	GO:0006508	proteolysis	IPR001254
		Clip-domain serine protease, family B	AAEL017003-RC	GO:0006508	proteolysis	IPR001254
		clip-domain serine protease, putative	AAEL001098-RA	GO:0006508	proteolysis	IPR001254
		clip-domain serine protease, putative	AAEL006576-RA	GO:0006508	proteolysis	IPR001254
		clip-domain serine protease, putative	AAEL009722-RA	GO:0006508	proteolysis	IPR001254
		clip-domain serine protease, putative	AAEL014386-RB	GO:0006508	proteolysis	IPR001254
		Clip-domain serine protease, family B	AAEL017003-RB	GO:0006508	proteolysis	IPR001254
		Clip-domain serine protease [Source:UniProtKB/TrEMBL;Acc:Q1HQI3]	AAEL022578-RA	GO:0006508	proteolysis	IPR001254
			AAEL019468-RA	GO:0004867	serine-type endopeptidase inhibitor activity	IPR000884
			AAEL017051-RB	GO:0006508	proteolysis	IPR001254
C-Type Lectins, CTLs	CTL10	C-Type Lectin (CTL).	AAEL009338-RA			IPR001304
	CTL12	C-Type Lectin (CTL).	AAEL008681-RA			IPR001304
	CTL14	C-Type Lectin (CTL14)	AAEL011453-RA			IPR001304
	CTL15	C-Type Lectin (CTL).	AAEL012353-RA			IPR001304
	CTL16	C-Type Lectin (CTL16)	AAEL000533-RA			IPR001304
	CTL18	C-Type Lectin (CTL).	AAEL005482-RA			IPR001304
	CTL19	C-Type Lectin (CTL19)	AAEL011404-RA			IPR001304
	CTL20	C-Type Lectin (CTL20)	AAEL011407-RA			IPR001304
	CTL21	C-Type Lectin (CTL21)	AAEL011408-RA			IPR001304
	CTL24	C-Type Lectin (CTL).	AAEL002524-RA			IPR001304
	CTL25	C-Type Lectin (CTL25)	AAEL000556-RA	IPR001304
	CTLGA3	C-Type Lectin (CTL) - galactose binding.	AAEL011070-RA	GO:0030246	carbohydrate binding	IPR001304
	CTLGA5	C-Type Lectin (CTL) - galactose binding.	AAEL005641-RA			IPR001304
	CTLGA6	C-Type Lectin (CTL) - galactose binding.	AAEL009209-RA			IPR001304
	CTLMA11	C-Type Lectin (CTLMA11) - mannose binding.	AAEL000543-RA			IPR001304
	CTLMA12	C-Type Lectin (CTLMA12) - mannose binding	AAEL011455-RA			IPR001304
	CTLMA13	C-Type Lectin (CTL) - mannose binding.	AAEL011621-RA	GO:0006508	proteolysis	IPR001254
	CTLMA14	C-Type Lectin (CTL) - mannose binding.	AAEL014382-RA	GO:0030246	carbohydrate binding	IPR001304
Fibrinogen-Related Proteins, FREP		fibrinogen and fibronectin	AAEL000508-RA			IPR002181
		fibrinogen and fibronectin	AAEL000726-RA			IPR002181
		fibrinogen and fibronectin	AAEL001713-RA			IPR002181
		fibrinogen and fibronectin	AAEL002713-RA			IPR002181
		fibrinogen and fibronectin	AAEL003156-RA			IPR002181
		fibrinogen and fibronectin	AAEL006691-RA			IPR002181
		fibrinogen and fibronectin	AAEL006699-RA			IPR002181
		fibrinogen and fibronectin	AAEL006702-RA			IPR002181
		fibrinogen and fibronectin	AAEL006704-RA			IPR002181
		fibrinogen and fibronectin	AAEL007942-RA			IPR002181
		fibrinogen and fibronectin	AAEL008104-RA			IPR002181
		fibrinogen and fibronectin	AAEL010117-RA			IPR002181
		fibrinogen and fibronectin	AAEL011007-RA			IPR002181
		fibrinogen and fibronectin	AAEL011009-RA			IPR002181
		fibrinogen and fibronectin	AAEL011633-RA			IPR002181
		fibrinogen and fibronectin	AAEL011634-RA			IPR002181
		fibrinogen and fibronectin	AAEL013417-RA			IPR002181
		fibrinogen and fibronectin	AAEL013506-RA			IPR002181
Galectins or Galactoside-Binding Lectins, GALEs	GALE1	galectin	AAEL003541-RA	GO:0030246	carbohydrate binding	IPR001079
	GALE11	galectin	AAEL003840-RA	GO:0016021	integral component of membrane	IPR001079
	GALE12	Galectin [Source:UniProtKB/TrEMBL;Acc:Q16UP1]	AAEL009842-RA	GO:0030246	carbohydrate binding	IPR001079
	GALE14	Galectin [Source:UniProtKB/TrEMBL;Acc:Q16UP0]	AAEL009850-RA	GO:0030246	carbohydrate binding	IPR001079
	GALE3	galectin	AAEL004196-RA	GO:0016021	integral component of membrane	IPR001079
	GALE5	galectin	AAEL003844-RA	GO:0030246	carbohydrate binding	IPR001079
	GALE6B	Galectin [Source:UniProtKB/TrEMBL;Acc:Q17AG2]	AAEL012003-RA	GO:0030246	carbohydrate binding	IPR001079
1,3-BETA-d Glucan Binding Proteins, BGBPs (GNBPs)	GNBPA1	Gram-Negative Binding Protein (GNBP) or Beta-1 3-Glucan Binding Protein (BGBP).	AAEL007626-RA	GO:0004553	hydrolase activity, hydrolyzing O-glycosyl compounds	IPR000757
	GNBPB1	Gram-Negative Binding Protein (GNBP) or Beta-1 3-Glucan Binding Protein (BGBP).	AAEL003889-RA	GO:0004553	hydrolase activity, hydrolyzing O-glycosyl compounds	IPR000757
	GNBPB3	Gram-Negative Binding Protein (GNBP) or Beta-1 3-Glucan Binding Protein (BGBP).	AAEL009176-RA	GO:0004553	hydrolase activity, hydrolyzing O-glycosyl compounds	IPR000757
	GNBPB4	Gram-Negative Binding Protein (GNBP) or Beta-1 3-Glucan Binding Protein (BGBP).	AAEL009178-RA	GO:0004553	hydrolase activity, hydrolyzing O-glycosyl compounds	IPR000757
	GNBPB5	Gram-Negative Binding Protein (GNBP) or Beta-1 3-Glucan Binding Protein (BGBP).	AAEL003894-RA	GO:0004553	hydrolase activity, hydrolyzing O-glycosyl compounds	IPR000757
	GNBPB6	Gram-Negative Binding Protein (GNBP) or Beta-1 3-Glucan Binding Protein (BGBP).	AAEL007064-RA	GO:0004553	hydrolase activity, hydrolyzing O-glycosyl compounds	IPR000757
IMD Pathway Members, IMDPATHs	casp	caspar	AAEL027860-RA	GO:0005515	protein binding	IPR000626
	casp	caspar	AAEL027860-RB	GO:0005515	protein binding	IPR000626
	DNR1	Defense repressor 1	AAEL000590-RA	GO:0005856	cytoskeleton	IPR000299
	FADD	IMD pathway signalling Fas-Associated Death Domain (FADD).	AAEL001932-RA	GO:0007165	signal transduction	IPR000488
	IKK1	IMD pathway signalling I-Kappa-B Kinase 1 (IKK1 IKK-beta). (ird5 orthologue immune response deficient 5)	AAEL003245-RA	GO:0005524	ATP binding	IPR000719
	IKK2	IMD pathway signalling I-Kappa-B Kinase 2 (IKK2 IKK-gamma).	AAEL012510-RA	GO:0070530	K63-linked polyubiquitin modification-dependent protein binding	IPR032419
	IKK2	IMD pathway signalling I-Kappa-B Kinase 2 (IKK2 IKK-gamma).	AAEL012510-RB	GO:0070530	K63-linked polyubiquitin modification-dependent protein binding	IPR032419
	IMD	IMD pathway signalling Immune Deficiency (Imd).	AAEL010083-RA	GO:0007165	signal transduction	IPR000488
	pirk	poor Imd response upon knock-in	AAEL021557-RA
	REL2	IMD pathway signalling NF-kappaB Relish-like transcription factor	AAEL007624-RA	GO:0003677	DNA binding	IPR000451
	REL2	IMD pathway signalling NF-kappaB Relish-like transcription factor	AAEL007624-RB	GO:0003677	DNA binding	IPR000451
		IMD pathway CASPAR1	AAEL014734-RA	GO:0016491	oxidoreductase activity	IPR005097
Inhibitors of Apoptosis, IAPs	IAP2	Inhibitor of Apoptosis (IAP) containing Baculoviral IAP Repeat(s) (BIR domains).	AAEL006633-RA			IPR001370
	IAP5	Inhibitor of Apoptosis (IAP) containing Baculoviral IAP Repeat(s) (BIR domains).	AAEL014251-RA			IPR001370
		viral IAP-associated factor, putative	AAEL011096-RA			IPR001200
		viral IAP-associated factor, putative	AAEL007713-RA			IPR024253
JAKSTAT Signal Transduction	DOME	JAKSTAT pathway signalling Transmembrane Receptor Domeless.	AAEL012471-RA	GO:0016020	membrane	IPR003529
	DOME	JAKSTAT pathway signalling Transmembrane Receptor Domeless.	AAEL012471-RB	GO:0016020	membrane	IPR003529
	HOP	JAKSTAT pathway signalling Janus Kinase Hopscotch.	AAEL012553-RA	GO:0005524	ATP binding	IPR000299
	STAT	JAKSTAT pathway signalling transcription factor	AAEL020559-RA	GO:0003677	DNA binding	IPR000980
	STAT	JAKSTAT pathway signalling transcription factor	AAEL020559-RB	GO:0003677	DNA binding	IPR000980
	STAT	JAKSTAT pathway signalling transcription factor	AAEL020559-RC	GO:0003677	DNA binding	IPR000980
	STAT	JAKSTAT pathway signalling transcription factor	AAEL020559-RD	GO:0003677	DNA binding	IPR000980
	STAT	JAKSTAT pathway signalling transcription factor	AAEL020559-RE	GO:0003677	DNA binding	IPR000980
	STAT	JAKSTAT pathway signalling transcription factor	AAEL020559-RF	GO:0003677	DNA binding	IPR000980
	STAT	JAKSTAT pathway signalling transcription factor	AAEL020559-RG	GO:0003677	DNA binding	IPR000980
	STAT	JAKSTAT pathway signalling transcription factor	AAEL020559-RH	GO:0003677	DNA binding	IPR000980
Leucine-rich immune protein	LRIM1	leucine-rich immune protein (Long)	AAEL012086-RA	GO:0005515	protein binding	IPR001611
	LRIM10A	leucine-rich immune protein (Short)	AAEL001401-RA	GO:0005515	protein binding	IPR001611
	LRIM10B	leucine-rich immune protein (Short)	AAEL001402-RA	GO:0005515	protein binding	IPR001611
	LRIM12	leucine-rich immune protein (Short)	AAEL010656-RA	GO:0005515	protein binding	IPR001611
	LRIM13	leucine-rich immune protein (Short)	AAEL012255-RA	GO:0005515	protein binding	IPR001611
	LRIM15	leucine-rich immune protein (TM)	AAEL007103-RA	GO:0005515	protein binding	IPR001611
	LRIM16	leucine-rich immune protein (TM)	AAEL008658-RB	GO:0005515	protein binding	IPR001611
	LRIM17	leucine-rich immune protein (Coil-less)	AAEL010125-RB	GO:0005515	protein binding	IPR001611
	LRIM18	leucine-rich immune protein (Coil-less)	AAEL012911-RA	GO:0005515	protein binding	IPR001611
	LRIM18	leucine-rich immune protein (Coil-less)	AAEL012911-RB	GO:0005515	protein binding	IPR001611
	LRIM18	leucine-rich immune protein (Coil-less)	AAEL012911-RC	GO:0005515	protein binding	IPR001611
	LRIM19	leucine-rich immune protein (Coil-less)	AAEL000762-RB	GO:0005515	protein binding	IPR001611
	LRIM20	leucine-rich immune protein (Coil-less)	AAEL006920-RA	GO:0005515	protein binding	IPR001611
	LRIM21	leucine-rich immune protein (Coil-less)	AAEL009894-RB	GO:0005515	protein binding	IPR001611
	LRIM21	leucine-rich immune protein (Coil-less)	AAEL009894-RC	GO:0005515	protein binding	IPR001611
	LRIM22	leucine-rich immune protein (Coil-less)	AAEL007224-RA	GO:0005515	protein binding	IPR001611
	LRIM23	leucine-rich immune protein (Coil-less)	AAEL004466-RA	GO:0005515	protein binding	IPR001611
	LRIM24	leucine-rich immune protein (Coil-less)	AAEL012763-RA	GO:0005515	protein binding	IPR001611
	LRIM25	leucine-rich immune protein (Coil-less)	AAEL009792-RB	GO:0005515	protein binding	IPR001611
	LRIM3	leucine-rich immune protein (Long)	AAEL010132-RB	GO:0005515	protein binding	IPR001611
	LRIM31	leucine-rich immune protein (Coil-less)	AAEL006377-RA	GO:0005515	protein binding	IPR001611
	LRIM4	leucine-rich immune protein (Long)	AAEL010128-RA	GO:0005515	protein binding	IPR001611
	LRIM5	leucine-rich immune protein (Short)	AAEL012767-RA	GO:0005515	protein binding	IPR001611
	LRIM5	leucine-rich immune protein (Short)	AAEL012767-RB	GO:0005515	protein binding	IPR001611
	LRIM6	leucine-rich immune protein (Short)	AAEL012538-RA	GO:0005515	protein binding	IPR001611
	LRIM7	leucine-rich immune protein (Short)	AAEL001417-RA	GO:0005515	protein binding	IPR001611
	LRIM8	leucine-rich immune protein (Short)	AAEL001420-RA	GO:0005515	protein binding	IPR001611
	LRIM9	leucine-rich immune protein (Short)	AAEL001414-RA	GO:0005515	protein binding	IPR001611
	LRIM9	leucine-rich immune protein (Short)	AAEL001414-RB	GO:0005515	protein binding	IPR001611
		leucine rich repeat protein	AAEL003554-RA	GO:0005515	protein binding	IPR001611
		leucine rich repeat protein	AAEL003554-RB	GO:0005515	protein binding	IPR001611
		leucine rich repeat protein	AAEL003554-RC	GO:0005515	protein binding	IPR001611
		leucine rich repeat protein	AAEL003554-RD	GO:0005515	protein binding	IPR001611
		leucine rich repeat protein	AAEL003554-RE	GO:0005515	protein binding	IPR001611
		leucine rich repeat protein	AAEL003554-RF	GO:0005515	protein binding	IPR001611
		leucine rich repeat protein	AAEL003554-RG	GO:0005515	protein binding	IPR001611
		leucine-rich transmembrane protein	AAEL003597-RA	GO:0005515	protein binding	IPR001611
		leucine-rich transmembrane protein	AAEL003597-RB	GO:0005515	protein binding	IPR001611
Lysozymes, LYSs	LYSC10	C-Type Lysozyme (Lys-E).	AAEL003712-RA	GO:0003796	lysozyme activity	IPR000974
	LYSC11	C-Type Lysozyme (Lys-A).	AAEL003723-RA	GO:0003796	lysozyme activity	IPR000974
	LYSC4	C-Type Lysozyme (Lys-C).	AAEL017132-RA	GO:0003796	lysozyme activity	IPR000974
	LYSC7B	C-Type Lysozyme (Lys-B).	AAEL015404-RA	GO:0003796	lysozyme activity	IPR000974
	LYSC7B	C-Type Lysozyme (Lys-B).	AAEL015404-RB	GO:0003796	lysozyme activity	IPR000974
	LYSC7B	C-Type Lysozyme (Lys-B).	AAEL015404-RC	GO:0003796	lysozyme activity	IPR000974
		lysosomal pro-X carboxypeptidase, putative	AAEL008708-RA	GO:0006508	proteolysis	IPR008758
MD2-like proteins, MLs		Niemann-Pick Type C-2, putative	AAEL004120-RA	GO:0032367	intracellular cholesterol transport	IPR003172
		Niemann-Pick Type C-2, putative	AAEL006854-RA	GO:0032367	intracellular cholesterol transport	IPR003172
		niemann-pick C1	AAEL009531-RA	GO:0016021	integral component of membrane	IPR000731
		Niemann-Pick Type C-2, putative	AAEL009553-RA	GO:0032367	intracellular cholesterol transport	IPR003172
		Niemann-Pick Type C-2, putative	AAEL009555-RA	GO:0032367	intracellular cholesterol transport	IPR003172
		Niemann-Pick Type C-2, putative	AAEL009556-RA	GO:0032367	intracellular cholesterol transport	IPR003172
		Niemann-Pick Type C-2, putative	AAEL009760-RA			IPR003172
		Niemann-Pick Type C-2, putative	AAEL012064-RA	GO:0032367	intracellular cholesterol transport	IPR003172
		Niemann-Pick Type C-2, putative	AAEL015136-RA	GO:0032367	intracellular cholesterol transport	IPR003172
		Niemann-Pick Type C-2, putative	AAEL015137-RA			IPR003172
			AAEL001634-RA			IPR003172
			AAEL001654-RA			IPR003172
			AAEL007591-RA			IPR003172
			AAEL007592-RA			IPR003172
			AAEL015140-RA			IPR003172
Peptidoglycan Recognition Proteins, PGRPs	PGRPLC	Peptidoglycan Recognition Protein (Long)	AAEL014640-RA	GO:0009253	peptidoglycan catabolic process	IPR002502
	PGRPS1	Peptidoglycan Recognition Protein (Short)	AAEL009474-RA	GO:0009253	peptidoglycan catabolic process	IPR002502
	PGRPS4	Peptidoglycan Recognition Protein (Short)	AAEL017056-RB	GO:0045087	innate immune response	IPR002502
		peptidoglycan recognition protein (short)	AAEL007039-RB	GO:0045087	innate immune response	IPR002502
Peroxidases, PRDXs	GPXH2	Glutathione peroxidase [Source:UniProtKB/TrEMBL;Acc:Q5K6H6]	AAEL008397-RA	GO:0055114	oxidation-reduction process	IPR000889
	HPX1	heme peroxidase	AAEL006014-RA	GO:0055114	oxidation-reduction process	IPR010255
	HPX2	heme peroxidase	AAEL013171-RA	GO:0055114	oxidation-reduction process	IPR010255
	HPX8B	heme peroxidase	AAEL004390-RA	GO:0055114	oxidation-reduction process	IPR010255
	pxt	chorion peroxidase	AAEL004386-RA	GO:0055114	oxidation-reduction process	IPR010255
	TPX1	thioredoxin peroxidase	AAEL013528-RA	GO:0016491	oxidoreductase activity	IPR000866
Prophenoloxidases, PPOs	PPO10	prophenoloxidase	AAEL011764-RA	GO:0016491	oxidoreductase activity	IPR000896
	PPO3	prophenoloxidase	AAEL011763-RA	GO:0016491	oxidoreductase activity	IPR000896
	PPO5	prophenoloxidase	AAEL013492-RA	GO:0016491	oxidoreductase activity	IPR000896
	PPO5	prophenoloxidase	AAEL013492-RB	GO:0016491	oxidoreductase activity	IPR000896
	PPO6	prophenoloxidase	AAEL014544-RA	GO:0016491	oxidoreductase activity	IPR000896
	PPO7	prophenoloxidase	AAEL013493-RB	GO:0016491	oxidoreductase activity	IPR000896
	PPO8	prophenoloxidase	AAEL013496-RA	GO:0016491	oxidoreductase activity	IPR000896
		prophenoloxidase	AAEL015113-RA	GO:0016491	oxidoreductase activity	IPR000896
		prophenoloxidase	AAEL015116-RA	GO:0016491	oxidoreductase activity	IPR000896
Relish-like Proteins, RELs	REL1A	TOLL pathway signalling NF-kappaB Relish-like transcription factor	AAEL007696-RA	GO:0003677	DNA binding	IPR000451
	REL1A	TOLL pathway signalling NF-kappaB Relish-like transcription factor	AAEL007696-RB	GO:0003677	DNA binding	IPR000451
	REL1A	TOLL pathway signalling NF-kappaB Relish-like transcription factor	AAEL007696-RC	GO:0003677	DNA binding	IPR000451
	REL1A	TOLL pathway signalling NF-kappaB Relish-like transcription factor	AAEL007696-RD	GO:0003677	DNA binding	IPR000451
	REL1A	TOLL pathway signalling NF-kappaB Relish-like transcription factor	AAEL007696-RE	GO:0003677	DNA binding	IPR000451
	REL1A	TOLL pathway signalling NF-kappaB Relish-like transcription factor	AAEL007696-RF	GO:0003677	DNA binding	IPR000451
	REL1A	TOLL pathway signalling NF-kappaB Relish-like transcription factor	AAEL007696-RG	GO:0003677	DNA binding	IPR000451
	REL1A	TOLL pathway signalling NF-kappaB Relish-like transcription factor	AAEL007696-RH	GO:0003677	DNA binding	IPR000451
	REL1B	TOLL pathway signalling NF-kappaB Relish-like transcription factor	AAEL006930-RA	GO:0003700	DNA-binding transcription factor activity	IPR000451
Scavenger Receptors, SCRs	SCRASP1	Class A Scavenger Receptor (SRCR domain) with Serine Protease domain.	AAEL009192-RA	GO:0016020	membrane	IPR001190
	SCRB1	Class B Scavenger Receptor (CD36 domain)	AAEL005374-RB	GO:0016020	membrane	IPR002159
	SCRB1	Class B Scavenger Receptor (CD36 domain)	AAEL005374-RC	GO:0016020	membrane	IPR002159
	SCRB1	Class B Scavenger Receptor (CD36 domain)	AAEL005374-RD	GO:0016020	membrane	IPR002159
	SCRB17	Class B Scavenger Receptor (CD36 domain).	AAEL008370-RG	GO:0016020	membrane	IPR002159
	SCRB17	Class B Scavenger Receptor (CD36 domain).	AAEL008370-RA	GO:0016020	membrane	IPR002159
	SCRB17	Class B Scavenger Receptor (CD36 domain).	AAEL008370-RB	GO:0016020	membrane	IPR002159
	SCRB17	Class B Scavenger Receptor (CD36 domain).	AAEL008370-RC	GO:0016020	membrane	IPR002159
	SCRB17	Class B Scavenger Receptor (CD36 domain).	AAEL008370-RD	GO:0016020	membrane	IPR002159
	SCRB17	Class B Scavenger Receptor (CD36 domain).	AAEL008370-RE	GO:0016020	membrane	IPR002159
	SCRB17	Class B Scavenger Receptor (CD36 domain).	AAEL008370-RF	GO:0016020	membrane	IPR002159
	SCRB5	Class B Scavenger Receptor (CD36 domain).	AAEL011222-RA	GO:0016020	membrane	IPR002159
	SCRB5	Class B Scavenger Receptor (CD36 domain).	AAEL011222-RB	GO:0016020	membrane	IPR002159
	SCRB5	Class B Scavenger Receptor (CD36 domain).	AAEL011222-RC	GO:0016020	membrane	IPR002159
	SCRB5	Class B Scavenger Receptor (CD36 domain).	AAEL011222-RD	GO:0016020	membrane	IPR002159
	SCRB6	Class B Scavenger Receptor (CD36 domain).	AAEL002741-RB	GO:0016020	membrane	IPR002159
	SCRB7	Class B Scavenger Receptor (CD36 domain).	AAEL000234-RA	GO:0016020	membrane	IPR002159
	SCRB7	Class B Scavenger Receptor (CD36 domain).	AAEL000234-RB	GO:0016020	membrane	IPR002159
	SCRB7	Class B Scavenger Receptor (CD36 domain).	AAEL000234-RC	GO:0016020	membrane	IPR002159
	SCRB7	Class B Scavenger Receptor (CD36 domain).	AAEL000234-RD	GO:0016020	membrane	IPR002159
	SCRB7	Class B Scavenger Receptor (CD36 domain).	AAEL000234-RE	GO:0016020	membrane	IPR002159
	SCRB7	Class B Scavenger Receptor (CD36 domain).	AAEL000234-RF	GO:0016020	membrane	IPR002159
	SCRB7	Class B Scavenger Receptor (CD36 domain).	AAEL000234-RG	GO:0016020	membrane	IPR002159
	SCRB7	Class B Scavenger Receptor (CD36 domain).	AAEL000234-RH	GO:0016020	membrane	IPR002159
	SCRB7	Class B Scavenger Receptor (CD36 domain).	AAEL000234-RI	GO:0016020	membrane	IPR002159
	SCRB7	Class B Scavenger Receptor (CD36 domain).	AAEL000234-RJ	GO:0016020	membrane	IPR002159
	SCRB7	Class B Scavenger Receptor (CD36 domain).	AAEL000234-RK	GO:0016020	membrane	IPR002159
	SCRB7	Class B Scavenger Receptor (CD36 domain).	AAEL000234-RL	GO:0016020	membrane	IPR002159
	SCRB7	Class B Scavenger Receptor (CD36 domain).	AAEL000234-RM	GO:0016020	membrane	IPR002159
	SCRB7	Class B Scavenger Receptor (CD36 domain).	AAEL000234-RN	GO:0016020	membrane	IPR002159
	SCRB7	Class B Scavenger Receptor (CD36 domain).	AAEL000234-RO	GO:0016020	membrane	IPR002159
	SCRB7	Class B Scavenger Receptor (CD36 domain).	AAEL000234-RP	GO:0016020	membrane	IPR002159
	SCRB7	Class B Scavenger Receptor (CD36 domain).	AAEL000234-RQ	GO:0016020	membrane	IPR002159
	SCRB7	Class B Scavenger Receptor (CD36 domain).	AAEL000234-RR	GO:0016020	membrane	IPR002159
	SCRB8	Class B Scavenger Receptor (CD36 domain).	AAEL000227-RA	GO:0016020	membrane	IPR002159
	SCRBQ1	Class B Scavenger Receptor (CD36 domain).	AAEL009420-RA	GO:0016020	membrane	IPR002159
	SCRBQ2	Class B Scavenger Receptor (CD36 domain).	AAEL009423-RA	GO:0016020	membrane	IPR002159
	SCRBQ3	Class B Scavenger Receptor (CD36 domain).	AAEL009432-RA	GO:0016020	membrane	IPR002159
	SCRBQ3	Class B Scavenger Receptor (CD36 domain).	AAEL009432-RB	GO:0016020	membrane	IPR002159
	SCRC1	Class C Scavenger Receptor (Sushi/SCR/CCP MAM and Somatomedin B domains).	AAEL006355-RB	GO:0016020	membrane	IPR000436
		Class B Scavenger Receptor (CD36 domain)	AAEL000256-RA	GO:0016020	membrane	IPR002159
		Class B Scavenger Receptor (CD36 domain)	AAEL000256-RB	GO:0016020	membrane	IPR002159
		Class B Scavenger Receptor (CD36 domain)	AAEL000256-RC	GO:0016020	membrane	IPR002159
		Class B Scavenger Receptor (CD36 domain)	AAEL000256-RD	GO:0016020	membrane	IPR002159
		Class B Scavenger Receptor (CD36 domain)	AAEL000256-RE	GO:0016020	membrane	IPR002159
		scavenger receptor, putative	AAEL001914-RA	GO:0016020	membrane	IPR001190
		scavenger receptor, putative	AAEL001914-RB	GO:0016020	membrane	IPR001190
		scavenger receptor, putative	AAEL001914-RC	GO:0016020	membrane	IPR001190
		scavenger receptor, putative	AAEL001914-RD	GO:0016020	membrane	IPR001190
			AAEL018036-RD	GO:0005044	scavenger receptor activity	IPR000884
			AAEL018036-RE	GO:0005044	scavenger receptor activity	IPR000884
			AAEL018036-RF	GO:0005044	scavenger receptor activity	IPR000884
			AAEL018036-RG	GO:0005044	scavenger receptor activity	IPR000884
			AAEL019858-RA	GO:0005044	scavenger receptor activity	IPR000884
			AAEL022263-RA	GO:0005044	scavenger receptor activity	IPR001190
Superoxido-Dismutases, SODs	MNSOD1	manganese-iron (Mn-Fe) superoxide dismutase.	AAEL004823-RA	GO:0055114	oxidation-reduction process	IPR001189
	MNSOD2	manganese-iron (Mn-Fe) superoxide dismutase	AAEL005108-RA	GO:0055114	oxidation-reduction process	IPR001189
Spaetzle-like Proteins, SPZs	SPZ2	spaetzle-like cytokine	AAEL001435-RA	GO:0020037	heme binding	IPR009056
	SPZ3A	spaetzle-like cytokine	AAEL008596-RA			IPR029034
	SPZ3A	spaetzle-like cytokine	AAEL008596-RB			IPR029034
	SPZ3A	spaetzle-like cytokine	AAEL008596-RC			IPR029034
	SPZ4	spaetzle-like cytokine	AAEL007897-RB			IPR029034
	SPZ5	spaetzle-like cytokine	AAEL001929-RA			IPR029034
	SPZ6	spaetzle-like cytokine	AAEL012164-RA			IPR029034
		spaetzle-like cytokine	AAEL013434-RC			IPR029034
		spaetzle-like cytokine	AAEL013434-RD			IPR029034
		spaetzle-like cytokine	AAEL013434-RE			IPR029034
		spaetzle-like cytokine	AAEL013434-RF			IPR029034
		spaetzle-like cytokine	AAEL013434-RG			IPR029034
		spaetzle-like cytokine	AAEL013434-RH			IPR029034
		spaetzle-like cytokine	AAEL013434-RI			IPR029034
		spaetzle-like cytokine	AAEL013434-RJ			IPR029034
Serine Protease Inhibitors, SRPNs	SRPN10	Serine Protease Inhibitor (serpin) likely cleavage at K/R. Transcript A.	AAEL007765-RA	GO:0005615	extracellular space	IPR000215
	SRPN10	Serine Protease Inhibitor (serpin) likely cleavage at K/R. Transcript A.	AAEL007765-RD	GO:0005615	extracellular space	IPR000215
	SRPN10	Serine Protease Inhibitor (serpin) likely cleavage at K/R. Transcript A.	AAEL007765-RB	GO:0005615	extracellular space	IPR000215
	SRPN10	Serine Protease Inhibitor (serpin) likely cleavage at K/R. Transcript A.	AAEL007765-RC	GO:0005615	extracellular space	IPR000215
	SRPN14	Serine Protease Inhibitor (serpin) homologue - unlikely to be inhibitory	AAEL002731-RA	IPR000215	extracellular space	GO:0005615
	SRPN16	Serine Protease Inhibitor (serpin) likely cleavage at S/L.	AAEL014138-RA	GO:0005615	extracellular space	IPR000215
	SRPN17	Serine Protease Inhibitor (serpin) homologue - unlikely to be inhibitory.	AAEL003697-RA	GO:0005615	extracellular space	IPR000215
	SRPN19	Serine Protease Inhibitor (serpin) homologue - unlikely to be inhibitory.	AAEL006137-RA	GO:0005615	extracellular space	IPR000215
	SRPN20	Serine Protease Inhibitor (serpin) likely cleavage at V/V.	AAEL002720-RA	GO:0005615	extracellular space	IPR000215
	SRPN21	Serine Protease Inhibitor (serpin) likely cleavage at R/V.	AAEL002730-RA	GO:0005615	extracellular space	IPR000215
	SRPN24	Serine Protease Inhibitor (serpin) homologue - unlikely to be inhibitory.	AAEL017249-RA	GO:0005615	extracellular space	IPR000215
	SRPN25	Serine Protease Inhibitor (serpin) homologue - unlikely to be inhibitory	AAEL007420-RB	GO:0005615	extracellular space	IPR000215
	SRPN26	Serine Protease Inhibitor (serpin) homologue - unlikely to be inhibitory.	AAEL003182-RA	GO:0005615	extracellular space	IPR000215
	SRPN3	Serine Protease Inhibitor (serpin) likely cleavage at T/I.	AAEL005665-RA	GO:0005615	extracellular space	IPR023795
	SRPN4	Serine Protease Inhibitor (serpin) likely cleavage at I/S. Transcript A.	AAEL013936-RC	GO:0005615	extracellular space	IPR000215
	SRPN4	Serine Protease Inhibitor (serpin) likely cleavage at I/S. Transcript A.	AAEL013936-RD	GO:0005615	extracellular space	IPR023796
	SRPN4	Serine Protease Inhibitor (serpin) likely cleavage at I/S. Transcript A.	AAEL013936-RE	GO:0005615	extracellular space	IPR036186
	SRPN4	Serine Protease Inhibitor (serpin) likely cleavage at I/S. Transcript A.	AAEL013936-RF	GO:0005615	extracellular space	IPR000215
	SRPN4	Serine Protease Inhibitor (serpin) likely cleavage at I/S. Transcript A.	AAEL013936-RG	GO:0005615	extracellular space	IPR023796
	SRPN4	Serine Protease Inhibitor (serpin) likely cleavage at I/S. Transcript A.	AAEL013936-RH	GO:0005615	extracellular space	IPR023796
	SRPN4	Serine Protease Inhibitor (serpin) likely cleavage at I/S. Transcript A.	AAEL013936-RI	GO:0005615	extracellular space	IPR023796
	SRPN4	Serine Protease Inhibitor (serpin) likely cleavage at I/S. Transcript A.	AAEL013936-RJ	IPR023796	extracellular space	GO:0005615
	SRPN5	Serine Protease Inhibitor (serpin) likely cleavage at S/M	AAEL014141-RC	GO:0005615	extracellular space	IPR000215
	SRPN5	Serine Protease Inhibitor (serpin) likely cleavage at S/M	AAEL014141-RD	GO:0005615	extracellular space	IPR023796
	SRPN5	Serine Protease Inhibitor (serpin) likely cleavage at S/M	AAEL014141-RE	GO:0005615	extracellular space	IPR036186
	SRPN5	Serine Protease Inhibitor (serpin) likely cleavage at S/M	AAEL014141-RF	GO:0005615	extracellular space	IPR000215
	SRPN5	Serine Protease Inhibitor (serpin) likely cleavage at S/M	AAEL014141-RG	GO:0005615	extracellular space	IPR023796
	SRPN6	Serine Protease Inhibitor (serpin) likely cleavage at S/A	AAEL010769-RB	GO:0005615	extracellular space	IPR036186
	SRPN6	Serine Protease Inhibitor (serpin) likely cleavage at S/A	AAEL010769-RC	GO:0005615	extracellular space	IPR000215
	SRPN6	Serine Protease Inhibitor (serpin) likely cleavage at S/A	AAEL010769-RD	GO:0005615	extracellular space	IPR023795
	SRPN6	Serine Protease Inhibitor (serpin) likely cleavage at S/A	AAEL010769-RE	GO:0005615	extracellular space	IPR023796
	SRPN7	Serine Protease Inhibitor (serpin) likely cleavage at R/S.	AAEL002699-RA	GO:0005615	extracellular space	IPR000215
	SRPN9	Serine Protease Inhibitor (serpin) likely cleavage at S/S.	AAEL008364-RA	GO:0005615	extracellular space	IPR000215
		serine protease inhibitor, serpin	AAEL014079-RA	GO:0005615	extracellular space	IPR000215
Small Regulatory RNA pathway members, SRRPs	loqs	loquacious	AAEL008687-RA	GO:0003725	double-stranded RNA binding	IPR014720
	PIWI2	PIWI	AAEL008098-RA	GO:0031047	gene silencing by RNA	IPR003100
	PIWI3	PIWI	AAEL013692-RA	GO:0031047	gene silencing by RNA	IPR003100
	PIWI4	PIWI	AAEL007698-RA	GO:0031047	gene silencing by RNA	IPR003100
	PIWI7	PIWI	AAEL006287-RA	GO:0031047	gene silencing by RNA	IPR003100
		PIWI	AAEL007823-RA	GO:0031047	gene silencing by RNA	IPR003100
		dicer-1	AAEL001612-RA	GO:0003723	RNA binding	IPR000999
		dicer-2	AAEL006794-RA	GO:0031047	gene silencing by RNA	IPR003100
		DEAD box ATP-dependent RNA helicase	AAEL001317-RA	GO:0003676	nucleic acid binding	IPR001650
		DEAD box ATP-dependent RNA helicase	AAEL001769-RA	GO:0005524	ATP binding	IPR000629
		DEAD box ATP-dependent RNA helicase	AAEL002351-RA	GO:0005524	ATP binding	IPR000629
		DEAD box ATP-dependent RNA helicase	AAEL004978-RA	GO:0005524	ATP binding	IPR000629
		DEAD box ATP-dependent RNA helicase	AAEL008738-RA	GO:0005524	ATP binding	IPR000629
		DEAD box ATP-dependent RNA helicase	AAEL010402-RA	GO:0005524	ATP binding	IPR000629
		ebna2 binding protein P100	AAEL000293-RA	GO:0031047	gene silencing by RNA	IPR002999
Thio-Ester Containing Proteins, TEPs		tep3	AAEL008607-RA	GO:0005576	extracellular region	IPR001599
		Macroglobulin/complement [Source:UniProtKB/TrEMBL;Acc:A0A1S4EXZ1]	AAEL001163-RA	GO:0004866	endopeptidase inhibitor activity	IPR008930
		macroglobulin/complement	AAEL012267-RA	GO:0005576	extracellular region	IPR001599
Toll-like Receptors, TOLLs and Toll Pathway Members, TOLLPATHs	cact	protein cactus (TOLL pathway signalling)	AAEL000709-RB	GO:0005515	protein binding	IPR002110
	cact	protein cactus (TOLL pathway signalling)	AAEL000709-RC	GO:0005515	protein binding	IPR002110
	MYD	TOLL pathway signalling.	AAEL007768-RA	GO:0043123	positive regulation of I-kappaB kinase/NF-kappaB signaling	IPR000157
	PELLE	TOLL pathway signalling Ser/Thr Kinase.	AAEL006571-RB	GO:0007165	signal transduction	IPR000488
	TOLL10	Toll-like receptor	AAEL004000-RA	GO:0016021	integral component of membrane	IPR000157
	TOLL11	Toll-like receptor	AAEL009551-RB	GO:0007165	signal transduction	IPR000157
	TOLL5A	Toll-like receptor	AAEL007619-RB	GO:0007165	signal transduction	IPR000157
	TOLL5A	Toll-like receptor	AAEL007619-RC	GO:0007165	signal transduction	IPR000157
	TOLL5B	Toll-like receptor	AAEL000057-RB	GO:0007165	signal transduction	IPR000157
	TOLL6	Toll-like receptor (TOLL6)	AAEL000671-RA	GO:0016021	integral component of membrane	IPR000157
	TOLL6	Toll-like receptor (TOLL6)	AAEL000671-RB	GO:0016021	integral component of membrane	IPR000157
	TOLL7	Toll-like receptor	AAEL002583-RA	GO:0016021	integral component of membrane	IPR000157
	TOLL8	Toll-like receptor	AAEL000633-RA	GO:0016021	integral component of membrane	IPR000157
	TOLL9A	Toll-like receptor	AAEL013441-RB	GO:0007165	signal transduction	IPR000157
	TOLL9A	Toll-like receptor	AAEL013441-RC	GO:0007165	signal transduction	IPR000157
	TUBE	TOLL pathway signalling.	AAEL007642-RA	GO:0005524	ATP binding	IPR000719
	TUBE	TOLL pathway signalling.	AAEL007642-RB	GO:0005524	ATP binding	IPR000719
		ecsit (evolutionarily conserved signaling intermediate in toll pathways)	AAEL005075-RA	GO:0005515	protein binding	IPR010418
		toll	AAEL015018-RB	GO:0005515	protein binding	IPR001611
			AAEL021839-RA	GO:0008592	regulation of Toll signaling pathway	IPR006800
			AAEL021839-RB	GO:0008592	regulation of Toll signaling pathway	IPR006800
			AAEL021839-RC	GO:0008592	regulation of Toll signaling pathway	IPR006800
			AAEL021839-RD	GO:0008592	regulation of Toll signaling pathway	IPR006800
Other immune and related genes			AAEL021865-RA	GO:0006952	defense response	IPR001329
		sarm1	AAEL014931-RD	GO:0002376	immune system process	IPR001660
		sarm1	AAEL014931-RB	GO:0002377	immune system process	IPR001661
		sarm1	AAEL014931-RC	GO:0002378	immune system process	IPR001662
		sarm1	AAEL014931-RE	GO:0002379	immune system process	IPR001663
		sarm1	AAEL014931-RF	GO:0002380	immune system process	IPR001664
		sarm1	AAEL014931-RG	GO:0002381	immune system process	IPR001665
			AAEL013252-RD	GO:0042742	defense response to bacterium	IPR001806
			AAEL013252-RB	GO:0042742	defense response to bacterium	IPR001806
			AAEL013252-RC	GO:0042742	defense response to bacterium	IPR001806
			AAEL027281-RA	GO:0042742	defense response to bacterium	IPR005521
			AAEL010524-RA	GO:0006955	immune response	IPR006052
Digestion related
			AAEL027694-RA	GO:0004252	serine-type endopeptidase activity	IPR000082
			AAEL027694-RB	GO:0004252	serine-type endopeptidase activity	IPR000082
			AAEL027694-RC	GO:0004252	serine-type endopeptidase activity	IPR000082
			AAEL027694-RD	GO:0004252	serine-type endopeptidase activity	IPR000082
			AAEL027694-RE	GO:0004252	serine-type endopeptidase activity	IPR000082
		trypsin-eta, putative	AAEL006382-RB	GO:0004252	serine-type endopeptidase activity	IPR001254
		chymotrypsin, putative	AAEL006383-RA	GO:0004252	serine-type endopeptidase activity	IPR001254
		trypsin-beta, putative	AAEL006403-RA	GO:0004252	serine-type endopeptidase activity	IPR001254
		trypsin-alpha, putative	AAEL008079-RA	GO:0004252	serine-type endopeptidase activity	IPR001254
			AAEL013857-RA	GO:0004252	serine-type endopeptidase activity	IPR001254
		trypsin, putative	AAEL014579-RA	GO:0004252	serine-type endopeptidase activity	IPR001254
		ventrhoid transmembrane protein, putative	AAEL001749-RA	GO:0004252	serine-type endopeptidase activity	IPR017213
		ventrhoid transmembrane protein, putative	AAEL001749-RB	GO:0004252	serine-type endopeptidase activity	IPR017213
			AAEL025454-RA	GO:0004252	serine-type endopeptidase activity	IPR020846
			AAEL025454-RB	GO:0004252	serine-type endopeptidase activity	IPR020846
			AAEL026027-RA	GO:0004867	serine-type endopeptidase inhibitor activity	IPR000716
			AAEL026027-RB	GO:0004867	serine-type endopeptidase inhibitor activity	IPR000716
			AAEL026027-RC	GO:0004867	serine-type endopeptidase inhibitor activity	IPR000716
			AAEL004583-RE	GO:0004867	serine-type endopeptidase inhibitor activity	IPR000742
			AAEL004583-RF	GO:0004867	serine-type endopeptidase inhibitor activity	IPR000742
			AAEL004583-RG	GO:0004867	serine-type endopeptidase inhibitor activity	IPR000742
			AAEL004583-RH	GO:0004867	serine-type endopeptidase inhibitor activity	IPR000742
			AAEL004583-RI	GO:0004867	serine-type endopeptidase inhibitor activity	IPR000742
			AAEL004583-RJ	GO:0004867	serine-type endopeptidase inhibitor activity	IPR000742
			AAEL004583-RK	GO:0004867	serine-type endopeptidase inhibitor activity	IPR000742
			AAEL004583-RL	GO:0004867	serine-type endopeptidase inhibitor activity	IPR000742
			AAEL004583-RM	GO:0004867	serine-type endopeptidase inhibitor activity	IPR000742
			AAEL004583-RN	GO:0004867	serine-type endopeptidase inhibitor activity	IPR000742
			AAEL004583-RO	GO:0004867	serine-type endopeptidase inhibitor activity	IPR000742
			AAEL004583-RP	GO:0004867	serine-type endopeptidase inhibitor activity	IPR000742
			AAEL004583-RQ	GO:0004867	serine-type endopeptidase inhibitor activity	IPR000742
		F-spondin	AAEL003413-RA	GO:0004867	serine-type endopeptidase inhibitor activity	IPR000884
		F-spondin	AAEL007889-RA	GO:0004867	serine-type endopeptidase inhibitor activity	IPR000884
		F-spondin	AAEL007889-RB	GO:0004867	serine-type endopeptidase inhibitor activity	IPR000884
		F-spondin	AAEL007889-RC	GO:0004867	serine-type endopeptidase inhibitor activity	IPR000884
			AAEL019468-RB	GO:0004867	serine-type endopeptidase inhibitor activity	IPR000884
			AAEL019468-RC	GO:0004867	serine-type endopeptidase inhibitor activity	IPR000884
			AAEL019468-RD	GO:0004867	serine-type endopeptidase inhibitor activity	IPR000884
			AAEL019468-RE	GO:0004867	serine-type endopeptidase inhibitor activity	IPR000884
			AAEL010680-RA	GO:0004867	serine-type endopeptidase inhibitor activity	IPR002223
			AAEL000551-RA	GO:0004867	serine-type endopeptidase inhibitor activity	IPR008037
		cysteine-type endopeptidase inhibitor activity	AAEL013287-RC	GO:0004869	cysteine-type endopeptidase inhibitor activity	IPR000010
		cysteine-type endopeptidase inhibitor activity	AAEL013287-RD	GO:0004869	cysteine-type endopeptidase inhibitor activity	IPR000010
		serine protease, putative	AAEL006151-RB	GO:0005975	serine-type endopeptidase activity	IPR001223
		cysteine-type peptidase activity	AAEL023294-RA	GO:0006508	proteolysis	IPR000010
		cysteine-type peptidase activity	AAEL028188-RA	GO:0006508	proteolysis	IPR000010
		cysteine-type peptidase activity	AAEL028188-RB	GO:0006508	proteolysis	IPR000010
		cysteine-type peptidase activity	AAEL028188-RC	GO:0006508	proteolysis	IPR000010
		cysteine-type peptidase activity	AAEL028188-RD	GO:0006508	proteolysis	IPR000010
			AAEL027371-RA	GO:0006508	proteolysis	IPR000082
		Vitamin K-dependent protein C precursor, putative	AAEL013413-RA	GO:0006508	proteolysis	IPR000152
		cathepsin o	AAEL000420-RB	GO:0006508	proteolysis	IPR000169
		cathepsin l	AAEL002833-RA	GO:0006508	proteolysis	IPR000169
		cathepsin l	AAEL006389-RB	GO:0006508	proteolysis	IPR000169
		cathepsin l	AAEL006389-RC	GO:0006508	proteolysis	IPR000169
		bleomycin hydrolase	AAEL008041-RB	GO:0006508	proteolysis	IPR000169
		bleomycin hydrolase	AAEL008041-RC	GO:0006508	proteolysis	IPR000169
		cathepsin b	AAEL009642-RA	GO:0006508	proteolysis	IPR000169
		neuroendocrine convertase	AAEL014523-RB	GO:0006508	proteolysis	IPR000209
			AAEL019579-RA	GO:0006508	proteolysis	IPR000209
			AAEL019579-RB	GO:0006508	proteolysis	IPR000209
			AAEL020547-RA	GO:0006508	proteolysis	IPR000209
			AAEL020547-RB	GO:0006508	proteolysis	IPR000209
			AAEL020547-RC	GO:0006508	proteolysis	IPR000209
			AAEL020547-RD	GO:0006508	proteolysis	IPR000209
			AAEL020547-RE	GO:0006508	proteolysis	IPR000209
			AAEL026804-RA	GO:0006508	proteolysis	IPR000209
		tubulointerstitial nephritis antigen	AAEL001232-RA	GO:0006508	proteolysis	IPR000668
		tubulointerstitial nephritis antigen	AAEL001232-RB	GO:0006508	proteolysis	IPR000668
		Procathepsin L3, putative	AAEL002196-RB	GO:0006508	proteolysis	IPR000668
		Procathepsin L3, putative	AAEL002196-RC	GO:0006508	proteolysis	IPR000668
		Procathepsin L3, putative	AAEL002196-RD	GO:0006508	proteolysis	IPR000668
		Procathepsin L3, putative	AAEL002196-RE	GO:0006508	proteolysis	IPR000668
		cysteine-type peptidase activity	AAEL009097-RB	GO:0006508	proteolysis	IPR000668
		lumbrokinase-3(1) precursor, putative	AAEL006689-RA	GO:0006508	proteolysis	IPR000859
		lumbrokinase-3(1) precursor, putative	AAEL006689-RB	GO:0006508	proteolysis	IPR000859
		lumbrokinase-3(1) precursor, putative	AAEL006692-RA	GO:0006508	proteolysis	IPR000859
		lumbrokinase-3T2, putative	AAEL006696-RA	GO:0006508	proteolysis	IPR000859
		trypsin, putative	AAEL006700-RA	GO:0006508	proteolysis	IPR000859
		lumbrokinase-3(1) precursor, putative	AAEL006703-RA	GO:0006508	proteolysis	IPR000859
		serine protease	AAEL011349-RB	GO:0006508	proteolysis	IPR000884
		gpi-anchor transamidase	AAEL010465-RA	GO:0006508	proteolysis	IPR001096
		proacrosin, putative	AAEL014139-RA	GO:0006508	proteolysis	IPR001254
		serine collagenase 1 precursor, putative	AAEL010959-RA	GO:0006508	proteolysis	IPR001254
		serine collagenase 1 precursor, putative	AAEL010957-RB	GO:0006508	proteolysis	IPR001254
		serine protease	AAEL010866-RA	GO:0006508	proteolysis	IPR001254
		serine protease	AAEL010867-RA	GO:0006508	proteolysis	IPR001254
			AAEL009554-RA	GO:0006508	proteolysis	IPR001254
		trypsin	AAEL000203-RB	GO:0006508	proteolysis	IPR001254
		serine protease	AAEL000224-RA	GO:0006508	proteolysis	IPR001254
		Trypsin 3A1 Precursor (EC 3.4.21.4)	AAEL007818-RA	GO:0006508	proteolysis	IPR001254
		Trypsin 3A1 Precursor (EC 3.4.21.4)	AAEL007818-RB	GO:0006508	proteolysis	IPR001254
			AAEL006253-RB	GO:0006508	proteolysis	IPR001254
		serine protease	AAEL000224-RB	GO:0006508	proteolysis	IPR001254
			AAEL000252-RA	GO:0006508	proteolysis	IPR001254
			AAEL001031-RA	GO:0006508	proteolysis	IPR001254
		serine-type enodpeptidase,	AAEL001674-RA	GO:0006508	proteolysis	IPR001254
		serine-type enodpeptidase	AAEL001690-RA	GO:0006508	proteolysis	IPR001254
	JHA15	juvenile hormone-regulated chymotrypsin-like serine protease	AAEL001703-RA	GO:0006508	proteolysis	IPR001254
		serine protease	AAEL002128-RA	GO:0006508	proteolysis	IPR001254
		serine-type enodpeptidase,	AAEL002177-RA	GO:0006508	proteolysis	IPR001254
			AAEL002254-RA	GO:0006508	proteolysis	IPR001254
		trypsin, putative	AAEL002273-RB	GO:0006508	proteolysis	IPR001254
		serine protease, putative	AAEL002276-RA	GO:0006508	proteolysis	IPR001254
		serine protease	AAEL002288-RB	GO:0006508	proteolysis	IPR001254
		serine protease	AAEL002301-RA	GO:0006508	proteolysis	IPR001254
		serine protease	AAEL002301-RB	GO:0006508	proteolysis	IPR001254
		serine-type enodpeptidase,	AAEL002347-RA	GO:0006508	proteolysis	IPR001254
		serine-type enodpeptidase,	AAEL002360-RB	GO:0006508	proteolysis	IPR001254
			AAEL002577-RB	GO:0006508	proteolysis	IPR001254
			AAEL002580-RB	GO:0006508	proteolysis	IPR001254
		serine protease	AAEL002585-RA	GO:0006508	proteolysis	IPR001254
		serine protease	AAEL002593-RA	GO:0006508	proteolysis	IPR001254
		serine protease	AAEL002595-RA	GO:0006508	proteolysis	IPR001254
		serine protease	AAEL002595-RB	GO:0006508	proteolysis	IPR001254
		serine protease	AAEL002600-RB	GO:0006508	proteolysis	IPR001254
		serine protease	AAEL002600-RC	GO:0006508	proteolysis	IPR001254
		serine protease	AAEL002600-RD	GO:0006508	proteolysis	IPR001254
		serine protease	AAEL002600-RE	GO:0006508	proteolysis	IPR001254
		serine protease	AAEL002610-RA	GO:0006508	proteolysis	IPR001254
		serine protease	AAEL002624-RA	GO:0006508	proteolysis	IPR001254
		serine protease	AAEL002629-RB	GO:0006508	proteolysis	IPR001254
		Proacrosin, putative [Source:UniProtKB/TrEMBL;Acc:A0A1S4F2B4]	AAEL002632-RA	GO:0006508	proteolysis	IPR001254
		testisin precursor, putative	AAEL002686-RA	GO:0006508	proteolysis	IPR001254
			AAEL002880-RA	GO:0006508	proteolysis	IPR001254
		female-specific chymotrypsin	AAEL003060-RA	GO:0006508	proteolysis	IPR001254
			AAEL003233-RA	GO:0006508	proteolysis	IPR001254
		trypsin, putative	AAEL003308-RB	GO:0006508	proteolysis	IPR001254
		serine collagenase 1 precursor, putative	AAEL004505-RA	GO:0006508	proteolysis	IPR001254
		trypsin, putative	AAEL004543-RB	GO:0006508	proteolysis	IPR001254
		oviductin	AAEL004885-RB	GO:0006508	proteolysis	IPR001254
			AAEL004948-RA	GO:0006508	proteolysis	IPR001254
			AAEL005594-RA	GO:0006508	proteolysis	IPR001254
		trypsin-epsilon, putative	AAEL005596-RA	GO:0006508	proteolysis	IPR001254
		trypsin-epsilon, putative	AAEL005604-RA	GO:0006508	proteolysis	IPR001254
		trypsin	AAEL005607-RA	GO:0006508	proteolysis	IPR001254
		trypsin	AAEL005609-RA	GO:0006508	proteolysis	IPR001254
		trypsin	AAEL005611-RA	GO:0006508	proteolysis	IPR001254
		trypsin	AAEL005616-RA	GO:0006508	proteolysis	IPR001254
			AAEL005645-RB	GO:0006508	proteolysis	IPR001254
			AAEL005645-RC	GO:0006508	proteolysis	IPR001254
			AAEL005645-RD	GO:0006508	proteolysis	IPR001254
		elastase, putative	AAEL005748-RA	GO:0006508	proteolysis	IPR001254
		serine protease	AAEL005753-RA	GO:0006508	proteolysis	IPR001254
		serine protease	AAEL005753-RB	GO:0006508	proteolysis	IPR001254
		serine protease, putative	AAEL005787-RA	GO:0006508	proteolysis	IPR001254
		trypsin, putative	AAEL006121-RB	GO:0006508	proteolysis	IPR001254
		trypsin, putative	AAEL006123-RB	GO:0006508	proteolysis	IPR001254
		serine protease, putative	AAEL006136-RA	GO:0006508	proteolysis	IPR001254
			AAEL006253-RC	GO:0006508	proteolysis	IPR001254
		trypsin-alpha, putative	AAEL006365-RA	GO:0006508	proteolysis	IPR001254
		trypsin-beta, putative	AAEL006368-RA	GO:0006508	proteolysis	IPR001254
		trypsin, putative	AAEL006376-RA	GO:0006508	proteolysis	IPR001254
		trypsin, putative	AAEL006378-RA	GO:0006508	proteolysis	IPR001254
		trypsin, putative	AAEL006384-RA	GO:0006508	proteolysis	IPR001254
		trypsin	AAEL006414-RA	GO:0006508	proteolysis	IPR001254
		trypsin	AAEL006418-RA	GO:0006508	proteolysis	IPR001254
		trypsin, putative	AAEL006421-RB	GO:0006508	proteolysis	IPR001254
		trypsin	AAEL006425-RA	GO:0006508	proteolysis	IPR001254
		trypsin	AAEL006429-RA	GO:0006508	proteolysis	IPR001254
		trypsin	AAEL006430-RA	GO:0006508	proteolysis	IPR001254
		serine protease, putative	AAEL006434-RA	GO:0006508	proteolysis	IPR001254
		serine protease, putative	AAEL006434-RB	GO:0006508	proteolysis	IPR001254
		serine protease	AAEL006568-RA	GO:0006508	proteolysis	IPR001254
			AAEL006585-RA	GO:0006508	proteolysis	IPR001254
		serine-type enodpeptidase,	AAEL006627-RA	GO:0006508	proteolysis	IPR001254
		serine-type enodpeptidase,	AAEL006902-RA	GO:0006508	proteolysis	IPR001254
		trypsin	AAEL006903-RA	GO:0006508	proteolysis	IPR001254
		serine-type enodpeptidase,	AAEL006919-RA	GO:0006508	proteolysis	IPR001254
		trypsin, putative	AAEL007102-RB	GO:0006508	proteolysis	IPR001254
		serine protease, putative	AAEL007106-RB	GO:0006508	proteolysis	IPR001254
			AAEL007109-RB	GO:0006508	proteolysis	IPR001254
		serine collagenase 1 precursor, putative	AAEL007432-RA	GO:0006508	proteolysis	IPR001254
		oviductin	AAEL007508-RA	GO:0006508	proteolysis	IPR001254
		serine protease	AAEL007511-RB	GO:0006508	proteolysis	IPR001254
		Oviductin [Source:UniProtKB/TrEMBL;Acc:A0A1S4FGP8]	AAEL007514-RA	GO:0006508	proteolysis	IPR001254
		Oviductin [Source:UniProtKB/TrEMBL;Acc:A0A1S4FGP8]	AAEL007514-RB	GO:0006508	proteolysis	IPR001254
		granzyme A precursor, putative	AAEL007582-RA	GO:0006508	proteolysis	IPR001254
		trypsin, putative	AAEL007600-RA	GO:0006508	proteolysis	IPR001254
		trypsin	AAEL007601-RA	GO:0006508	proteolysis	IPR001254
		trypsin, putative	AAEL007602-RA	GO:0006508	proteolysis	IPR001254
		serine-type enodpeptidase,	AAEL007938-RA	GO:0006508	proteolysis	IPR001254
		serine protease	AAEL007969-RC	GO:0006508	proteolysis	IPR001254
		serine protease	AAEL008003-RA	GO:0006508	proteolysis	IPR001254
		trypsin-eta, putative	AAEL008080-RA	GO:0006508	proteolysis	IPR001254
		trypsin-eta, putative	AAEL008097-RA	GO:0006508	proteolysis	IPR001254
		serine collagenase 1 precursor, putative	AAEL008199-RA	GO:0006508	proteolysis	IPR001254
		serine collagenase 1 precursor, putative	AAEL008201-RA	GO:0006508	proteolysis	IPR001254
		serine-type enodpeptidase,	AAEL008202-RA	GO:0006508	proteolysis	IPR001254
		serine-type enodpeptidase,	AAEL008206-RA	GO:0006508	proteolysis	IPR001254
		serine protease	AAEL008207-RA	GO:0006508	proteolysis	IPR001254
		serine protease	AAEL008208-RB	GO:0006508	proteolysis	IPR001254
		serine collagenase 1 precursor, putative	AAEL008212-RA	GO:0006508	proteolysis	IPR001254
		trypsin, putative	AAEL008214-RA	GO:0006508	proteolysis	IPR001254
		serine-type enodpeptidase,	AAEL008215-RA	GO:0006508	proteolysis	IPR001254
		serine-type enodpeptidase,	AAEL008217-RB	GO:0006508	proteolysis	IPR001254
		serine-type enodpeptidase,	AAEL008218-RA	GO:0006508	proteolysis	IPR001254
		serine protease	AAEL008221-RA	GO:0006508	proteolysis	IPR001254
		preproacrosin, putative	AAEL008378-RA	GO:0006508	proteolysis	IPR001254
			AAEL008501-RB	GO:0006508	proteolysis	IPR001254
			AAEL008619-RA	GO:0006508	proteolysis	IPR001254
		serine protease	AAEL008767-RA	GO:0006508	proteolysis	IPR001254
		serine-type enodpeptidase,	AAEL008769-RA	GO:0006508	proteolysis	IPR001254
		serine-type enodpeptidase,	AAEL008782-RA	GO:0006508	proteolysis	IPR001254
		serine-type enodpeptidase,	AAEL008784-RA	GO:0006508	proteolysis	IPR001254
		serine-type enodpeptidase,	AAEL009244-RA	GO:0006508	proteolysis	IPR001254
		chymotrypsin, putative	AAEL009680-RB	GO:0006508	proteolysis	IPR001254
		serine collagenase 1 precursor, putative	AAEL009682-RA	GO:0006508	proteolysis	IPR001254
		serine protease	AAEL009689-RA	GO:0006508	proteolysis	IPR001254
		serine-type enodpeptidase,	AAEL009843-RA	GO:0006508	proteolysis	IPR001254
		trypsin, putative	AAEL009853-RA	GO:0006508	proteolysis	IPR001254
		trypsin	AAEL010196-RA	GO:0006508	proteolysis	IPR001254
		trypsin	AAEL010202-RA	GO:0006508	proteolysis	IPR001254
			AAEL010270-RA	GO:0006508	proteolysis	IPR001254
		chymotrypsin, putative	AAEL011230-RA	GO:0006508	proteolysis	IPR001254
			AAEL011324-RB	GO:0006508	proteolysis	IPR001254
			AAEL011324-RC	GO:0006508	proteolysis	IPR001254
			AAEL011324-RD	GO:0006508	proteolysis	IPR001254
			AAEL011324-RE	GO:0006508	proteolysis	IPR001254
			AAEL011324-RF	GO:0006508	proteolysis	IPR001254
			AAEL011324-RG	GO:0006508	proteolysis	IPR001254
			AAEL011324-RH	GO:0006508	proteolysis	IPR001254
			AAEL011324-RI	GO:0006508	proteolysis	IPR001254
		trypsin, putative	AAEL011375-RB	GO:0006508	proteolysis	IPR001254
		trypsin	AAEL011553-RA	GO:0006508	proteolysis	IPR001254
		serine protease, putative	AAEL011622-RA	GO:0006508	proteolysis	IPR001254
		trypsin-zeta, putative	AAEL011882-RA	GO:0006508	proteolysis	IPR001254
		trypsin-zeta, putative	AAEL011882-RB	GO:0006508	proteolysis	IPR001254
		serine-type enodpeptidase,	AAEL011888-RA	GO:0006508	proteolysis	IPR001254
		serine-type enodpeptidase,	AAEL011889-RC	GO:0006508	proteolysis	IPR001254
		serine-type enodpeptidase,	AAEL011889-RD	GO:0006508	proteolysis	IPR001254
		serine-type enodpeptidase,	AAEL011891-RA	GO:0006508	proteolysis	IPR001254
		serine-type enodpeptidase,	AAEL011916-RA	GO:0006508	proteolysis	IPR001254
		serine-type enodpeptidase,	AAEL011922-RB	GO:0006508	proteolysis	IPR001254
		serine-type enodpeptidase,	AAEL011929-RA	GO:0006508	proteolysis	IPR001254
		elastase, putative	AAEL012447-RB	GO:0006508	proteolysis	IPR001254
		serine collagenase 1 precursor, putative	AAEL012557-RA	GO:0006508	proteolysis	IPR001254
		serine collagenase 1 precursor, putative	AAEL012558-RA	GO:0006508	proteolysis	IPR001254
		serine collagenase 1 precursor, putative	AAEL012559-RA	GO:0006508	proteolysis	IPR001254
		serine collagenase 1 precursor, putative	AAEL012560-RA	GO:0006508	proteolysis	IPR001254
		lumbrokinase-3(1) precursor, putative	AAEL012563-RA	GO:0006508	proteolysis	IPR001254
		lumbrokinase-3(1) precursor, putative	AAEL012564-RA	GO:0006508	proteolysis	IPR001254
		lumbrokinase-3(1) precursor, putative	AAEL012565-RA	GO:0006508	proteolysis	IPR001254
		serine protease snake, putative	AAEL012777-RA	GO:0006508	proteolysis	IPR001254
			AAEL012782-RA	GO:0006508	proteolysis	IPR001254
		trypsin	AAEL012852-RA	GO:0006508	proteolysis	IPR001254
			AAEL013032-RA	GO:0006508	proteolysis	IPR001254
			AAEL013032-RB	GO:0006508	proteolysis	IPR001254
			AAEL013032-RC	GO:0006508	proteolysis	IPR001254
			AAEL013032-RD	GO:0006508	proteolysis	IPR001254
			AAEL013140-RA	GO:0006508	proteolysis	IPR001254
		serine-type enodpeptidase	AAEL013281-RA	GO:0006508	proteolysis	IPR001254
		serine-type enodpeptidase	AAEL013283-RA	GO:0006508	proteolysis	IPR001254
	LT1	late trypsin 1, serine-type enodpeptidase	AAEL013284-RA	GO:0006508	proteolysis	IPR001254
		trypsin	AAEL013623-RA	GO:0006508	proteolysis	IPR001254
		trypsin-eta, putative	AAEL013628-RB	GO:0006508	proteolysis	IPR001254
		trypsin 5G1 Precursor (EC 3.4.21.4)	AAEL013712-RA	GO:0006508	proteolysis	IPR001254
		trypsin	AAEL013715-RA	GO:0006508	proteolysis	IPR001254
		proacrosin, putative	AAEL014139-RB	GO:0006508	proteolysis	IPR001254
			AAEL014350-RB	GO:0006508	proteolysis	IPR001254
		oviductin	AAEL014567-RB	GO:0006508	proteolysis	IPR001254
			AAEL014568-RA	GO:0006508	proteolysis	IPR001254
		oviductin	AAEL014571-RB	GO:0006508	proteolysis	IPR001254
			AAEL014595-RB	GO:0006508	proteolysis	IPR001254
			AAEL014938-RA	GO:0006508	proteolysis	IPR001254
		serine-type enodpeptidase,	AAEL015294-RA	GO:0006508	proteolysis	IPR001254
		trypsin, putative	AAEL015432-RB	GO:0006508	proteolysis	IPR001254
			AAEL015527-RA	GO:0006508	proteolysis	IPR001254
			AAEL015533-RA	GO:0006508	proteolysis	IPR001254
		serine carboxypeptidase, putative	AAEL015637-RB	GO:0006508	proteolysis	IPR001254
		trypsin	AAEL015638-RA	GO:0006508	proteolysis	IPR001254
			AAEL016975-RB	GO:0006508	proteolysis	IPR001254
			AAEL017475-RB	GO:0006508	proteolysis	IPR001254
			AAEL018109-RB	GO:0006508	proteolysis	IPR001254
			AAEL018346-RA	GO:0006508	proteolysis	IPR001254
			AAEL019590-RA	GO:0006508	proteolysis	IPR001254
			AAEL019590-RB	GO:0006508	proteolysis	IPR001254
			AAEL019767-RA	GO:0006508	proteolysis	IPR001254
			AAEL019767-RB	GO:0006508	proteolysis	IPR001254
			AAEL019767-RC	GO:0006508	proteolysis	IPR001254
			AAEL019768-RA	GO:0006508	proteolysis	IPR001254
			AAEL019781-RA	GO:0006508	proteolysis	IPR001254
			AAEL019781-RB	GO:0006508	proteolysis	IPR001254
			AAEL019853-RA	GO:0006508	proteolysis	IPR001254
			AAEL019919-RA	GO:0006508	proteolysis	IPR001254
			AAEL019920-RA	GO:0006508	proteolysis	IPR001254
			AAEL019963-RA	GO:0006508	proteolysis	IPR001254
			AAEL019964-RA	GO:0006508	proteolysis	IPR001254
			AAEL020362-RA	GO:0006508	proteolysis	IPR001254
			AAEL020367-RA	GO:0006508	proteolysis	IPR001254
			AAEL020470-RA	GO:0006508	proteolysis	IPR001254
			AAEL020743-RA	GO:0006508	proteolysis	IPR001254
			AAEL020852-RA	GO:0006508	proteolysis	IPR001254
			AAEL021181-RA	GO:0006508	proteolysis	IPR001254
			AAEL021253-RA	GO:0006508	proteolysis	IPR001254
			AAEL021257-RA	GO:0006508	proteolysis	IPR001254
			AAEL021257-RB	GO:0006508	proteolysis	IPR001254
			AAEL021656-RA	GO:0006508	proteolysis	IPR001254
			AAEL021678-RA	GO:0006508	proteolysis	IPR001254
			AAEL022174-RA	GO:0006508	proteolysis	IPR001254
			AAEL022544-RA	GO:0006508	proteolysis	IPR001254
			AAEL022562-RA	GO:0006508	proteolysis	IPR001254
			AAEL022822-RA	GO:0006508	proteolysis	IPR001254
			AAEL022822-RB	GO:0006508	proteolysis	IPR001254
			AAEL022822-RC	GO:0006508	proteolysis	IPR001254
			AAEL023125-RB	GO:0006508	proteolysis	IPR001254
			AAEL023505-RA	GO:0006508	proteolysis	IPR001254
			AAEL023587-RA	GO:0006508	proteolysis	IPR001254
			AAEL023597-RA	GO:0006508	proteolysis	IPR001254
			AAEL023643-RA	GO:0006508	proteolysis	IPR001254
			AAEL023723-RA	GO:0006508	proteolysis	IPR001254
			AAEL023729-RA	GO:0006508	proteolysis	IPR001254
			AAEL024081-RA	GO:0006508	proteolysis	IPR001254
			AAEL024357-RA	GO:0006508	proteolysis	IPR001254
			AAEL024571-RA	GO:0006508	proteolysis	IPR001254
			AAEL024669-RA	GO:0006508	proteolysis	IPR001254
			AAEL024669-RB	GO:0006508	proteolysis	IPR001254
			AAEL024686-RA	GO:0006508	proteolysis	IPR001254
			AAEL024716-RA	GO:0006508	proteolysis	IPR001254
			AAEL024784-RA	GO:0006508	proteolysis	IPR001254
			AAEL024784-RB	GO:0006508	proteolysis	IPR001254
			AAEL024934-RA	GO:0006508	proteolysis	IPR001254
			AAEL025028-RA	GO:0006508	proteolysis	IPR001254
			AAEL025114-RA	GO:0006508	proteolysis	IPR001254
			AAEL025309-RA	GO:0006508	proteolysis	IPR001254
			AAEL025309-RB	GO:0006508	proteolysis	IPR001254
			AAEL025491-RA	GO:0006508	proteolysis	IPR001254
			AAEL026347-RA	GO:0006508	proteolysis	IPR001254
			AAEL026562-RA	GO:0006508	proteolysis	IPR001254
			AAEL026876-RA	GO:0006508	proteolysis	IPR001254
			AAEL026937-RA	GO:0006508	proteolysis	IPR001254
			AAEL026937-RB	GO:0006508	proteolysis	IPR001254
			AAEL027037-RA	GO:0006508	proteolysis	IPR001254
			AAEL027037-RB	GO:0006508	proteolysis	IPR001254
			AAEL027037-RC	GO:0006508	proteolysis	IPR001254
			AAEL027037-RD	GO:0006508	proteolysis	IPR001254
			AAEL027048-RA	GO:0006508	proteolysis	IPR001254
			AAEL027317-RA	GO:0006508	proteolysis	IPR001254
			AAEL027429-RA	GO:0006508	proteolysis	IPR001254
			AAEL027495-RA	GO:0006508	proteolysis	IPR001254
			AAEL027772-RA	GO:0006508	proteolysis	IPR001254
			AAEL027984-RB	GO:0006508	proteolysis	IPR001254
		dipeptidyl-peptidase	AAEL004793-RC	GO:0006508	proteolysis	IPR001375
		dipeptidyl-peptidase	AAEL004793-RD	GO:0006508	proteolysis	IPR001375
		dipeptidyl-peptidase	AAEL004793-RE	GO:0006508	proteolysis	IPR001375
		dipeptidyl-peptidase	AAEL004793-RF	GO:0006508	proteolysis	IPR001375
		dipeptidyl-peptidase	AAEL004793-RG	GO:0006508	proteolysis	IPR001375
		dipeptidyl-peptidase	AAEL007764-RC	GO:0006508	proteolysis	IPR001375
		dipeptidyl-peptidase	AAEL007764-RD	GO:0006508	proteolysis	IPR001375
		dipeptidyl-peptidase	AAEL007764-RE	GO:0006508	proteolysis	IPR001375
		Dipeptidyl-peptidase [Source:UniProtKB/TrEMBL;Acc:A0A1S4FJA4]	AAEL008373-RA	GO:0006508	proteolysis	IPR001375
		prolyl endopeptidase (prolyl oligopeptidase)	AAEL009142-RA	GO:0006508	proteolysis	IPR001375
		dipeptidyl-peptidase	AAEL015110-RB	GO:0006508	proteolysis	IPR001375
		dipeptidyl-peptidase	AAEL015110-RC	GO:0006508	proteolysis	IPR001375
		dipeptidyl-peptidase	AAEL015110-RD	GO:0006508	proteolysis	IPR001375
		dipeptidyl-peptidase	AAEL015110-RE	GO:0006508	proteolysis	IPR001375
			AAEL023332-RA	GO:0006508	proteolysis	IPR001375
			AAEL023332-RB	GO:0006508	proteolysis	IPR001375
			AAEL023332-RC	GO:0006508	proteolysis	IPR001375
			AAEL023332-RD	GO:0006508	proteolysis	IPR001375
			AAEL023332-RE	GO:0006508	proteolysis	IPR001375
			AAEL023332-RF	GO:0006508	proteolysis	IPR001375
			AAEL023332-RG	GO:0006508	proteolysis	IPR001375
			AAEL023332-RH	GO:0006508	proteolysis	IPR001375
			AAEL023332-RI	GO:0006508	proteolysis	IPR001375
		serine protease htra2	AAEL006373-RB	GO:0006508	proteolysis	IPR001478
			AAEL022985-RA	GO:0006508	proteolysis	IPR001907
		cysteine-type peptidase activity	AAEL005475-RA	GO:0006508	proteolysis	IPR003653
		sentrin/sumo-specific protease senp7	AAEL001372-RA	GO:0006508	proteolysis	IPR003653
		sentrin/sumo-specific protease senp7	AAEL001372-RB	GO:0006508	proteolysis	IPR003653
		sentrin/sumo-specific protease senp7	AAEL001372-RC	GO:0006508	proteolysis	IPR003653
		sentrin/sumo-specific protease	AAEL008952-RB	GO:0006508	proteolysis	IPR003653
		cysteine-type peptidase activity	AAEL022958-RA	GO:0006508	proteolysis	IPR003653
		cysteine-type peptidase activity	AAEL023200-RA	GO:0006508	proteolysis	IPR003653
		cysteine-type peptidase activity	AAEL026385-RA	GO:0006508	proteolysis	IPR003653
		cysteine-type peptidase activity	AAEL027828-RA	GO:0006508	proteolysis	IPR003653
			AAEL021728-RA	GO:0006508	proteolysis	IPR005320
			AAEL021728-RB	GO:0006508	proteolysis	IPR005320
		prolylcarboxypeptidase	AAEL005521-RA	GO:0006508	proteolysis	IPR008758
		prolylcarboxypeptidase, putative	AAEL008698-RA	GO:0006508	proteolysis	IPR008758
		prolylcarboxypeptidase, putative	AAEL008699-RA	GO:0006508	proteolysis	IPR008758
		prolylcarboxypeptidase, putative	AAEL008699-RB	GO:0006508	proteolysis	IPR008758
		prolylcarboxypeptidase, putative	AAEL008702-RA	GO:0006508	proteolysis	IPR008758
		prolylcarboxypeptidase, putative	AAEL009038-RB	GO:0006508	proteolysis	IPR008758
		prolylcarboxypeptidase, putative	AAEL012351-RB	GO:0006508	proteolysis	IPR008758
		prolylcarboxypeptidase, putative	AAEL012351-RC	GO:0006508	proteolysis	IPR008758
		prolylcarboxypeptidase, putative	AAEL012590-RA	GO:0006508	proteolysis	IPR008758
		prolylcarboxypeptidase, putative	AAEL012664-RA	GO:0006508	proteolysis	IPR008758
			AAEL029073-RA	GO:0006508	proteolysis	IPR001254
		trypsin	AAEL013713-RB	GO:0007165	signal transduction	IPR000698
		trypsin	AAEL013713-RC	GO:0007165	signal transduction	IPR000698
		trypsin	AAEL013713-RD	GO:0007165	signal transduction	IPR000698
		trypsin	AAEL013713-RE	GO:0007165	signal transduction	IPR000698
		trypsin	AAEL013713-RF	GO:0007165	signal transduction	IPR000698
		trypsin	AAEL013713-RG	GO:0007165	signal transduction	IPR000698
		trypsin	AAEL013713-RH	GO:0007165	signal transduction	IPR000698
		trypsin	AAEL013713-RI	GO:0007165	signal transduction	IPR000698
		trypsin	AAEL013713-RJ	GO:0007165	signal transduction	IPR000698
		trypsin	AAEL013713-RK	GO:0007165	signal transduction	IPR000698
		trypsin	AAEL013713-RL	GO:0007165	signal transduction	IPR000698
		trypsin	AAEL013713-RM	GO:0007165	signal transduction	IPR000698
		trypsin	AAEL013713-RN	GO:0007165	signal transduction	IPR000698
		trypsin	AAEL013713-RO	GO:0007165	signal transduction	IPR000698
		trypsin	AAEL013713-RP	GO:0007165	signal transduction	IPR000698
		trypsin	AAEL013713-RQ	GO:0007165	signal transduction	IPR000698
		trypsin	AAEL013713-RR	GO:0007165	signal transduction	IPR000698
		mitochondrial inner membrane protease subunit	AAEL003917-RA	GO:0008236	serine-type peptidase activity	IPR000223
		mitochondrial inner membrane protease subunit	AAEL003917-RB	GO:0008236	serine-type peptidase activity	IPR000223
		mitochondrial inner membrane protease subunit	AAEL003917-RC	GO:0008236	serine-type peptidase activity	IPR000223
Other genes (different from immune and related, and digestion)
		ribonuclease iii	AAEL008592-RA	GO:0003723	RNA binding	IPR000999
			AAEL008073-RA	GO:0003723	RNA binding	IPR006861
			AAEL011753-RA	GO:0003723	RNA binding	IPR014720
	TMOF	Trypsin Modulating Oostatic Factor	AAEL017403-RA	GO:0005179	hormone activity
		ATP-dependent Lon protease, putative	AAEL006474-RA	GO:0005524	ATP binding	IPR003111
		ATP-dependent Lon protease, putative	AAEL006474-RB	GO:0005524	ATP binding	IPR003111
	15a-1	Vitelline membrane protein 15a-1 [Source:UniProtKB/Swiss-Prot;Acc:Q16KE2]	AAEL013027-RA	GO:0005615	extracellular space
		Signal peptidase complex catalytic subunit SEC11	AAEL020485-RA	GO:0016020	membrane	IPR001733
		vesicular mannose-binding lectin	AAEL010584-RB	GO:0016020	membrane	IPR005052
		vesicular mannose-binding lectin	AAEL010584-RE	GO:0016020	membrane	IPR005052
		vesicular mannose-binding lectin	AAEL010584-RF	GO:0016020	membrane	IPR005052
		vesicular mannose-binding lectin	AAEL010584-RC	GO:0016020	membrane	IPR013320
		vesicular mannose-binding lectin	AAEL010584-RG	GO:0016020	membrane	IPR013320
		vesicular mannose-binding lectin	AAEL010584-RD	GO:0016020	membrane	IPR035664
		glucose-methanol-choline (gmc) oxidoreductase	AAEL013046-RA	GO:0016021	integral component of membrane	IPR000172
			AAEL013040-RB	GO:0016021	integral component of membrane	IPR001254
		Rhomboid-like protein [Source:UniProtKB/TrEMBL;Acc:A0A0P6IZ43]	AAEL009681-RA	GO:0016021	integral component of membrane	IPR002048
		Rhomboid-like protein [Source:UniProtKB/TrEMBL;Acc:A0A0P6IZ43]	AAEL009681-RB	GO:0016021	integral component of membrane	IPR002048
		Rhomboid-like protein [Source:UniProtKB/TrEMBL;Acc:A0A0P6IZ43]	AAEL009681-RC	GO:0016021	integral component of membrane	IPR002048
			AAEL001789-RA	GO:0016021	integral component of membrane	IPR009003
		predicted G-protein coupled receptor (GPCR)	AAEL002694-RA	GO:0016021	integral component of membrane	IPR009637
		predicted G-protein coupled receptor (GPCR)	AAEL002694-RB	GO:0016021	integral component of membrane	IPR009637
			AAEL004502-RB	GO:0016021	integral component of membrane	IPR022764
		limd1	AAEL004874-RA	GO:0046872	metal ion binding	IPR001781
		limd1	AAEL004874-RB	GO:0046872	metal ion binding	IPR001781
		helix-loop-helix transcription factor	AAEL008410-RB	GO:0046983	protein dimerization activity	IPR031867
		helix-loop-helix transcription factor	AAEL008410-RC	GO:0046983	protein dimerization activity	IPR031867
		Angiopoietin-like protein variant (Fragment) [Source:UniProtKB/TrEMBL;Acc:Q1HRV2]	AAEL000749-RA			IPR002181
			AAEL000859-RA			IPR008472
			AAEL003255-RA

## Sheet: IRTs upregualted hC3 vs Ctl 
Transcript	Description	Gene name	LOG2FC	q-value
AAEL014348-RF	caspase	CASPS8	4.96	0.991648
AAEL007889-RB	F-spondin		4.96	0.995076
AAEL014931-RD	sarm1		4.85	1
AAEL002301-RB	serine protease		4.62	0.994481
AAEL000234-RL	Class B Scavenger Receptor (CD36 domain)	SCRB7	4.52	0.971185
AAEL000256-RC	Class B Scavenger Receptor (CD36 domain)		3.96	0.950288

## Sheet: IRTs downregulated hC3 vs Ctl
Transcript	Description	Gene name	LOG2FC	q-value
AAEL000234-RF	Class B Scavenger Receptor (CD36 domain)	SCRB7	-3.58	0.963568
AAEL010769-RC	Serine Protease Inhibitor (serpin)	SRPN6	-3.62	0.971913
AAEL007889-RA	F-spondin		-3.94	0.958663
AAEL013713-RO	trypsin		-3.95	0.957117
AAEL007818-RA	Trypsin 3A1		-4.36	0.974064
AAEL007765-RD	Serine Protease Inhibitor (serpin)	SRPN10	-5.25	0.989916
AAEL000234-RN	Class B Scavenger Receptor (CD36 domain)	SCRB7	-5.5	0.985581

## Sheet: IRTs upregualted hC5a vs Ctl
Transcript	Description	Gene name	LOG2FC	q-value
AAEL014931-RD	sarm1		5.55	0.995629
AAEL007696-RF	TOLL pathway signalling NF-kappaB Relish-like transcription factor	REL1A	4.68	1
AAEL010584-RF	vesicular mannose-binding lectin		4.46	0.973067
AAEL002301-RB	serine protease		4.15	0.963802
AAEL007889-RB	F-spondin		3.97	0.978174
AAEL000234-RL	Class B Scavenger Receptor (CD36 domain)	SCRB7	3.79	0.971819
AAEL000234-RA	Class B Scavenger Receptor (CD36 domain)	SCRB7	3.48	0.963766
AAEL011222-RA	Class B Scavenger Receptor (CD36 domain)	SCRB5	3.47	0.959134
AAEL023332-RC	serine-type peptidase activity		3.15	0.972082
AAEL002601-RB	Clip-Domain Serine Protease family A	CLIPA1	3.07	0.952201
AAEL014141-RC	Serine Protease Inhibitor (serpin)	SRPN5	2.91	0.983583
AAEL013032-RC	serine-type endopeptidase activity		2.3	0.967709

## Sheet: IRTs downregualted hC5a vs Ctl
Transcript	Description	Gene name	LOG2FC	q-value
AAEL000234-RE	Class B Scavenger Receptor (CD36 domain)	SCRB7	-3.24	0.959863
AAEL000234-RC	Class B Scavenger Receptor (CD36 domain)	SCRB7	-3.38	0.962852
AAEL019468-RE	serine-type endopeptidase inhibitor activity		-3.45	0.975129
AAEL010769-RC	Serine Protease Inhibitor (serpin)		-3.5	0.974542
AAEL002694-RB	predicted G-protein coupled receptor (GPCR)		-3.64	0.978951
AAEL000234-RK	Class B Scavenger Receptor (CD36 domain)	SCRB7	-3.76	0.98271
AAEL003597-RA	leucine-rich transmembrane protein		-4.15	0.986181
AAEL007818-RA	Trypsin 3A1 Precursor		-4.23	0.987588
AAEL013713-RI	trypsin		-4.37	0.98233
AAEL019781-RA	serine-type endopeptidase activity		-4.71	0.993202
AAEL014141-RD	Serine Protease Inhibitor (serpin)		-4.85	0.981107
AAEL000234-RN	Class B Scavenger Receptor (CD36 domain)	SCRB7	-5.37	0.983051

## Sheet: IRTs upregulated IB vs SF
Transcript	Description	Gene name	LOG2FC	q-value
AAEL013284-RA	trypsin 1	LT1	8.3	1
AAEL007432-RA	serine collagenase 1 precursor		7.5	1
AAEL013715-RA	trypsin		7.45	1
AAEL010196-RA	trypsin		7.09	1
AAEL012092-RB	leucine-rich repeat		6.72	1
AAEL023332-RC	serine-type peptidase activity		6.5	0.999919
AAEL006903-RA	trypsin		6.27	0.999997
AAEL009894-RC	leucine-rich immune protein (Coil-less)		5.67	0.992623
AAEL005956-RA	caspase	CASPS16	5.53	0.988342
AAEL014348-RD	caspase	CASPS8	5.41	0.972881
AAEL001693-RA	serine-type enodpeptidase		5.18	1
AAEL011891-RA	serine-type enodpeptidase		5.1	0.993687
AAEL004583-RF	serine-type endopeptidase inhibitor activity		4.85	0.994593
AAEL000234-RM	Class B Scavenger Receptor (CD36 domain)	SCRB7	4.72	0.987456
AAEL012471-RB	JAKSTAT pathway signalling Transmembrane Receptor Domeless	DOME	4.66	0.987804
AAEL012510-RB	IMD pathway IKK2	IKK2	4.61	0.989606
AAEL015136-RA	MD2-like protein ML6		4.42	1
AAEL008668-RC	Clip-Domain Serine Protease family B		4.25	0.987356
AAEL027694-RC	scavenger receptor activity		3.86	0.979192
AAEL014931-RF	sarm1		3.83	0.994943
AAEL009556-RA	Niemann-Pick Type C-2		3.67	0.995806
AAEL007591-RA	ML26A		3.65	1
AAEL006382-RB	trypsin-eta		3.6	0.98668
AAEL017132-RB	C-Type Lysozyme (Lys-C)		3.58	0.976948
AAEL014348-RC	caspase	CASPS8	3.48	0.999981
AAEL001674-RA	serine-type enodpeptidase		3.48	1
AAEL027694-RA	scavenger receptor activity		3.28	0.968422
AAEL006403-RA	trypsin-beta		3.24	0.97732
AAEL008769-RA	serine-type enodpeptidase		3.23	1
AAEL000057-RB	Toll-like receptor	TOLL5B	3.18	0.980463
AAEL007039-RB	peptidoglycan recognition protein		3.13	0.986359
AAEL009843-RA	serine-type enodpeptidase]		3.05	1
AAEL003554-RF	leucine rich repeat protein		3.04	0.966329
AAEL000234-RJ	Class B Scavenger Receptor (CD36 domain)	SCRB7	3.01	0.963466
AAEL013857-RA	serine-type endopeptidase activity		3	1
AAEL002731-RA	Serine Protease Inhibitor (serpin)		2.92	1
AAEL011324-RI	serine-type endopeptidase activity		2.8	0.958297
AAEL019590-RB	serine-type endopeptidase activity		2.7	0.973365
AAEL012782-RA	serine-type endopeptidase activity		2.68	0.980238
AAEL014734-RA	IMD pathway CASPAR1		2.68	1
AAEL011404-RA	C-Type Lectin (CTL19)	CTL19	2.66	0.98656
AAEL001914-RC	scavenger receptor, putative		2.62	0.952834
AAEL027429-RA	serine-type endopeptidase activity		2.6	0.968159
AAEL011991-RA	Clip-Domain Serine Protease family C		2.48	0.976929
AAEL006377-RA	leucine-rich immune protein		2.45	1
AAEL010656-RA	leucine-rich immune protein		2.44	1
AAEL006421-RB	trypsin		2.41	0.956659
AAEL014386-RB	clip-domain serine protease, putative		2.34	0.998541
AAEL020559-RA	JAKSTAT pathway signalling transcription factor	STAT	2.32	0.956067
AAEL019920-RA	serine-type endopeptidase activity		2.2	0.954847
AAEL003841-RB	defensin anti-microbial peptide	DEFA	2.15	0.966244
AAEL027792-RA	defensin anti-microbial peptide	DEFA	2.15	0.966244

## Sheet: IRTs downregualted IB vs SF
Transcript	Description	Gene name	LOG2FC	q-value
AAEL012092-RC	leucine-rich repeat		-2.02	0.997937
AAEL014579-RA	trypsin		-2.06	0.958071
AAEL023332-RE	serine-type peptidase activity		-2.06	0.985566
AAEL004524-RA	Clip-Domain Serine Protease family C	CLIPC5B	-2.32	0.981281
AAEL002360-RB	serine-type enodpeptidase		-2.32	0.987283
AAEL027694-RB	serine-type endopeptidase activity		-2.33	0.985463
AAEL004996-RA	trypsin		-2.61	0.980822
AAEL003182-RA	Serine Protease Inhibitor (serpin)	SRPN26	-2.63	0.9699
AAEL005753-RB	serine protease		-2.64	0.960156
AAEL004543-RB	trypsin		-2.67	0.975361
AAEL018265-RB	C-Type lectin (CTL)		-2.7	0.962734
AAEL006627-RA	serine-type enodpeptidase		-2.7	0.976418
AAEL029038-RA	cecropin	CECA	-2.82	0.96885
AAEL008410-RC	helix-loop-helix transcription factor		-2.9	0.980884
AAEL004583-RG	serine-type endopeptidase inhibitor activity		-3.02	0.988206
AAEL007642-RB	TOLL pathway signalling	TUBE	-3.06	0.96894
AAEL021257-RA	serine-type endopeptidase activity		-3.13	0.969899
AAEL007818-RA	Trypsin 3A1 Precursor		-3.24	1
AAEL013713-RP	trypsin		-3.36	0.978175
AAEL006425-RA	trypsin		-3.39	1
AAEL009681-RB	Rhomboid-like protein		-3.4	0.969945
AAEL007818-RB	Trypsin 3A1 Precursor		-3.63	1
AAEL014141-RG	Serine Protease Inhibitor (serpin)		-3.63	0.977537
AAEL019468-RD	serine-type endopeptidase inhibitor activity	SRPN5	-3.86	0.981087
AAEL002601-RB	Clip-Domain Serine Protease family A	CLIPA1	-4.21	0.985338
AAEL007420-RB	Serine Protease Inhibitor (serpin)		-4.31	0.985227
AAEL026027-RB	serine-type endopeptidase inhibitor activity		-4.98	0.990436
AAEL008619-RA	serine-type endopeptidase activity		-5.01	0.992545
AAEL000726-RA	Fibrinogen related protein		-5.03	0.992152
AAEL013492-RA	prophenoloxidase	PPO5	-5.52	0.991001
AAEL020559-RH	JAKSTAT pathway signalling transcription factor	STAT	-5.65	0.995965
AAEL014931-RE	sarm1		-5.82	0.993477
AAEL000749-RA	Angiopoietin-like protein variant		-6.1	0.992544
AAEL000556-RA	C-Type Lectin	CTL25	-6.15	0.993128
AAEL013936-RH	Serine Protease Inhibitor (serpin)		-6.19	0.999427

## Sheet: IRTs upregulated NB vs SF
Transcript	Description	Gene name	LOG2FC	q-value
AAEL002694-RB	predicted G-protein coupled receptor (GPCR)		8.84	1
AAEL013712-RA	trypsin 5G1 Precursor		8.3	1
AAEL007432-RA	serine collagenase 1 precursor		7.48	1
AAEL013284-RA	trypsin 1	LT1	7.24	1
AAEL023729-RA	serine-type endopeptidase activity		7.05	1
AAEL015404-RC	C-Type Lysozyme (Lys-B)		6.98	0.996541
AAEL010196-RA	trypsin		6.9	1
AAEL007601-RA	trypsin		6.82	1
AAEL001674-RA	serine-type enodpeptidase		6.63	1
AAEL009894-RC	leucine-rich immune protein		6.3	0.99203
AAEL006903-RA	trypsin		6.23	1
AAEL007796-RC	Clip-Domain Serine Protease family D	CLIPD1	5.9	0.996611
AAEL000234-RM	Class B Scavenger Receptor	SCRB7	5.73	0.989448
AAEL001690-RA	serine-type enodpeptidase		5.71	1
AAEL001693-RA	serine-type enodpeptidase		5.71	1
AAEL012510-RB	IMD pathway IKK2	IKK2	5.37	0.990476
AAEL008668-RC	Clip-Domain Serine Protease family B		5.34	0.989195
AAEL014348-RC	caspase	CASPS8	5.31	0.988843
AAEL009432-RB	Class B Scavenger Receptor	SCRBQ3	5.2	0.999697
AAEL012092-RB	leucine-rich repeat		5.15	0.99162
AAEL015136-RA	MD2-like protein ML6		5.11	1
AAEL014931-RB	sarm1		5.09	0.991365
AAEL004583-RN	serine-type endopeptidase inhibitor activity		4.94	0.979551
AAEL021839-RA	regulation of Toll signaling pathway		4.63	0.985163
AAEL000256-RB	Class B Scavenger Receptor		4.61	0.985035
AAEL012767-RB	leucine-rich immune protein		4.49	0.992943
AAEL013032-RB	serine-type endopeptidase activity		4.47	0.982106
AAEL009556-RA	Niemann-Pick Type C-2		4.34	0.988927
AAEL027694-RC	serine-type endopeptidase activity		4.27	0.97979
AAEL011891-RA	serine-type enodpeptidase		4.22	0.991667
AAEL011404-RA	C-Type Lectin (CTL19)	CTL19	4.15	0.987569
AAEL005956-RC	caspase	CASPS16	4.12	0.993155
AAEL011407-RA	C-Type Lectin (CTL20)	CTL20	4.04	0.989315
AAEL008370-RB	Class B Scavenger Receptor	SCRB17	4.03	0.978795
AAEL011777-RC	Serine Protease Inhibitor (serpin)		3.96	0.978612
AAEL019920-RA	serine-type endopeptidase activity		3.91	0.97835
AAEL014931-RF	sarm1		3.83	0.992974
AAEL006377-RA	leucine-rich immune protein		3.76	1
AAEL003841-RB	defensin anti-microbial peptide	DEFA	3.59	0.980224
AAEL027792-RA	defensin anti-microbial peptide	DEFA	3.59	0.980224
AAEL029038-RA	Cecropin	CECA	3.35	0.961741
AAEL006382-RB	trypsin-eta		3.34	0.991017
AAEL009843-RA	serine-type enodpeptidase		3.31	1
AAEL012782-RA	serine-type endopeptidase activity		3.31	0.991004
AAEL007039-RB	peptidoglycan recognition protein		3.3	0.978946
AAEL002731-RA	Serine Protease Inhibitor (serpin)		3.21	0.999244
AAEL022822-RC	serine-type endopeptidase activity		3.21	0.959389
AAEL008769-RA	serine-type enodpeptidase		3.18	1
AAEL011222-RD	Class B Scavenger Receptor (CD36 domain)	SCRB5	3.16	0.971252
AAEL029041-RA	Cecropin	CECD	3.1	0.987911
AAEL006421-RB	trypsin		3.01	0.981106
AAEL029047-RA	Cecropin	CECN	3.01	0.977346
AAEL005718-RD	Clip-Domain Serine Protease family A	CLIPA3	3	0.957187
AAEL012255-RA	leucine-rich immune protein		2.98	0.999359
AAEL000234-RK	Class B Scavenger Receptor	SCRB7	2.88	0.95437
AAEL012538-RA	leucine-rich immune protein		2.88	1
AAEL008782-RA	serine-type enodpeptidase		2.79	0.965839
AAEL007785-RB	leucine-rich transmembrane protein		2.74	0.970275
AAEL006403-RA	trypsin-beta		2.71	0.978611
AAEL013857-RA	serine-type endopeptidase activity		2.71	1
AAEL014386-RB	clip-domain serine protease		2.67	0.999457
AAEL003857-RA	defensin anti-microbial peptide	DEFD	2.65	0.972754
AAEL005596-RA	trypsin-epsilon		2.62	0.969415
AAEL007591-RA	ML26A		2.58	1
AAEL009842-RA	Galectin	GALE12	2.54	0.998075
AAEL019781-RB	serine-type endopeptidase activity		2.52	0.957784
AAEL009681-RB	Rhomboid-like protein		2.51	0.965142
AAEL010656-RA	leucine-rich immune protein		2.5	0.9989
AAEL000760-RA	Clip-Domain Serine Protease family B	CLIPB30	2.42	0.959968
AAEL014734-RA	IMD pathway CASPAR1		2.41	1
AAEL019450-RB	serine-type endopeptidase activity		2.37	0.956799
AAEL003156-RA	fibrinogen and fibronectin		2.3	0.957579
AAEL006919-RA	serine-type endopeptidase		2.18	0.979826
AAEL000760-RB	Clip-Domain Serine Protease family B	CLIPB30	2.17	0.992383
AAEL017132-RA	C-Type Lysozyme (Lys-C)	LYSC4	2.14	0.968545
AAEL024357-RA	serine-type endopeptidase activity		2.13	0.95806
AAEL006704-RA	fibrinogen and fibronectin		2.02	0.994953

## Sheet: IRTs downregualted NB vs SF
Transcript	Description	Gene name	LOG2FC	q-value
AAEL024784-RB	serine-type endopeptidase activity		-2.03264	0.953856
AAEL002307-RA	leucine-rich transmembrane protein		-2.05369	0.951386
AAEL004996-RA	trypsin		-2.36038	0.973478
AAEL003182-RA	Serine Protease Inhibitor (serpin)	SRPN26	-2.37305	0.958006
AAEL006902-RA	serine-type enodpeptidase		-2.46502	0.991951
AAEL006425-RA	trypsin		-2.58445	1
AAEL007642-RB	TOLL pathway signalling	TUBE	-2.65609	0.965646
AAEL000256-RA	Class B Scavenger Receptor (CD36 domain)		-2.72036	0.959059
AAEL004583-RP	serine-type endopeptidase inhibitor activity		-2.84553	0.964398
AAEL007818-RA	Trypsin 3A1 Precursor		-2.87631	1
AAEL021257-RA	serine-type endopeptidase activity		-2.87777	0.965137
AAEL014579-RA	trypsin		-2.94265	0.984415
AAEL013936-RH	Serine Protease Inhibitor (serpin)	SRPN4	-2.97785	0.979388
AAEL019781-RA	serine-type endopeptidase activity		-3.147	0.972521
AAEL007818-RB	Trypsin 3A1 Precursor		-3.16529	1
AAEL007765-RD	Serine Protease Inhibitor (serpin)	SRPN10	-3.17603	0.972957
AAEL020559-RH	JAKSTAT pathway signalling transcription factor	STAT	-3.26528	0.972917
AAEL005718-RB	Clip-Domain Serine Protease family A	CLIPA3	-3.36314	0.990311
AAEL013713-RP	trypsin		-3.40631	0.971623
AAEL019468-RD	serine-type endopeptidase inhibitor activity		-3.61188	0.976167
AAEL014141-RD	Serine Protease Inhibitor (serpin)	SRPN5	-3.62007	0.9763
AAEL003713-RC	leucine-rich transmembrane protein		-3.74427	0.976656
AAEL004524-RB	Clip-Domain Serine Protease family C	CLIPC5B	-4.29522	0.984133
AAEL013713-RI	trypsin		-4.52926	0.985201
AAEL026027-RB	serine-type endopeptidase inhibitor activity		-4.72924	0.99518
AAEL008619-RA	serine-type endopeptidase activity		-4.75734	0.986419
AAEL000726-RA	Fibrinogen related protein		-4.77873	0.986119
AAEL013492-RA	prophenoloxidase	PPO5	-5.27	0.990422
AAEL023332-RI	serine-type peptidase activity		-5.3955	0.990559
AAEL004583-RL	serine-type endopeptidase inhibitor activity		-5.55527	0.990196
AAEL014931-RE	sarm1		-5.56735	0.990156
AAEL000749-RA	Angiopoietin-like protein variant		-5.84683	0.984995
AAEL008410-RC	helix-loop-helix transcription factor		-5.89164	0.999505
AAEL000556-RA	C-Type Lectin	CTL25	-5.90126	0.993288
AAEL000533-RA	C-Type Lectin (CTL16)	CTL16	-6.17755	0.993325

## Sheet: IRTs upregulated NB vs IB
Transcript	Description	Gene name	LOG2FC	q-value
AAEL002694-RB	predicted G-protein coupled receptor (GPCR)		7.84451	1
AAEL015404-RC	C-Type Lysozyme (Lys-B).	LYSC7B	7.14719	1
AAEL007796-RC	Clip-Domain Serine Protease family D	CLIPD1	6.06473	0.99849
AAEL009681-RB	Rhomboid-like protein		5.92984	1
AAEL021839-RA	regulation of Toll signaling pathway		4.8143	0.991813
AAEL010584-RF	vesicular mannose-binding lectin		4.63129	0.983952
AAEL013032-RB	serine-type endopeptidase activity		4.63011	0.983877
AAEL014141-RG	Serine Protease Inhibitor (serpin) likely cleavage at S/M	SRPN5	4.58704	0.981134
AAEL013434-RJ	spaetzle-like cytokine		4.54184	0.978437
AAEL027860-RA	caspar	casp	4.47709	0.975814
AAEL004583-RN	serine-type endopeptidase inhibitor activity		4.34333	0.97628
AAEL000234-RF	Class B Scavenger Receptor (CD36 domain).	SCRB7	4.28257	0.976719
AAEL002601-RB	Clip-Domain Serine Protease family A. Protease homologue.	CLIPA1	4.21068	0.974892
AAEL008370-RB	Class B Scavenger Receptor (CD36 domain).	SCRB17	4.18796	0.975321
AAEL003917-RA	mitochondrial inner membrane protease subunit		4.02489	0.97138
AAEL019767-RA	serine-type endopeptidase activity		3.78626	0.971245
AAEL000256-RC	Class B Scavenger Receptor (CD36 domain)		3.60073	0.969972
AAEL004583-RO	serine-type endopeptidase inhibitor activity		3.4611	0.963746
AAEL004583-RG	serine-type endopeptidase inhibitor activity		3.42602	0.960394
AAEL029038-RA	cecropin	CECA	3.34519	0.961741
AAEL013936-RH	Serine Protease Inhibitor (serpin) likely cleavage at I/S. Transcript A.	SRPN4	3.21486	0.960661
AAEL011222-RD	Class B Scavenger Receptor (CD36 domain).	SCRB5	3.16439	0.971252
AAEL005718-RD	Clip-Domain Serine Protease family A. Protease homologue	CLIPA3	3.1581	0.958511
AAEL000234-RI	Class B Scavenger Receptor (CD36 domain).	SCRB7	3.13573	0.957454
AAEL000256-RD	Class B Scavenger Receptor (CD36 domain)		3.13053	0.957199
AAEL029041-RA	cecropin	CECD	3.10111	0.987911
AAEL000234-RK	Class B Scavenger Receptor (CD36 domain).	SCRB7	3.04652	0.953269
AAEL003554-RC	leucine rich repeat protein		3.00571	0.950175
AAEL014348-RD	caspase (short)	CASPS8	2.93339	0.970658
AAEL011621-RA	C-Type Lectin (CTL) - mannose binding.	CTLMA13	2.92532	0.971423
AAEL012767-RB	leucine-rich immune protein (Short)	LRIM5	2.91924	0.982237
AAEL003156-RA	fibrinogen and fibronectin		2.84904	0.964554
AAEL022562-RA	serine-type endopeptidase activity		2.69127	0.964027
AAEL005108-RA	manganese-iron (Mn-Fe) superoxide dismutase	MNSOD2	2.64817	0.971383
AAEL011407-RA	C-Type Lectin (CTL20)	CTL20	2.439	0.966973
AAEL004543-RB	trypsin, putative		2.41908	0.97024
AAEL027495-RA	serine-type endopeptidase activity		2.36922	0.96177
AAEL015404-RA	C-Type Lysozyme (Lys-B).	LYSC7B	2.24378	0.991828
AAEL027694-RB	serine-type endopeptidase activity		2.21009	0.961741
AAEL002177-RA	serine-type endopeptidase		2.09585	0.953913
AAEL013434-RD	spaetzle-like cytokine		2.05027	0.952567

[truncated: 1 more sheets: IRTs downregualted NB vs IB]
