# Supplementary material for: Transcriptome of the Aedes aegypti Mosquito in Response to Human Complement Proteins
Source: Int J Mol Sci. 2020 Sep 9;21(18):6584. doi: 10.3390/ijms21186584 (PMC7555780; doi:10.3390/ijms21186584)
Supplement: Supplementary file 1 [file ijms-21-06584-s001.zip › Supplementary Materials-revision/Table_S2_FinalSep1.xlsx]

## Sheet: Upregulated hC3 vs Control
Transcript	Gene name	Gene description	hC3 (TMM)	Control (TMM)	theta	prob	log2FC	length	Chrom	GO_term_accession	GO_term_name
AAEL027637-RB			84.0362	0.0250037	2.42802	1	11.7147	1473	3	GO:0005524	ATP binding
AAEL000065-RA			18.9357	0.0201081	2.49668	1	9.87912	2594	3	GO:0003676	nucleic acid binding
AAEL002308-RE		butyrate response factor 1 (TIS11B protein)	72.1205	0.167996	2.30809	1	8.74584	7412	3	GO:0046872	metal ion binding
AAEL007845-RG		rab5	59.0673	0.155248	1.79153	1	8.57164	3001	2	GO:0003924	GTPase activity
AAEL005460-RA		alpha-galactosidase/alpha-n-acetylgalactosaminidase	21.7253	0.08039	2.06947	1	8.07814	3764	2	GO:0005975	carbohydrate metabolic process
AAEL019481-RC	NA	NA	1.25221	0.0047996	1.45336	0.999976	8.02735	17898	1	NA	NA
AAEL014273-RE			122.977	0.649639	2.37518	1	7.56453	1237	1	GO:0016021	integral component of membrane
AAEL003310-RB			107.826	0.649639	1.67533	1	7.37485	1050	3
AAEL002389-RA		gamma-secretase subunit aph-1	92.0442	0.649639	2.1929	1	7.14655	914	NIGP01001933	GO:0016021	integral component of membrane
AAEL003377-RB		signal recognition particle	82.5071	0.649639	1.58245	1	6.98874	2174	3	GO:0006614	SRP-dependent cotranslational protein targeting to membrane
AAEL019728-RG	SOCS	suppressor of cytokine signaling	27.0804	0.218935	1.359	0.995039	6.9506	5226	3	GO:0035556	intracellular signal transduction
AAEL004007-RB		GTP binding protein (mitochondrial), putative	74.0628	0.649639	2.08575	1	6.83297	1697	3	GO:0003924	GTPase activity
AAEL021211-RF	NA	NA	67.6218	0.649639	2.32315	1	6.70171	1307	3	NA	NA
AAEL011737-RB			41.9906	0.51674	2.02707	1	6.34448	3054	3	GO:0005515	protein binding
AAEL011794-RA			51.4986	0.649639	2.16309	1	6.30875	3510	3	GO:0005515	protein binding
AAEL011412-RC			21.3052	0.270131	1.28089	0.991378	6.3014	2245	3
AAEL026241-RB			24.296	0.309195	1.54339	0.999486	6.29606	2565	3	GO:0008270	zinc ion binding
AAEL006799-RB			50.2065	0.649639	2.48989	1	6.27209	3960	3	GO:0006401	RNA catabolic process
AAEL027839-RA		Putative translocon-associated protein [Source:UniProtKB/TrEMBL;Acc:A0A0P6IT12]	48.6819	0.649639	1.84388	1	6.2276	1681	NIGP01000521	GO:0016021	integral component of membrane
AAEL000193-RD		Histone-lysine N-methyltransferase	48.4766	0.649639	2.14885	1	6.22151	8023	3	GO:0018024	histone-lysine N-methyltransferase activity
AAEL022282-RD			44.7711	0.649639	1.56231	0.999994	6.10679	1814	1	GO:0006355	regulation of transcription, DNA-templated
AAEL014378-RB			44.7259	0.649639	1.58977	1	6.10533	3500	3	GO:0016021	integral component of membrane
AAEL008078-RB		clk2	35.2422	0.523154	1.85753	1	6.07393	3883	1	GO:0005524	ATP binding
AAEL000510-RB			38.6457	0.60751	1.67532	1	5.99125	3221	3	GO:0003723	RNA binding
AAEL007092-RC		Phospholipase B-like [Source:UniProtKB/TrEMBL;Acc:Q0IF22]	19.9588	0.319302	1.42878	0.999509	5.96596	3570	2	GO:0016021	integral component of membrane
AAEL024186-RC			37.8813	0.649639	1.77409	1	5.86571	5123	3	GO:0003779	actin binding
AAEL004176-RE		microtubule binding protein, putative	37.4921	0.649639	1.2935	0.991312	5.8508	2500	2	GO:0005874	microtubule
AAEL007539-RC			36.0219	0.649639	1.66467	1	5.79309	6187	3	GO:0008270	zinc ion binding
AAEL008417-RA			35.7442	0.649639	1.27576	0.990041	5.78193	1229	NIGP01001576
AAEL014614-RA		cytochrome P450	35.4273	0.649639	2.08244	1	5.76908	1913	3	GO:0016021	integral component of membrane
AAEL018323-RD			36.709	0.682575	2.11994	1	5.749	5149	3	GO:0030176	integral component of endoplasmic reticulum membrane
AAEL018161-RF	NA	NA	34.7928	0.649639	1.62975	1	5.74301	3940	3	NA	NA
AAEL009173-RG		fasciclin ii (fas ii)	34.0417	0.649639	1.25731	0.986938	5.71152	4891	3	GO:0016020	membrane
AAEL000981-RB	NA	NA	33.7722	0.649639	1.25427	0.987026	5.70006	3248	3	NA	NA
AAEL004931-RA		beta-hexosaminidase b	33.1446	0.649639	1.61515	1	5.67299	1951	2	GO:0005975	carbohydrate metabolic process
AAEL026487-RA	NA	NA	32.259	0.649639	1.67015	1	5.63392	2836	2	NA	NA
AAEL012945-RD			32.1233	0.649639	1.55035	0.999878	5.62784	3778	3	GO:0016021	integral component of membrane
AAEL006433-RD			31.7735	0.649639	1.60005	1	5.61204	10289	2	GO:0016021	integral component of membrane
AAEL019426-RC	NA	NA	31.516	0.649639	1.2284	0.995031	5.6003	4584	1	NA	NA
AAEL025460-RB			31.0286	0.649639	1.85679	1	5.57782	4737	3	GO:0005524	ATP binding
AAEL010081-RC			31.0108	0.649639	2.00018	1	5.57699	3180	2	GO:0003824	catalytic activity
AAEL007696-RF	REL1A	TOLL pathway signalling NF-kappaB Relish-like transcription factor	36.1595	0.763887	2.07125	1	5.56487	2366	2	GO:0003677	DNA binding
AAEL002636-RB			30.7157	0.649639	1.50078	0.981925	5.56319	1443	2	GO:0016021	integral component of membrane
AAEL019535-RA			30.6796	0.649639	1.58526	1	5.5615	4169	2
AAEL010053-RA			30.214	0.649639	1.21277	0.999264	5.53944	1361	1
AAEL005897-RC		MICOS complex subunit [Source:UniProtKB/TrEMBL;Acc:Q1HQI8]	30.1368	0.649639	1.47817	0.996946	5.53575	884	3	GO:0061617	MICOS complex
AAEL023706-RF			24.3369	0.526436	1.3294	0.986364	5.53074	3510	3	GO:0007165	signal transduction
AAEL010200-RB			29.976	0.649639	1.92161	1	5.52803	2334	3	GO:0003723	RNA binding
AAEL021339-RF			29.3351	0.649639	1.55879	0.999984	5.49685	1058	2
AAEL022615-RB			29.2332	0.649639	1.5586	0.999984	5.49183	2456	1	GO:0003824	catalytic activity
AAEL026545-RA			28.3422	0.649639	1.18866	0.999935	5.44717	1913	NIGP01001837
AAEL015298-RF			27.6814	0.649639	1.52399	0.992082	5.41314	2872	2	GO:0016021	integral component of membrane
AAEL000292-RC			27.4331	0.649639	1.79119	1	5.40014	1747	3	GO:0008270	zinc ion binding
AAEL005023-RD		Palmitoyltransferase [Source:UniProtKB/TrEMBL;Acc:Q17BB7]	26.2031	0.649639	1.79475	1	5.33396	2293	2
AAEL018169-RB			25.8659	0.649639	1.86465	1	5.31527	2215	2	GO:0008270	zinc ion binding
AAEL022897-RA	NA	NA	25.4366	0.649639	1.47251	0.998691	5.29112	4919	2	NA	NA
AAEL010402-RC		DEAD box ATP-dependent RNA helicase	25.3122	0.649639	1.14648	0.976684	5.28405	2863	1	GO:0005524	ATP binding
AAEL019822-RA			25.1885	0.649639	1.31973	0.987074	5.27698	339	3	GO:0003723	RNA binding
AAEL019780-RB			25.1315	0.649639	1.35132	0.992137	5.27372	2245	2	GO:0046952	ketone body catabolic process
AAEL005583-RB			24.6233	0.649639	1.45267	0.99998	5.24424	2963	3	GO:0016021	integral component of membrane
AAEL004143-RB		n-acetylglucosaminyl-phosphatidylinositol de-n-acetylase	24.2138	0.649639	1.13019	0.972421	5.22005	1949	3	GO:0016021	integral component of membrane
AAEL009952-RB			24.1667	0.649639	1.42715	0.999335	5.21724	4361	3
AAEL015598-RA			24.0377	0.649639	1.45168	0.999984	5.20952	1097	1	GO:0016787	hydrolase activity
AAEL007015-RK			11.2621	0.31516	1.02031	0.972026	5.15925	2436	2	GO:0016021	integral component of membrane
AAEL003762-RD		Protoporphyrinogen IX oxidase, putative	23.1041	0.649639	1.11261	0.98545	5.15237	1703	1	GO:0016491	oxidoreductase activity
AAEL007672-RB		myst histone acetyltransferase	23.0216	0.649639	1.11149	0.985914	5.14721	1779	3	GO:0006355	regulation of transcription, DNA-templated
AAEL012658-RC		rgs-gaip interacting protein gipc	22.5826	0.649639	1.22751	0.995404	5.11943	2476	2	GO:0005515	protein binding
AAEL022793-RE			11.3305	0.328273	1.01475	0.971394	5.10918	5085	2	GO:0004842	ubiquitin-protein transferase activity
AAEL010691-RB		ribonucleoside-diphosphate reductase small chain	22.2342	0.649639	1.40262	0.98764	5.097	1811	2	GO:0016491	oxidoreductase activity
AAEL020942-RD			22.1849	0.649639	1.37941	0.988202	5.09379	1603	1	GO:0005524	ATP binding
AAEL017515-RC			21.9679	0.649639	1.39832	0.984964	5.07962	2195	1	GO:0003677	DNA binding
AAEL024170-RA			21.8429	0.649639	1.40548	0.989703	5.07138	5390	NIGP01000944	GO:0046872	metal ion binding
AAEL004581-RB	NA	NA	21.3654	0.649639	1.67078	1	5.0395	1299	1	NA	NA
AAEL014311-RC		tetraspanin, putative	19.428	0.591999	1.21494	0.99897	5.0364	1752	2	GO:0016021	integral component of membrane
AAEL022729-RE			21.2275	0.649639	1.08128	0.978229	5.03015	3196	2
AAEL005022-RB	Med15	Mediator of RNA polymerase II transcription subunit 15 (Med15)	20.9347	0.649639	1.07646	0.974337	5.01011	2562	2	GO:0003712	transcription coregulator activity
AAEL007889-RB		F-spondin	20.2184	0.649639	1.3665	0.995076	4.95988	3556	3	GO:0016021	integral component of membrane
AAEL014348-RF	CASPS8	caspase (short)	20.1748	0.649639	1.29184	0.991648	4.95677	1209	2	GO:0006508	proteolysis
AAEL026118-RD			20.0803	0.649639	1.32038	0.987041	4.95	1660	2	GO:0005515	protein binding
AAEL019825-RD			19.7941	0.649639	1.05037	0.962103	4.92929	5898	2	GO:0006511	ubiquitin-dependent protein catabolic process
AAEL022180-RC			19.5874	0.649639	1.0518	0.961497	4.91415	3748	2	GO:0005515	protein binding
AAEL012930-RE			19.3858	0.649639	1.54403	0.999546	4.89922	3335	2	GO:0006355	regulation of transcription, DNA-templated
AAEL009542-RC		Putative ribonucleasep/mrp protein subunit pop1 [Source:UniProtKB/TrEMBL;Acc:A0A0P6JS03]	19.3135	0.649639	1.04106	0.96805	4.89383	2690	3	GO:0001682	tRNA 5'-leader removal
AAEL001557-RC	NA	NA	19.2312	0.649639	1.0451	0.965287	4.88766	2625	2	NA	NA
AAEL007845-RF		rab5	5.16509	0.1752	0.809279	0.969827	4.88172	3331	2	GO:0003924	GTPase activity
AAEL008632-RC		ABC transporter	18.848	0.649639	1.28528	0.992023	4.85863	2364	2	GO:0005524	ATP binding
AAEL009212-RP	NA	NA	18.8086	0.649639	1.51826	0.987555	4.85561	1774	2	NA	NA
AAEL001209-RD		sodium-dependent phosphate transporter	18.8039	0.649639	1.03722	0.970328	4.85525	2569	2	GO:0016021	integral component of membrane
AAEL014931-RD		sarm1	18.759	0.649639	1.57092	1	4.8518	4832	2	GO:0007165	signal transduction
AAEL008832-RE		forkhead box protein (AaegFOXN1)	18.5112	0.649639	1.03129	0.972427	4.83262	5717	3	GO:0006355	regulation of transcription, DNA-templated
AAEL018133-RB			18.1721	0.649639	1.02458	0.972594	4.80594	5849	3
AAEL009074-RB	NA	NA	18.1018	0.649639	1.31125	0.987441	4.80035	1965	2	NA	NA
AAEL002887-RH	arm	Armadillo segment polarity protein [Source:UniProtKB/Swiss-Prot;Acc:Q17GS9]	17.9203	0.649639	1.01944	0.9719	4.78581	3755	1	GO:0007155	cell adhesion
AAEL001144-RB	NA	NA	17.8638	0.649639	1.0183	0.971743	4.78125	2765	3	NA	NA
AAEL013240-RB			17.8247	0.649639	1.51042	0.982253	4.7781	908	1	GO:0016758	transferase activity, transferring hexosyl groups
AAEL025740-RA			17.6825	0.649639	1.01461	0.971385	4.76654	2284	2	GO:0004144	diacylglycerol O-acyltransferase activity
AAEL003402-RK		sphingomyelin phosphodiesterase	17.6252	0.649639	1.01375	0.971349	4.76186	2657	3	GO:0016787	hydrolase activity
AAEL020625-RB			17.548	0.649639	1.34365	0.988485	4.75553	5204	3	GO:0005515	protein binding
AAEL006667-RA		phosphatidyltransferase	17.5324	0.649639	1.29574	0.990759	4.75424	2268	2	GO:0016020	membrane
AAEL011650-RD		coatomer, gamma-subunit, putative	17.4843	0.649639	1.08932	0.982871	4.75028	2937	3	GO:0006886	intracellular protein transport
AAEL000666-RE		pmp22 peroxisomal membrane protein, putative	17.2689	0.649639	1.52809	0.994819	4.7324	1007	3	GO:0016021	integral component of membrane
AAEL007662-RH	NA	NA	17.1135	0.649639	1.00313	0.972457	4.71936	3845	1	NA	NA
AAEL024179-RA			17.0821	0.649639	1.00222	0.972625	4.7167	3077	1	GO:0005743	mitochondrial inner membrane
AAEL017395-RB			16.8979	0.649639	0.998318	0.973237	4.70106	1537	3	GO:0016021	integral component of membrane
AAEL000476-RH			16.8455	0.649639	1.25721	0.986937	4.69658	873	3
AAEL007662-RL	NA	NA	16.651	0.649639	1.49933	0.982591	4.67983	3890	1	NA	NA
AAEL001126-RD		rest corepressor (corest) protein	40.6762	1.59798	1.1159	0.983621	4.66986	3525	3	GO:0003677	DNA binding
AAEL018267-RC			16.3836	0.649639	0.982672	0.969294	4.65647	4879	2	GO:0005524	ATP binding
AAEL003743-RC		vacuolar proton ATPases	16.3331	0.649639	0.986112	0.97129	4.65202	3300	1	GO:0015078	proton transmembrane transporter activity
AAEL002301-RB		serine protease	16.0238	0.649639	1.35694	0.994481	4.62444	1298	3	GO:0006508	proteolysis
AAEL028237-RF			15.9387	0.649639	1.19378	0.999969	4.61675	4901	3	GO:0005524	ATP binding
AAEL007526-RC		electron transfer flavoprotein-ubiquinone oxidoreductase	15.8128	0.649639	1.22512	0.996332	4.60531	2269	2	GO:0022900	electron transport chain
AAEL006337-RB			15.8106	0.649639	1.18339	0.999794	4.60511	1918	3
AAEL009249-RC		Coronin [Source:UniProtKB/TrEMBL;Acc:A0A1S4FM51]	15.5796	0.649639	0.969235	0.958218	4.58388	5674	1	GO:0005794	Golgi apparatus
AAEL004853-RF		glycerol kinase	15.3263	0.649639	0.963657	0.954054	4.56023	2102	2	GO:0005975	carbohydrate metabolic process
AAEL011319-RB			17.5971	0.747022	1.3095	0.987598	4.55804	1774	2
AAEL000193-RA		Histone-lysine N-methyltransferase	11.2877	0.481815	0.874577	0.954383	4.55013	8077	3	GO:0018024	histone-lysine N-methyltransferase activity
AAEL020123-RA			15.0451	0.649639	0.956737	0.950888	4.53351	9526	3	GO:0003676	nucleic acid binding
AAEL013128-RC		elongase, putative	14.9472	0.649639	1.18184	0.999716	4.52409	5252	2	GO:0016021	integral component of membrane
AAEL000234-RL	SCRB7	Class B Scavenger Receptor (CD36 domain).	14.8973	0.649639	1.13882	0.971185	4.51927	2031	2	GO:0016020	membrane
AAEL004589-RB		small calcium-binding mitochondrial carrier, putative	14.671	0.649639	1.20854	0.999643	4.49718	4220	2	GO:0005509	calcium ion binding
AAEL008058-RE		liprin alpha (lar-interacting protein alpha) (synapse defective protein 2)	14.5028	0.649639	1.13912	0.971276	4.48055	4143	2	GO:0050808	synapse organization
AAEL009422-RE			4.82268	0.21781	0.814981	0.971247	4.46869	3668	2	GO:0003676	nucleic acid binding
AAEL013633-RD		ubiquitin-conjugating enzyme h	14.3723	0.649639	1.16717	0.996416	4.46751	1329	1	GO:0005524	ATP binding
AAEL026410-RB			14.3116	0.649639	1.07447	0.972533	4.46141	4667	3	GO:0016021	integral component of membrane
AAEL009422-RD			11.0454	0.502158	0.863029	0.960131	4.45916	3728	2	GO:0003676	nucleic acid binding
AAEL012931-RC			14.2535	0.649639	0.937982	0.952494	4.45554	1129	1
AAEL002235-RE			10.6867	0.487383	0.937178	0.95258	4.45462	7309	2
AAEL025570-RB			15.4126	0.703876	1.25212	0.987189	4.45264	4214	2	GO:0005524	ATP binding
AAEL008574-RB		acyl-CoA oxidase	14.1766	0.649639	0.93572	0.952693	4.44773	2393	3	GO:0055114	oxidation-reduction process
AAEL002395-RC	Cdk8	Cyclin-dependent kinase (Cdk8)	14.0234	0.649639	1.15457	0.985854	4.43205	1918	2	GO:0005524	ATP binding
AAEL021031-RB			14.0234	0.649639	1.15457	0.985854	4.43205	1918	NIGP01001933	GO:0005524	ATP binding
AAEL001389-RB		Palmitoyltransferase	13.9894	0.649639	1.29367	0.991273	4.42855	4515	2	GO:0016021	integral component of membrane
AAEL013003-RD			13.9871	0.649639	0.931072	0.952574	4.42831	1340	2
AAEL003873-RD		Glycerol-3-phosphate dehydrogenase [Source:UniProtKB/TrEMBL;Acc:Q17E82]	13.7651	0.649639	0.925367	0.951572	4.40523	2922	3	GO:0016491	oxidoreductase activity
AAEL028107-RC			13.6776	0.649639	1.13888	0.971202	4.39603	3283	2	GO:0015031	protein transport
AAEL001329-RF		mitochondrial carrier protein	13.5755	0.649639	1.0366	0.970638	4.38523	1494	3	GO:0016021	integral component of membrane
AAEL000984-RB			13.6365	0.654493	1.16044	0.99182	4.38095	5700	2	GO:0005634	nucleus
AAEL007651-RD		phosphorylase b kinase	13.5327	0.649639	1.09972	0.986403	4.38067	4795	1	GO:0003824	catalytic activity
AAEL008841-RC		acyl-CoA oxidase	13.5303	0.649639	1.16335	0.994117	4.38041	2803	2	GO:0055114	oxidation-reduction process
AAEL013565-RC			13.3469	0.649639	1.14746	0.97771	4.36072	2621	2	GO:0051560	mitochondrial calcium ion homeostasis
AAEL018032-RC			13.3289	0.649639	1.14366	0.974043	4.35878	15491	2
AAEL023919-RB			13.2812	0.649639	1.14316	0.973653	4.35361	2152	1	GO:0046872	metal ion binding
AAEL022349-RA			13.1307	0.649639	1.0794	0.976813	4.33716	423	NIGP01001373	GO:0003676	nucleic acid binding
AAEL008471-RH			13.067	0.649639	1.09868	0.986158	4.33014	2703	2	GO:0005576	extracellular region
AAEL010373-RC		dullard protein	13.0614	0.649639	1.24946	0.987518	4.32953	4830	2	GO:0016791	phosphatase activity
AAEL006958-RE		Cell adhesion molecule [Source:UniProtKB/TrEMBL;Acc:A0A1S4FFB1]	12.5993	0.649639	1.03243	0.972176	4.27756	4663	1	GO:0005515	protein binding
AAEL025718-RC			9.30314	0.486261	0.811834	0.970696	4.25791	2768	3	GO:0016811	hydrolase activity, acting on carbon-nitrogen (but not peptide) bonds, in linear amides
AAEL026355-RA	NA	NA	9.84615	0.515466	0.829606	0.966273	4.25561	7808	3	NA	NA
AAEL012536-RD	NA	NA	12.2	0.649639	1.20526	0.999808	4.2311	5654	2	NA	NA
AAEL006870-RE		sorting nexin	12.1419	0.649639	1.0909	0.983559	4.22422	2376	3	GO:0006886	intracellular protein transport
AAEL011918-RH			8.82275	0.472183	0.94388	0.951418	4.22381	3843	3	GO:0016787	hydrolase activity
AAEL021304-RA			12.0286	0.649639	1.12238	0.978506	4.21069	359	1	GO:0034464	BBSome
AAEL003522-RC		protein arginine n-methyltransferase	12.0129	0.649639	0.878072	0.951951	4.20881	1164	2	GO:0008168	methyltransferase activity
AAEL019700-RA			11.9619	0.649639	0.876704	0.952915	4.20266	4297	1	GO:0019888	protein phosphatase regulator activity
AAEL001898-RB			11.9035	0.649639	1.11269	0.985411	4.19561	4599	2	GO:0006464	cellular protein modification process
AAEL019631-RC	NA	NA	4.21951	0.230787	0.816691	0.971291	4.19244	4903	3	NA	NA
AAEL013871-RD			11.8618	0.649639	0.874119	0.954692	4.19054	688	2
AAEL006567-RJ		max binding protein, mnt	11.8183	0.649639	1.10948	0.986544	4.18524	6020	3	GO:0046983	protein dimerization activity
AAEL009428-RI			11.7368	0.649639	1.01734	0.971624	4.17525	4302	2	GO:0005509	calcium ion binding
AAEL017075-RD			11.7231	0.649639	0.870086	0.957191	4.17357	2533	2	GO:0005730	nucleolus
AAEL019713-RH			11.6897	0.649639	1.0271	0.972748	4.16945	3056	3	GO:0006355	regulation of transcription, DNA-templated
AAEL012996-RB		rho guanine dissociation factor	11.6831	0.649639	1.09371	0.984641	4.16864	2644	3	GO:0005737	cytoplasm
AAEL007136-RB	NA	NA	11.6243	0.649639	1.05862	0.960887	4.16136	2068	2	NA	NA
AAEL009428-RO			11.5374	0.649639	0.864319	0.95976	4.15053	4251	2	GO:0005509	calcium ion binding
AAEL029053-RB			11.5099	0.649639	1.09592	0.985379	4.1471	518	3
AAEL004936-RD	NA	NA	11.3083	0.649639	0.857473	0.960852	4.1216	6295	2	NA	NA
AAEL008260-RB			11.1679	0.649639	1.03326	0.971952	4.10357	5318	3	GO:0003677	DNA binding
AAEL006071-RF			11.1592	0.649639	1.03527	0.971233	4.10245	6303	1	GO:0016791	phosphatase activity
AAEL018152-RF			11.1271	0.649639	1.06645	0.965179	4.09829	2709	2	GO:0005515	protein binding
AAEL018127-RD	NA	NA	11.0683	0.649639	0.982651	0.96928	4.09066	4166	1	NA	NA
AAEL021416-RA			11.0663	0.649639	0.850113	0.960377	4.09039	1546	NIGP01001365	GO:0005524	ATP binding
AAEL006113-RB		cystinosin	11.0303	0.649639	1.22208	0.997354	4.08569	1874	1	GO:0016021	integral component of membrane
AAEL004496-RB		glutamate transporter	10.9406	0.649639	1.01018	0.971424	4.07391	2519	2	GO:0016021	integral component of membrane
AAEL028180-RE	NA	NA	10.8587	0.649639	0.843692	0.96033	4.06307	2321	2	NA	NA
AAEL010108-RA	NA	NA	10.8354	0.649639	0.842963	0.960427	4.05997	3059	2	NA	NA
AAEL004662-RA			10.7479	0.649639	0.840116	0.96104	4.04827	911	2	GO:0016021	integral component of membrane
AAEL019753-RB			10.7219	0.649639	1.05953	0.961123	4.04478	2502	2	GO:0005524	ATP binding
AAEL022490-RI		CDP-diacylglycerol--glycerol-3-phosphate 3-phosphatidyltransferase [Source:UniProtKB/TrEMBL;Acc:A0A1S4G3N2]	10.5459	0.649639	0.83371	0.963848	4.0209	2189	1	GO:0005524	ATP binding
AAEL004774-RB			10.4498	0.649639	0.831054	0.965397	4.0077	2801	2	GO:0003676	nucleic acid binding
AAEL003391-RA		tankyrase	10.3163	0.649639	1.04572	0.964866	3.98914	4061	3	GO:0032212	positive regulation of telomere maintenance via telomerase
AAEL018127-RC	NA	NA	10.2173	0.649639	0.866747	0.958852	3.97523	3130	1	NA	NA
AAEL024141-RG			10.2084	0.649639	0.822877	0.969857	3.97398	6683	2	GO:0006355	regulation of transcription, DNA-templated
AAEL000256-RC	NA	NA	10.1385	0.649639	0.951708	0.950288	3.96406	3814	2	NA	NA
AAEL001041-RM		guanine nucleotide-binding protein beta 3 (g protein beta3)	10.1262	0.649639	0.820496	0.97068	3.96231	2653	2	GO:0007165	signal transduction
AAEL012899-RB		meiotic coiled-coil protein, putative	10.1003	0.649639	0.978253	0.965985	3.95862	797	2	GO:0005634	nucleus
AAEL013128-RJ		elongase, putative	10.0733	0.649639	1.02923	0.97269	3.95476	5241	2	GO:0016021	integral component of membrane
AAEL013593-RC			10.0576	0.649639	0.927151	0.951964	3.9525	2433	2	GO:0008270	zinc ion binding
AAEL004480-RB	NA	NA	10.0575	0.649639	0.809749	0.970018	3.9525	3417	3	NA	NA
AAEL021605-RC	NA	NA	10.0393	0.649639	1.02483	0.972616	3.94988	1069	3	NA	NA
AAEL012552-RB		NADH-ubiquinone oxidoreductase	10.0178	0.649639	0.816566	0.971299	3.94679	2604	1	GO:0009055	electron transfer activity
AAEL001545-RB			7.41832	0.48305	0.749408	0.951676	3.94085	4074	2	GO:0003676	nucleic acid binding
AAEL013227-RC	PIWI6	PIWI	9.95477	0.649639	0.814788	0.97123	3.93768	2857	3	GO:0003676	nucleic acid binding
AAEL019694-RE			9.93279	0.649639	0.813716	0.971098	3.93449	4160	2	GO:0005515	protein binding
AAEL025488-RD			9.91297	0.649639	1.12928	0.972981	3.93161	4626	1	GO:0046872	metal ion binding
AAEL012187-RA	NA	NA	9.88039	0.649639	1.0299	0.97263	3.92686	5296	2	NA	NA
AAEL005446-RB		6-phosphofructo-2-kinase/fructose-2,6-bisphosphatase	9.80481	0.649639	0.809282	0.969828	3.91578	3583	2	GO:0005524	ATP binding
AAEL003471-RB	NA	NA	30.8859	2.05389	1.15278	0.983793	3.91052	1660	3	NA	NA
AAEL005152-RE			9.63989	0.649639	0.804084	0.967242	3.89131	2790	3	GO:0008270	zinc ion binding
AAEL013092-RD		Cation chloride cotransporter [Source:UniProtKB/TrEMBL;Acc:A0A1S4FYI0]	64.5891	4.39622	1.04305	0.966699	3.87696	3974	2	GO:0016020	membrane
AAEL000845-RG		Protein-tyrosine phosphatase	9.5113	0.649639	0.799287	0.964413	3.87193	5139	3	GO:0016021	integral component of membrane
AAEL001329-RE		mitochondrial carrier protein	9.42993	0.649639	0.79644	0.962783	3.85954	1522	3	GO:0016021	integral component of membrane
AAEL007328-RB			9.35603	0.649639	0.794181	0.961596	3.84819	3671	2
AAEL007882-RB		histone H1, putative	9.34081	0.649639	0.948149	0.950596	3.84584	2250	3	GO:0003677	DNA binding
AAEL003135-RB			9.29929	0.649639	1.00377	0.972337	3.83941	4449	3	GO:0016021	integral component of membrane
AAEL005429-RB		2-oxoglutarate dehydrogenase	32.0696	2.25109	1.17023	0.997696	3.83251	2975	1	GO:0055114	oxidation-reduction process
AAEL011051-RH		porcupine	9.23981	0.649639	0.790054	0.959768	3.83015	3197	2
AAEL020689-RA	NA	NA	9.23128	0.649639	0.78181	0.957478	3.82882	5239	2	NA	NA
AAEL007931-RF		P21-activated kinase, pak	9.18339	0.649639	0.877472	0.952375	3.82132	4155	3	GO:0005524	ATP binding
AAEL002998-RB			9.13376	0.649639	0.785786	0.958377	3.8135	2463	3	GO:0005515	protein binding
AAEL001447-RB			9.12555	0.649639	0.785954	0.958421	3.8122	3211	1	GO:0016021	integral component of membrane
AAEL011277-RC		apoptosis stimulating of P53	9.1219	0.649639	0.785822	0.958386	3.81162	3297	2	GO:0005515	protein binding
AAEL028239-RD		Putative ubiquitin domain-containing protein 1 [Source:UniProtKB/TrEMBL;Acc:A0A0P6IUS9]	23.7277	1.69037	0.974634	0.962895	3.81116	2145	3	GO:0005515	protein binding
AAEL025517-RB			8.99756	0.649639	0.780956	0.957326	3.79182	5871	3	GO:0005524	ATP binding
AAEL005460-RD		alpha-galactosidase/alpha-n-acetylgalactosaminidase	8.96826	0.649639	0.779885	0.957147	3.78712	3682	2	GO:0005975	carbohydrate metabolic process
AAEL011112-RG		alcohol dehydrogenase	8.92322	0.649639	0.98578	0.97112	3.77985	1438	3	GO:0008270	zinc ion binding
AAEL001459-RA		deltex	8.76536	0.649639	0.978422	0.966124	3.7541	3762	1	GO:0008270	zinc ion binding
AAEL010381-RB		Glucosyl/glucuronosyl transferases [Source:UniProtKB/TrEMBL;Acc:A0A1S4FQK1]	8.73407	0.649639	0.771212	0.95601	3.74894	1962	2	GO:0016758	transferase activity, transferring hexosyl groups
AAEL002998-RI			8.68676	0.649639	0.935638	0.952698	3.74111	2394	3	GO:0005515	protein binding
AAEL004694-RG		munc13-4	8.62027	0.649639	0.766811	0.955429	3.73002	3986	1
AAEL009105-RE	NA	NA	35.2681	2.66621	1.14428	0.974579	3.7255	3396	3	NA	NA
AAEL006539-RE		Serine/threonine protein kinase [Source:UniProtKB/TrEMBL;Acc:A0A1S4FDS5]	8.57693	0.649639	0.765167	0.955186	3.72275	2819	2	GO:0005524	ATP binding
AAEL003229-RA			8.56752	0.649639	0.764809	0.955132	3.72117	6825	1	GO:0046872	metal ion binding
AAEL001446-RC		testis-specific protein pbs13 (t-complex 11 )	48.3532	3.6676	1.10261	0.986894	3.7207	2213	1
AAEL000140-RB			8.53608	0.649639	0.763611	0.954939	3.71586	2165	1	GO:0008270	zinc ion binding
AAEL001434-RJ		coronin	8.42549	0.649639	0.759366	0.954165	3.69705	4928	2	GO:0005515	protein binding
AAEL020424-RB			8.37234	0.649639	1.09597	0.985395	3.68792	728	2
AAEL009275-RC		protein phosphatase-1	8.32163	0.649639	0.953596	0.950345	3.67916	1389	3	GO:0016787	hydrolase activity
AAEL019846-RA			8.29407	0.649639	0.754261	0.953006	3.67437	2222	2	GO:0005515	protein binding
AAEL026535-RC			8.27656	0.649639	1.09504	0.985098	3.67132	6605	3
AAEL003343-RB			8.26876	0.649639	0.953117	0.950319	3.66996	3483	2	GO:0005515	protein binding
AAEL013915-RB		monocarboxylate transporter	8.25744	0.649639	0.752945	0.952665	3.66798	3247	3	GO:0016021	integral component of membrane
AAEL003026-RD		regulator of g protein signaling	8.24421	0.649639	0.752306	0.952494	3.66567	6169	1	GO:0007186	G protein-coupled receptor signaling pathway
AAEL002761-RAN		tropomyosin invertebrate	8.20388	0.649639	0.793445	0.961237	3.6586	1055	3
AAEL019536-RD			8.16492	0.649639	0.749298	0.951644	3.65173	3485	1	GO:0008270	zinc ion binding
AAEL007651-RA		phosphorylase b kinase	8.1507	0.649639	0.939864	0.952216	3.64921	4795	1	GO:0003824	catalytic activity
AAEL010109-RC			8.14945	0.649639	0.837421	0.96201	3.64899	1652	2	GO:0016021	integral component of membrane
AAEL011830-RC		Probable methylthioribulose-1-phosphate dehydratase (MTRu-1-P dehydratase)(EC 4.2.1.109)	8.1328	0.649639	0.747903	0.951233	3.64604	863	1	GO:0005737	cytoplasm
AAEL008058-RB		liprin alpha (lar-interacting protein alpha) (synapse defective protein 2)	8.10894	0.649639	0.747449	0.951096	3.6418	4177	2	GO:0050808	synapse organization
AAEL008865-RD		oligoribonuclease, mitochondrial	8.05162	0.649639	0.744662	0.950263	3.63157	1064	3	GO:0003676	nucleic acid binding
AAEL004608-RA			8.05156	0.649639	0.854317	0.960751	3.63156	1223	1
AAEL019925-RI		Guanylate cyclase [Source:UniProtKB/TrEMBL;Acc:Q174S2]	7.99255	0.649639	0.809564	0.969943	3.62095	5962	3	GO:0005524	ATP binding
AAEL021211-RD	NA	NA	7.98396	0.649639	0.922787	0.95091	3.61939	1432	3	NA	NA
AAEL004297-RI		ATP-citrate synthase	55.7639	4.72653	1.2277	0.995326	3.56048	4797	2	GO:0005524	ATP binding
AAEL001742-RK	NA	NA	17.991	1.53325	0.953447	0.950337	3.55262	5935	2	NA	NA
AAEL006171-RG		n-myc downstream regulated	6.02672	0.517565	0.767187	0.955483	3.54156	2332	3
AAEL006171-RM		n-myc downstream regulated	6.02672	0.517565	0.767187	0.955483	3.54156	2332	3
AAEL010102-RM		tetraspanin, putative	7.15398	0.649639	0.789029	0.959388	3.46104	1863	2	GO:0016021	integral component of membrane
AAEL026118-RC			7.06323	0.649639	0.87229	0.955878	3.44262	1731	2	GO:0005515	protein binding
AAEL007134-RG			39.0566	3.61067	1.01975	0.971943	3.43523	1598	3
AAEL028235-RC			51.5973	4.84703	1.22904	0.994761	3.41212	663	1
AAEL002557-RF		cationic amino acid transporter	31.4015	2.96874	1.03331	0.971938	3.40291	3741	1	GO:0016020	membrane
AAEL001447-RG			51.3531	4.86365	0.981951	0.968805	3.40034	3059	1	GO:0016021	integral component of membrane
AAEL028180-RC	NA	NA	6.65651	0.649639	0.856133	0.960844	3.35706	2428	2	NA	NA
AAEL008078-RQ		clk2	6.63149	0.649639	0.794337	0.961675	3.35162	1919	1	GO:0005524	ATP binding
AAEL004918-RB		brat protein	27.0217	2.67197	0.847195	0.960199	3.33814	4895	2	GO:0008270	zinc ion binding
AAEL025818-RA			6.51803	0.649639	0.84892	0.960283	3.32673	5832	3	GO:0007165	signal transduction
AAEL011703-RD		NAD kinase 2, mitochondrial [Source:UniProtKB/TrEMBL;Acc:Q16PA6]	6.50907	0.649639	0.785271	0.958239	3.32474	2338	2	GO:0005524	ATP binding
AAEL013490-RC			6.43735	0.649639	0.80209	0.966079	3.30876	1766	2	GO:0016020	membrane
AAEL000417-RF		monocarboxylate transporter	6.43103	0.649639	0.850314	0.960394	3.30734	4555	3	GO:0016021	integral component of membrane
AAEL002182-RC		t-diRNAhydrouridine synthase	50.8026	5.32281	0.972394	0.960929	3.25464	2518	2	GO:0055114	oxidation-reduction process
AAEL018348-RJ			6.11117	0.649639	0.829745	0.966189	3.23374	4703	2	GO:0000045	autophagosome assembly
AAEL015609-RC		small calcium-binding mitochondrial carrier, putative	6.10453	0.649639	0.807549	0.969074	3.23217	1075	1
AAEL012440-RC		sodium-bile acid cotransporter	6.01739	0.649639	0.806148	0.96837	3.21143	1974	1	GO:0016020	membrane
AAEL008893-RB		xaa-pro dipeptidase pepd/pepq(e.coli)	85.1013	9.28369	1.08015	0.977394	3.19641	1807	3	GO:0004177	aminopeptidase activity
AAEL000417-RD		monocarboxylate transporter	5.93	0.649639	0.816883	0.971278	3.19032	4111	3	GO:0016021	integral component of membrane
AAEL001725-RB			5.82183	0.649639	0.809472	0.969906	3.16376	3886	2	GO:0003824	catalytic activity
AAEL028107-RD			5.69444	0.649639	0.747021	0.950968	3.13184	3050	2	GO:0015031	protein transport
AAEL001367-RG		type IV inositol 5-phosphatase	5.69108	0.649639	0.800245	0.964981	3.13099	4787	2	GO:0046856	phosphatidylinositol dephosphorylation
AAEL023413-RD			4.30867	0.500961	0.749916	0.951824	3.10447	3096	2	GO:0003676	nucleic acid binding
AAEL006776-RE		blastoderm specific protein 25D, putative	5.45304	0.649639	0.772947	0.956223	3.06935	3717	3
AAEL012388-RB			5.37019	0.649639	0.753577	0.952833	3.04726	2006	1	GO:0003676	nucleic acid binding
AAEL005023-RC		Palmitoyltransferase [Source:UniProtKB/TrEMBL;Acc:Q17BB7]	20.7287	2.51386	0.815788	0.971289	3.04365	2538	2
AAEL020530-RF			5.3343	0.649639	0.745761	0.95059	3.03759	3866	2	GO:0016021	integral component of membrane
AAEL007452-RJ			5.23508	0.649639	0.760879	0.954458	3.0105	2785	2	GO:0003723	RNA binding
AAEL019980-RF	NA	NA	5.23041	0.649639	0.874214	0.954627	3.00922	3851	1	NA	NA
AAEL014246-RB		glucosyl/glucuronosyl transferases	5.19892	0.649639	0.766096	0.955326	3.0005	1712	2	GO:0016758	transferase activity, transferring hexosyl groups
AAEL014134-RD		kinesin heavy chain	5.19714	0.649639	0.747624	0.951149	3.00001	3255	1	GO:0005524	ATP binding
AAEL008556-RB		prp4	5.17319	0.649639	0.75149	0.952271	2.99334	3476	2	GO:0005524	ATP binding
AAEL014770-RA	NA	NA	5.17187	0.649639	0.756183	0.953473	2.99298	421	2	NA	NA
AAEL009874-RC			20.057	2.52177	0.839125	0.961354	2.9916	3002	1
AAEL006966-RI		vitellogenin, putative	11.472	1.46548	0.758417	0.953969	2.96868	1100	2	GO:0052689	carboxylic ester hydrolase activity
AAEL027483-RE			13.8245	1.78575	0.854249	0.960746	2.95262	5232	2	GO:0016791	phosphatase activity
AAEL021759-RA			4.97501	0.649639	0.744449	0.9502	2.93699	1847	NIGP01000412	GO:0005634	nucleus
AAEL007290-RE			35.4728	4.63407	0.815825	0.97129	2.93636	3707	3
AAEL010109-RH			4.96772	0.649639	0.744651	0.950259	2.93487	1594	2	GO:0016021	integral component of membrane
AAEL004554-RA			19.3901	2.56517	0.757765	0.953829	2.9182	1043	1
AAEL019737-RI			35.7776	4.74303	0.82893	0.96668	2.91518	5943	1	GO:0005515	protein binding
AAEL009702-RB			26.134	3.52932	0.772216	0.956134	2.88847	5343	3	GO:0008270	zinc ion binding
AAEL005312-RC			9.06478	1.23383	0.87093	0.956706	2.87713	1087	2	GO:0005515	protein binding
AAEL001361-RD		brahma associated protein 170kD, putative	34.0053	4.68287	0.827477	0.967536	2.86029	5834	2	GO:0003677	DNA binding
AAEL007256-RB		DNA helicase recq1	39.7687	5.53066	0.745722	0.950579	2.84611	2455	3	GO:0005634	nucleus
AAEL017338-RA			17.9247	2.55431	0.751238	0.952201	2.81094	4485	3	GO:0005524	ATP binding
AAEL001698-RB		charged multivesicular body protein 4b	54.5944	7.8153	0.878591	0.951585	2.80438	1573	2	GO:0007034	vacuolar transport
AAEL004832-RB			83.4734	12.2536	1.24661	0.988045	2.7681	2158	2	GO:0000123	histone acetyltransferase complex
AAEL020082-RB			4.39831	0.649639	0.753765	0.95288	2.75924	2228	NIGP01000352	GO:0003676	nucleic acid binding
AAEL019813-RF			4.37352	0.649639	0.79913	0.964321	2.75109	2953	2
AAEL006239-RC		glycerol kinase	4.1837	0.649639	0.805603	0.968082	2.68707	3391	3	GO:0005975	carbohydrate metabolic process
AAEL006020-RB			61.8574	9.62212	1.05476	0.960713	2.68452	3317	3	GO:0046872	metal ion binding
AAEL011355-RB		carnitine o-acetyltransferase	24.2338	3.79684	0.799785	0.964708	2.67415	2334	1	GO:0016746	transferase activity, transferring acyl groups
AAEL002819-RC			42.5494	6.99885	0.831972	0.96485	2.60395	2157	3	GO:0035091	phosphatidylinositol binding
AAEL000181-RB		polybromo-1	32.5471	5.42387	0.752631	0.952582	2.58514	5605	3	GO:0003682	chromatin binding
AAEL000649-RG			29.9797	5.04552	0.749164	0.951606	2.57091	1603	3	GO:0016021	integral component of membrane
AAEL026381-RD			3.8499	0.649639	0.766976	0.955453	2.56711	5787	3	GO:0003677	DNA binding
AAEL004297-RJ		ATP-citrate synthase	35.2683	5.98769	0.78087	0.957311	2.5583	4622	2	GO:0005524	ATP binding
AAEL003084-RB		dolichyl-phosphate beta-D-mannosyltransferase, putative	68.7383	11.7819	1.01376	0.971349	2.54454	1352	2	GO:0016021	integral component of membrane
AAEL012510-RB	IKK2	IMD pathway signalling I-Kappa-B Kinase 2 (IKK2 IKK-gamma).	57.4577	10.0632	0.863438	0.960023	2.51341	2258	2	GO:0070530	K63-linked polyubiquitin modification-dependent protein binding
AAEL002756-RA		synaptotagmin-4,	79.6126	14.056	0.995688	0.973425	2.50181	2656	3	GO:0016020	membrane
AAEL019693-RA	NA	NA	16.5686	3.21645	0.818363	0.971133	2.36491	3606	3	NA	NA
AAEL006538-RH		peroxisomal membrane protein 2, pxmp2	33.2626	6.60361	0.777167	0.956751	2.33258	1890	2	GO:0016021	integral component of membrane
AAEL006550-RB		rnf5	41.8323	8.64082	0.791219	0.960236	2.27538	1554	2	GO:0016021	integral component of membrane
AAEL004482-RB	NA	NA	101.963	21.2543	1.27661	0.990284	2.26222	1038	3	NA	NA
AAEL008431-RA		kinase anchor protein	46.5195	9.77267	0.827232	0.967675	2.25101	8502	1	GO:0003723	RNA binding
AAEL006363-RG		ribose-phosphate pyrophosphokinase 1,2	99.2575	20.9565	0.831357	0.965216	2.24378	1630	1	GO:0009116	nucleoside metabolic process
AAEL023629-RA			56.5875	12.313	1.0651	0.964121	2.20031	2697	1	GO:0008083	growth factor activity
AAEL014286-RA			49.4885	10.9506	0.799461	0.964516	2.17608	3399	2	GO:0003677	DNA binding
AAEL011742-RC		eukaryotic peptide chain release factor subunit	32.1272	7.19686	0.762043	0.954671	2.15835	2670	3	GO:0005737	cytoplasm
AAEL021627-RA	NA	NA	88.0934	19.8422	1.06663	0.965328	2.15046	1259	NIGP01000110	NA	NA
AAEL010074-RA			50.136	11.3132	0.985279	0.970863	2.14784	4614	3	GO:0046872	metal ion binding
AAEL006317-RD		short-chain dehydrogenase	52.0183	11.801	0.879498	0.950945	2.14011	1619	3
AAEL010840-RB	NA	NA	66.9683	15.6512	0.786166	0.958478	2.09721	993	2	NA	NA
AAEL012427-RA			242.781	58.7742	1.37785	0.98928	2.0464	1607	3	GO:0016491	oxidoreductase activity
AAEL027350-RD			33.0938	8.03944	0.754325	0.953022	2.0414	2091	2	GO:0008270	zinc ion binding
AAEL002796-RB		l-asparaginase i	50.4931	12.2983	0.807211	0.968906	2.03763	2240	1	GO:0006520	cellular amino acid metabolic process

## Sheet: Downregulated hC3 vs Control
Transcript	Gene name	Gene description	hC3 (TMM)	Control (TMM)	theta	prob	log2FC	length	Chrom	GO_term_accession	GO_term_name
AAEL001372-RB		sentrin/sumo-specific protease senp7	0.00707827	31.1052	-2.38374	1	-12.1015	6850	2	GO:0006508	proteolysis
AAEL024908-RC			0.0138868	46.1208	-2.95667	1	-11.6975	3483	1	GO:0016491	oxidoreductase activity
AAEL023251-RB			0.00273812	4.56869	-1.97765	1	-10.7044	3332	2	GO:0003676	nucleic acid binding
AAEL014972-RC			0.00742245	3.20223	-1.72971	1	-8.75296	2045	2	GO:0016020	membrane
AAEL022309-RD			0.00965123	3.48923	-1.51687	1	-8.49798	3113	2
AAEL024616-RB			0.456171	116.323	-2.56979	1	-7.99434	1636	1
AAEL004457-RD		cytochrome c	0.456171	116.317	-1.82344	1	-7.99427	1149	2	GO:0009055	electron transfer activity
AAEL006786-RG		GTPase_rho	0.305978	77.6622	-1.76979	1	-7.98764	1822	3	NA	NA
AAEL019986-RH			0.05916	13.2352	-1.45497	1	-7.80554	10508	2	GO:0016020	membrane
AAEL009173-RJ		fasciclin ii (fas ii)	0.303406	51.0657	-1.9266	1	-7.39496	4863	3	GO:0016020	membrane
AAEL006633-RB	IAP2	Inhibitor of Apoptosis (IAP) containing Baculoviral IAP Repeat(s) (BIR domains).	0.456171	67.9508	-1.66228	1	-7.21877	2277	3
AAEL009041-RG		arp2/3 complex 20 kd subunit	0.456171	62.0582	-1.60417	1	-7.0879	992	3	GO:0005737	cytoplasm
AAEL013526-RB			0.456171	60.9477	-2.19586	1	-7.06185	2276	1	GO:0016021	integral component of membrane
AAEL004913-RH	Arf3	ADP-ribosylation factor 3	0.319477	42.1307	-1.78183	1	-7.04302	3285	2	GO:0005525	GTP binding
AAEL012611-RC			0.456171	58.2552	-2.15129	1	-6.99667	2755	2
AAEL002846-RC		inositol triphosphate 3-kinase c	0.456171	56.6837	-2.15001	1	-6.95722	2010	3	GO:0016301	kinase activity
AAEL019623-RD			0.456171	52.8627	-1.54021	1	-6.85653	5025	3	GO:0007165	signal transduction
AAEL009720-RB			0.309457	35.5678	-1.42657	1	-6.84469	3909	1	NA	NA
AAEL006799-RC			0.456171	49.2736	-3.12139	1	-6.7551	3952	3	GO:0006401	RNA catabolic process
AAEL008723-RC			0.456171	49.1036	-1.51261	1	-6.75011	994	3	GO:0016021	integral component of membrane
AAEL013530-RB		cullin	0.904649	94.4907	-1.71182	1	-6.70667	3241	2	GO:0006511	ubiquitin-dependent protein catabolic process
AAEL007258-RD			0.312918	32.1954	-1.88687	1	-6.68493	11702	3	GO:0005515	protein binding
AAEL004768-RB			0.456171	46.6722	-1.94417	1	-6.67684	3263	2
AAEL005929-RB		ATP-binding cassette transporter	0.456171	45.3904	-1.48305	1	-6.63667	4870	3	GO:0005524	ATP binding
AAEL012151-RB		ral guanine nucleotide exchange factor with ph domain and sh3 binding motif, ralgps	0.456171	45.1677	-1.4812	1	-6.62957	2297	2	GO:0007264	small GTPase mediated signal transduction
AAEL006510-RC			0.456171	44.5835	-2.33407	1	-6.61079	3568	2	GO:0003723	RNA binding
AAEL022340-RA			0.456171	44.5801	-2.34364	1	-6.61068	1164	NIGP01000189	GO:0003824	catalytic activity
AAEL010402-RD		DEAD box ATP-dependent RNA helicase	0.456171	42.2558	-1.85595	1	-6.53343	2860	1	GO:0005524	ATP binding
AAEL000942-RB		ER membrane protein complex subunit 4 [Source:UniProtKB/TrEMBL;Acc:Q17MQ7]	0.456171	40.8756	-1.55636	1	-6.48552	808	3	GO:0016021	integral component of membrane
AAEL025570-RG			0.179524	15.894	-1.42376	1	-6.46816	4217	2	GO:0005524	ATP binding
AAEL001449-RB			0.456171	39.1956	-1.9232	1	-6.42498	1198	1	NA	NA
AAEL012000-RA			0.456171	39.102	-2.80555	1	-6.42152	841	3
AAEL023169-RA			0.456171	38.1011	-1.42309	0.999999	-6.38411	6551	1	GO:0005515	protein binding
AAEL018323-RB			0.456171	37.8406	-1.83782	1	-6.37422	5213	3	GO:0030176	integral component of endoplasmic reticulum membrane
AAEL010970-RA			0.456171	36.9743	-2.28328	1	-6.3408	940	2	GO:0030688	preribosome, small subunit precursor
AAEL021519-RG			0.456171	36.8341	-1.40412	0.999908	-6.33532	2608	3	GO:0003723	RNA binding
AAEL006436-RE		phosphorylase b kinase beta, kpbb	0.456171	35.255	-1.38752	0.997897	-6.27211	3745	2	GO:0003824	catalytic activity
AAEL013003-RC			0.456171	34.8351	-1.38298	0.996065	-6.25482	1322	2
AAEL010051-RB		cell cycle progression	0.456171	34.4755	-1.83867	1	-6.23985	1882	1	GO:0004672	protein kinase activity
AAEL018120-RA		Ribosomal protein S6 kinase [Source:UniProtKB/TrEMBL;Acc:Q535V4]	0.157458	11.8734	-1.20043	0.983358	-6.23663	4169	2	GO:0005524	ATP binding
AAEL012501-RB			0.456171	34.3099	-2.31022	1	-6.23291	1613	3	GO:0003677	DNA binding
AAEL009607-RU		Protein lingerer	0.456171	33.6419	-1.36978	0.985841	-6.20454	4015	2	GO:0005515	protein binding
AAEL003768-RD			0.456171	33.0008	-1.36819	0.984338	-6.17678	6207	1	GO:0003723	RNA binding
AAEL001647-RB			0.456171	32.8788	-1.82588	1	-6.17144	6986	2	GO:0005515	protein binding
AAEL007349-RB			0.456171	31.917	-1.79879	1	-6.12861	446	2
AAEL014732-RD			0.456171	31.8371	-1.61925	1	-6.12499	2529	2
AAEL013139-RE		GTPase_rho	0.456171	31.0588	-1.34545	0.976798	-6.08928	1727	2	GO:0003924	GTPase activity
AAEL003491-RF		proline synthetase associated protein	0.456171	30.8372	-1.33681	0.980202	-6.07895	1262	1	GO:0030170	pyridoxal phosphate binding
AAEL019699-RA			0.305494	20.3286	-1.22479	0.978803	-6.05622	3385	3	NA	NA
AAEL025238-RA			0.456171	30.1458	-1.74346	1	-6.04624	2194	3
AAEL010081-RB			0.456171	30.0671	-2.32771	1	-6.04247	3175	2	GO:0003824	catalytic activity
AAEL005929-RD		ATP-binding cassette transporter	0.456171	29.7378	-1.60498	1	-6.02658	4918	3	GO:0005524	ATP binding
AAEL010200-RA			0.456171	28.6224	-2.55752	1	-5.97143	2371	3	GO:0003723	RNA binding
AAEL014410-RB			0.456171	28.3659	-1.63575	1	-5.95844	1841	1
AAEL000549-RB		fibulin 1 and	0.456171	27.7079	-1.68482	1	-5.92458	3521	3	GO:0016504	peptidase activator activity
AAEL008471-RK			0.456171	26.9994	-1.51773	1	-5.88721	2655	2	GO:0005576	extracellular region
AAEL020265-RD			0.456171	26.5537	-1.4868	1	-5.86319	3296	2
AAEL009059-RB		arp2/3 complex 16 kd subunit (P16-arc)	0.456171	26.5244	-1.28769	0.990681	-5.8616	679	2	GO:0015629	actin cytoskeleton
AAEL013305-RB		bifunctional dihydrofolate reductase-thymidylate synthase	0.456171	25.6747	-1.2756	0.994532	-5.81463	1171	1	GO:0004799	thymidylate synthase activity
AAEL007931-RJ		P21-activated kinase, pak	0.456171	25.3148	-1.66338	1	-5.79426	4123	3	GO:0005524	ATP binding
AAEL007092-RD		Phospholipase B-like [Source:UniProtKB/TrEMBL;Acc:Q0IF22]	0.456171	25.2655	-1.45427	1	-5.79145	3471	2	GO:0016021	integral component of membrane
AAEL007576-RA			0.456171	24.4148	-1.25568	0.988477	-5.74204	629	2	GO:0016021	integral component of membrane
AAEL003728-RB			0.456171	24.2415	-1.65083	1	-5.73176	2918	2	GO:0005515	protein binding
AAEL014717-RB		adiponectin receptor	0.456171	24.1227	-1.24426	0.983865	-5.72467	2831	1	GO:0016021	integral component of membrane
AAEL001041-RN		guanine nucleotide-binding protein beta 3 (g protein beta3)	0.303129	15.9775	-1.40781	0.999961	-5.71996	2742	2	GO:0007165	signal transduction
AAEL018169-RA			0.456171	23.9104	-2.30519	1	-5.71192	2189	2	GO:0008270	zinc ion binding
AAEL012409-RE		pantothenate kinase	0.456171	23.7397	-1.3715	0.987469	-5.70158	3490	3	NA	NA
AAEL026619-RK			0.456171	23.3301	-1.23175	0.979673	-5.67647	1407	3	GO:0008270	zinc ion binding
AAEL021339-RC			0.456171	22.5944	-1.33947	0.979101	-5.63025	1062	2
AAEL009422-RG			0.331236	15.751	-1.42033	0.999999	-5.57144	3665	2	GO:0003676	nucleic acid binding
AAEL029010-RA			0.456171	21.682	-1.58767	1	-5.57078	989	2	GO:0016021	integral component of membrane
AAEL003264-RC			0.794213	37.2604	-1.21998	0.979305	-5.55197	650	2	GO:0043248	proteasome assembly
AAEL001557-RB		mucolipin	0.456171	21.361	-1.20643	0.982544	-5.54926	2601	2	NA	NA
AAEL006317-RF		short-chain dehydrogenase	0.456171	20.965	-1.36596	0.982287	-5.52227	1564	3
AAEL007134-RI			0.456171	20.7863	-1.18878	0.985117	-5.50992	1137	3
AAEL025460-RA			0.339707	15.4693	-1.32807	0.983611	-5.50898	4718	3	GO:0005524	ATP binding
AAEL000234-RN	SCRB7	Class B Scavenger Receptor (CD36 domain).	0.456171	20.6765	-1.18682	0.985581	-5.50227	1997	2	GO:0016020	membrane
AAEL012410-RB	AGO1b	eukaryotic translation initiation factor 2C	0.373979	16.9383	-1.16274	0.986826	-5.50118	5693	3	GO:0003676	nucleic acid binding
AAEL006309-RE			0.456171	20.0071	-1.18397	0.986299	-5.4548	2235	3	GO:0000062	fatty-acyl-CoA binding
AAEL020739-RE			0.456171	19.8752	-1.42923	1	-5.44525	1473	2
AAEL013044-RA			0.456171	19.7059	-1.52259	1	-5.43291	1377	3	GO:0008270	zinc ion binding
AAEL025517-RC			0.456171	19.0234	-1.16418	0.987185	-5.38206	5854	3	GO:0005524	ATP binding
AAEL014296-RD		major sperm protein	0.345441	14.3928	-1.34126	0.978367	-5.38077	2569	2	GO:0016021	integral component of membrane
AAEL026446-RB			0.449988	18.692	-1.5533	1	-5.37639	2084	2
AAEL020341-RB			0.456171	18.7687	-1.1593	0.985818	-5.36261	4277	2	NA	NA
AAEL019898-RA			0.148283	6.05398	-0.984712	0.971015	-5.35146	7579	3	NA	NA
AAEL019824-RC			0.456171	18.6064	-1.8324	1	-5.35008	3036	3	GO:0016787	hydrolase activity
AAEL001360-RG		Coronin [Source:UniProtKB/TrEMBL;Acc:Q17LF4]	0.456171	18.3244	-1.46197	1	-5.32805	2736	2	GO:0005515	protein binding
AAEL007845-RI		rab5	0.456171	18.287	-1.24518	0.984204	-5.3251	3126	2	GO:0003924	GTPase activity
AAEL003077-RB			0.456171	18.276	-1.1497	0.982549	-5.32423	1612	2	GO:0006355	regulation of transcription, DNA-templated
AAEL012081-RA		Putative transcriptional regulator atrx [Source:UniProtKB/TrEMBL;Acc:A0A0P6IUX1]	0.456171	17.9977	-1.46891	1	-5.3021	2125	3	GO:0042981	regulation of apoptotic process
AAEL021836-RB			0.456171	17.9754	-1.14529	0.981106	-5.3003	6577	3
AAEL000201-RD		DNA replication helicase dna2	0.456171	17.9329	-1.13445	0.978585	-5.29689	3517	3	GO:0033567	DNA replication, Okazaki fragment processing
AAEL024618-RA			0.456171	17.6585	-1.42524	1	-5.27464	7922	2	GO:0016021	integral component of membrane
AAEL021183-RA			0.456171	17.4715	-1.1335	0.978481	-5.25929	2046	1	GO:0007093	mitotic cell cycle checkpoint
AAEL000461-RM			0.3723	14.1952	-1.58929	1	-5.25279	3133	3	GO:0016021	integral component of membrane
AAEL017132-RD	LYSC4	C-Type Lysozyme (Lys-C).	0.456171	17.3588	-1.12258	0.979015	-5.24995	730	2	GO:0003796	lysozyme activity
AAEL007765-RD	SRPN10	Serine Protease Inhibitor (serpin) likely cleavage at K/R. Transcript A.	0.456171	17.3382	-1.25878	0.989916	-5.24823	1387	2	GO:0005615	extracellular space
AAEL004768-RI			0.456171	17.1866	-1.44824	1	-5.23557	3369	2
AAEL002569-RD		serine/threonine kinase	0.456171	16.8378	-1.33337	0.98159	-5.20599	2766	1	GO:0005524	ATP binding
AAEL019921-RB			0.456171	16.6329	-1.11757	0.980151	-5.18832	3193	1	GO:0005524	ATP binding
AAEL001641-RB		deoxyribonuclease I, putative	0.456171	16.1458	-1.10534	0.984126	-5.14544	1654	2	GO:0016787	hydrolase activity
AAEL019694-RI			0.456171	16.0874	-1.42907	1	-5.14021	4208	2	GO:0005515	protein binding
AAEL003466-RH		cullin	0.456171	16.0402	-1.10301	0.985083	-5.13597	3287	2	GO:0006511	ubiquitin-dependent protein catabolic process
AAEL023441-RC			0.456171	15.8639	-1.0991	0.986891	-5.12003	1900	2	GO:0016021	integral component of membrane
AAEL019529-RB			0.456171	15.5689	-1.70319	1	-5.09294	4749	2	GO:0005634	nucleus
AAEL028239-RE		Putative ubiquitin domain-containing protein 1 [Source:UniProtKB/TrEMBL;Acc:A0A0P6IUS9]	0.456171	15.376	-1.07876	0.996971	-5.07496	2038	3	GO:0005515	protein binding
AAEL006652-RE			0.456171	15.2848	-1.25842	0.989745	-5.06638	868	3	GO:0005198	structural molecule activity
AAEL001787-RC		DNA photolyase	0.456171	15.1342	-1.07308	0.998392	-5.05209	1901	2	GO:0006281	DNA repair
AAEL010433-RL	gro	groucho protein	0.456171	15.0893	-1.8969	1	-5.04781	5056	3	GO:0006355	regulation of transcription, DNA-templated
AAEL008542-RC		kinesin heavy chain subunit	0.456171	15.0784	-1.07176	0.998594	-5.04677	5159	1	GO:0005524	ATP binding
AAEL027002-RS			0.456171	14.7384	-1.06361	0.998811	-5.01386	5903	1	GO:0007264	small GTPase mediated signal transduction
AAEL020424-RA			0.456171	14.6915	-1.39446	0.999329	-5.00926	729	2
AAEL008841-RB		acyl-CoA oxidase	0.456171	14.6394	-1.07261	0.998473	-5.00414	2601	2	GO:0055114	oxidation-reduction process
AAEL001016-RB		zinc finger protein	0.728821	23.3453	-1.35656	0.976218	-5.00142	2025	3	GO:0008270	zinc ion binding
AAEL013547-RB			0.456171	14.4518	-1.334	0.981339	-4.98553	1755	2	GO:0008270	zinc ion binding
AAEL000856-RC		germ cell-less protein	0.456171	14.1006	-1.05957	0.99826	-4.95004	3663	3	GO:0005515	protein binding
AAEL006071-RH			0.404031	12.3761	-1.03866	0.988887	-4.93694	6413	1	GO:0016791	phosphatase activity
AAEL020592-RB			0.827322	25.3386	-1.07756	0.997348	-4.93674	8572	3	NA	NA
AAEL019925-RH		Guanylate cyclase [Source:UniProtKB/TrEMBL;Acc:Q174S2]	0.176146	5.39016	-0.871146	0.970005	-4.93548	5967	3	GO:0005524	ATP binding
AAEL013309-RB		high-affinity copper uptake protein	0.456171	13.9535	-1.05593	0.997381	-4.93491	1579	3	GO:0016021	integral component of membrane
AAEL017515-RI			1.0837	32.8464	-1.23088	0.979468	-4.92169	2230	1	GO:0003677	DNA binding
AAEL010623-RA			0.456171	13.6406	-1.04809	0.994201	-4.90219	1489	1	GO:0016021	integral component of membrane
AAEL007319-RD			0.456171	13.5869	-1.03476	0.98675	-4.8965	1860	2
AAEL023848-RA			1.26776	37.1135	-1.27553	0.994537	-4.8716	1271	NIGP01001576	GO:0005681	spliceosomal complex
AAEL001446-RE		testis-specific protein pbs13 (t-complex 11 )	0.456171	13.0178	-1.01972	0.981302	-4.83477	2280	1
AAEL007694-RD			0.318647	8.93445	-0.964076	0.97322	-4.80935	2620	2	GO:0005515	protein binding
AAEL026619-RJ			0.456171	12.7652	-1.20576	0.982656	-4.8065	1478	3	GO:0008270	zinc ion binding
AAEL012698-RC		ATP-binding cassette sub-family A member 3, putative	0.456171	12.7306	-1.0244	0.982627	-4.80258	5446	2	GO:0005524	ATP binding
AAEL005556-RB			0.456171	12.6378	-1.00936	0.977432	-4.79202	4359	3	GO:0003676	nucleic acid binding
AAEL017338-RC			0.456171	12.6033	-1.30687	0.987012	-4.78808	4521	3	GO:0005524	ATP binding
AAEL022750-RF			0.456171	12.5249	-1.01684	0.980435	-4.77908	3615	2	NA	NA
AAEL007874-RC			0.456171	12.3981	-1.16717	0.987782	-4.7644	2532	3	NA	NA
AAEL023706-RE			0.456171	12.339	-1.01174	0.978525	-4.75751	3582	3	GO:0007165	signal transduction
AAEL011051-RI		porcupine	0.456171	12.282	-1.16555	0.987486	-4.75083	3160	2
AAEL007015-RI			0.456171	12.2343	-1.01088	0.978145	-4.74521	2441	2	GO:0016021	integral component of membrane
AAEL003026-RF		regulator of g protein signaling	0.456171	12.1993	-1.00991	0.977696	-4.74108	6095	1	GO:0007186	G protein-coupled receptor signaling pathway
AAEL005666-RE		matrix metalloproteinase	0.456171	12.0389	-0.983497	0.971265	-4.72198	3391	2	NA	NA
AAEL001041-RH		guanine nucleotide-binding protein beta 3 (g protein beta3)	0.306094	8.07374	-0.928226	0.970013	-4.72119	2773	2	GO:0007165	signal transduction
AAEL000853-RA		skinny hedgehog/sightless/rasp	0.456171	11.9763	-1.0016	0.973503	-4.71447	2107	3	NA	NA
AAEL027340-RI			0.44659	11.6661	-1.18459	0.986139	-4.70723	7637	3	GO:0005509	calcium ion binding
AAEL025228-RD			0.456171	11.786	-0.99827	0.972052	-4.69136	6947	3	GO:0008270	zinc ion binding
AAEL028180-RD			0.329004	8.488	-1.09932	0.986783	-4.68925	2318	2	NA	NA
AAEL005284-RO		receptor tyrosine phosphatase type r2a	0.313443	8.07724	-0.979558	0.972207	-4.68759	9333	2	GO:0016791	phosphatase activity
AAEL003959-RD		short-chain dehydrogenase	0.456171	11.7294	-0.983473	0.97127	-4.68441	1893	3	GO:0016021	integral component of membrane
AAEL019679-RC			0.456171	11.7277	-1.15292	0.983663	-4.6842	2042	2
AAEL019603-RA			0.456171	11.7208	-0.996403	0.971412	-4.68335	2016	2	GO:0055114	oxidation-reduction process
AAEL028021-RF			0.456171	11.7091	-0.993968	0.970809	-4.68191	2592	1
AAEL000126-RB		molybdopterin cofactor synthesis protein a	0.456171	11.5743	-0.978886	0.972372	-4.66521	2777	2	NA	NA
AAEL013078-RF		glycosyltransferase	0.545182	13.8215	-1.52704	1	-4.66403	2392	1	GO:0016021	integral component of membrane
AAEL006552-RD		WD-repeat protein	0.326117	8.25733	-0.935452	0.965932	-4.66222	5126	2	GO:0005515	protein binding
AAEL013278-RB		ga binding protein beta chain (transcription factor e4tf1-47)	0.220885	5.58347	-0.864379	0.968111	-4.6598	4040	2	GO:0005515	protein binding
AAEL004496-RD		glutamate transporter	0.456171	11.4972	-0.98781	0.970563	-4.65556	2644	2	GO:0016021	integral component of membrane
AAEL008324-RF		zinc finger protein	0.456171	11.4236	-0.968929	0.973807	-4.6463	3765	2	GO:0003676	nucleic acid binding
AAEL019826-RD			0.456171	11.2252	-1.27867	0.994048	-4.62102	3259	2
AAEL001796-RA		Nuclear hormone receptor (HR78)	0.456171	11.1371	-0.96567	0.973528	-4.60966	3117	2	GO:0008270	zinc ion binding
AAEL013063-RD	APG18A	autophagy related gene	2.03081	49.3348	-1.01852	0.980953	-4.60247	4513	2	GO:0005515	protein binding
AAEL021134-RB			0.456171	11.0554	-0.976849	0.972853	-4.59903	2348	NIGP01001694
AAEL021433-RB			0.456171	10.9214	-1.258	0.989549	-4.58143	3169	2
AAEL006416-RE		glycine rich RNA binding protein, putative	0.456171	10.7883	-1.09405	0.98954	-4.56375	1430	2	GO:0003676	nucleic acid binding
AAEL012822-RB		Misexpression suppressor of KSR, putative	0.456171	10.785	-0.966408	0.973629	-4.56331	1496	1	NA	NA
AAEL027860-RA	casp	caspar	0.456171	10.7159	-0.966502	0.973641	-4.55404	3183	2	GO:0005515	protein binding
AAEL006071-RE			0.516565	12.0861	-0.956207	0.970277	-4.54825	6306	1	GO:0016791	phosphatase activity
AAEL001742-RL			0.428843	9.62343	-0.877205	0.971967	-4.48803	5938	2	NA	NA
AAEL005544-RB		YTH domain protein	0.456171	10.2178	-0.948518	0.96656	-4.48536	6090	3	GO:0003723	RNA binding
AAEL019529-RC			0.456171	10.2145	-0.948414	0.966517	-4.48491	4657	2	GO:0005634	nucleus
AAEL005526-RF			0.456171	10.0319	-1.5322	1	-4.45888	6716	1	GO:0005515	protein binding
AAEL006620-RB			0.456171	10.0126	-0.944184	0.965177	-4.4561	1627	2
AAEL008574-RD		acyl-CoA oxidase	0.456171	9.98821	-0.943388	0.965028	-4.45258	2405	3	GO:0055114	oxidation-reduction process
AAEL002125-RN			0.456171	9.78297	-0.936623	0.965526	-4.42263	5522	3	NA	NA
AAEL005152-RB			0.456171	9.73259	-1.12479	0.978661	-4.41518	2732	3	GO:0008270	zinc ion binding
AAEL019950-RD			0.301708	6.40126	-0.864113	0.968048	-4.40713	7363	2	GO:0006508	proteolysis
AAEL000267-RA			0.456171	9.67595	-1.18978	0.984896	-4.40676	818	2
AAEL017357-RD			0.456171	9.64243	-1.21973	0.979354	-4.40175	8705	3	GO:0008270	zinc ion binding
AAEL001545-RA			0.693331	14.2776	-0.966488	0.973639	-4.36407	3735	2	GO:0003676	nucleic acid binding
AAEL009105-RC	APG9	autophagy related gene	0.728263	14.9842	-1.14433	0.98081	-4.36284	3557	3	NA	NA
AAEL007818-RA		Trypsin 3A1 Precursor (EC 3.4.21.4)	0.456171	9.36065	-0.922336	0.974064	-4.35896	890	2	GO:0006508	proteolysis
AAEL023966-RA			0.456171	9.22299	-1.04529	0.992714	-4.33759	379	NIGP01000359
AAEL018306-RAA			0.456171	9.18461	-1.0578	0.99788	-4.33157	5174	1	GO:0016020	membrane
AAEL022729-RA			0.456171	9.17561	-0.915914	0.977345	-4.33016	3380	2
AAEL010926-RD			0.456171	9.00714	-1.12459	0.978687	-4.30342	3716	3	GO:0045944	positive regulation of transcription by RNA polymerase II
AAEL005460-RC		alpha-galactosidase/alpha-n-acetylgalactosaminidase	0.456171	8.99237	-0.893745	0.976146	-4.30106	3689	2	GO:0005975	carbohydrate metabolic process
AAEL010373-RK		dullard protein	0.456171	8.89915	-0.906121	0.978364	-4.28602	4606	2	GO:0016791	phosphatase activity
AAEL026410-RA			0.456171	8.80726	-0.886889	0.974691	-4.27105	4394	3
AAEL002771-RG		microtubule binding protein, putative	0.456171	8.71123	-0.899325	0.977264	-4.25523	4745	3	GO:0003676	nucleic acid binding
AAEL006364-RC			0.456171	8.6307	-0.880238	0.972915	-4.24183	1908	1	NA	NA
AAEL006364-RB			0.456171	8.44147	-0.889362	0.975243	-4.20985	1879	1	NA	NA
AAEL009863-RD		sodium/dicarboxylate cotransporter, putative	0.456171	8.42098	-1.13759	0.979092	-4.20634	2838	2	GO:0016020	membrane
AAEL006095-RB		Gelsolin precursor	9.72131	179.002	-1.3843	0.996684	-4.20268	2527	3	GO:0005509	calcium ion binding
AAEL004420-RC			0.456171	8.33943	-0.882873	0.973675	-4.1923	1479	3	GO:0000184	nuclear-transcribed mRNA catabolic process, nonsense-mediated decay
AAEL011858-RD		transcription factor IIIA, putative	0.456171	8.33333	-0.885297	0.974308	-4.19125	1595	2	GO:0008270	zinc ion binding
AAEL006982-RG		lipase	0.456171	8.30874	-0.884367	0.974072	-4.18698	2079	2	GO:0005576	extracellular region
AAEL006113-RJ		cystinosin	0.456171	8.30556	-0.962992	0.972948	-4.18643	2221	1	GO:0016021	integral component of membrane
AAEL025488-RA			0.309503	5.60386	-0.94679	0.965896	-4.1784	4560	1	GO:0046872	metal ion binding
AAEL001447-RC			0.456171	8.25182	-0.865576	0.968407	-4.17707	3112	1	GO:0016021	integral component of membrane
AAEL014141-RG	SRPN5	Serine Protease Inhibitor (serpin) likely cleavage at S/M.	0.456171	8.23568	-1.13117	0.978324	-4.17424	1858	2	GO:0005615	extracellular space
AAEL001372-RA		sentrin/sumo-specific protease senp7	0.456171	8.19994	-0.863526	0.967909	-4.16797	6928	2	GO:0006508	proteolysis
AAEL019562-RB			0.384987	6.90875	-0.857335	0.966668	-4.16554	9194	3	GO:0003676	nucleic acid binding
AAEL010323-RB			0.456171	8.17909	-1.10824	0.983045	-4.16429	2048	3	NA	NA
AAEL027953-RA			0.479608	8.57408	-0.852432	0.96577	-4.16005	1093	1
AAEL009400-RE		ccr4-associated factor	0.456171	8.05811	-0.857865	0.966764	-4.14279	2048	3	GO:0003676	nucleic acid binding
AAEL010109-RD			0.456171	8.04769	-0.906808	0.978423	-4.14093	1644	2	GO:0016021	integral component of membrane
AAEL009070-RB			0.456171	8.03347	-1.13877	0.979337	-4.13838	6882	1
AAEL022136-RA			0.456171	8.02344	-0.870685	0.969861	-4.13657	3802	2
AAEL026633-RD			0.456171	7.97177	-0.868655	0.96925	-4.12725	7059	2	GO:0046872	metal ion binding
AAEL008078-RN		clk2	0.456171	7.93917	-0.963051	0.972964	-4.12134	1910	1	GO:0005524	ATP binding
AAEL023413-RH			0.456171	7.92806	-1.14369	0.980618	-4.11932	3180	2	GO:0003676	nucleic acid binding
AAEL011216-RI		Phosphatidylinositol-4,5-bisphosphate 4-phosphatase [Source:UniProtKB/TrEMBL;Acc:Q16QP8]	0.456171	7.92043	-0.974601	0.973307	-4.11793	2605	2	GO:0031902	late endosome membrane
AAEL025570-RE			2.72318	47.2195	-1.01977	0.981318	-4.11602	4119	2	GO:0005524	ATP binding
AAEL020002-RA			0.343846	5.95786	-0.815022	0.957006	-4.11496	4448	1	GO:0005515	protein binding
AAEL021519-RF			0.456171	7.90089	-0.865854	0.968478	-4.11437	2624	3	GO:0003723	RNA binding
AAEL022490-RD		CDP-diacylglycerol--glycerol-3-phosphate 3-phosphatidyltransferase [Source:UniProtKB/TrEMBL;Acc:A0A1S4G3N2]	0.456171	7.88813	-0.868108	0.969091	-4.11204	2277	1	GO:0005524	ATP binding
AAEL012475-RE		jnk/sapk-associated protein	0.456171	7.88683	-0.850918	0.965461	-4.1118	5315	2	GO:0005515	protein binding
AAEL004385-RB		UGA suppressor tRNA-associated antigenic protein, putative	0.456171	7.8815	-0.8507	0.965414	-4.11082	1622	3	GO:0097056	selenocysteinyl-tRNA(Sec) biosynthetic process
AAEL002781-RH		galactokinase	0.456171	7.86687	-0.8501	0.965285	-4.10814	1541	3	GO:0005524	ATP binding
AAEL007030-RD		ceramidase	0.456171	7.82727	-0.865699	0.968438	-4.10086	2574	1	NA	NA
AAEL002527-RB			0.456171	7.82425	-0.865579	0.968408	-4.10031	2423	1	NA	NA
AAEL026676-RB			0.456171	7.8192	-0.84814	0.964814	-4.09937	647	3	GO:0006457	protein folding
AAEL005312-RF			0.333816	5.71547	-0.804772	0.962557	-4.09775	1057	2	GO:0005515	protein binding
AAEL003952-RB		calpain 4, 6, 7, invertebrate	0.456171	7.79158	-0.847001	0.964509	-4.09427	3234	3	GO:0006508	proteolysis
AAEL004209-RH		opioid-binding protein/cell adhesion molecule, putative	0.456171	7.77901	-1.06921	0.998851	-4.09194	3443	3
AAEL013085-RC			0.456171	7.77769	-0.846426	0.964345	-4.09169	1378	1	GO:0003676	nucleic acid binding
AAEL019451-RK			0.456171	7.59575	-0.853561	0.965986	-4.05755	13573	2
AAEL000850-RB		tyrosine kinase receptor	0.306653	5.08429	-0.937031	0.965415	-4.05137	3756	3	GO:0005524	ATP binding
AAEL004441-RB		importin 9 (imp9) (ran-binding protein 9)	0.456171	7.55468	-0.837084	0.960656	-4.04973	3374	3	GO:0006886	intracellular protein transport
AAEL014286-RE			2.02621	33.4478	-1.09104	0.99121	-4.04505	3069	2	GO:0003677	DNA binding
AAEL003188-RD		sphingosine phosphate lyase	0.456171	7.50748	-0.849932	0.965246	-4.04068	1918	NIGP01001712	GO:0003824	catalytic activity
AAEL026439-RC			0.456171	7.47744	-0.833796	0.959038	-4.0349	3500	2
AAEL019683-RN			0.456171	7.4689	-0.837049	0.960639	-4.03325	6495	3	GO:0003824	catalytic activity
AAEL011705-RC			0.456171	7.44066	-0.847162	0.964553	-4.02778	1934	2	GO:0003676	nucleic acid binding
AAEL005646-RB		vitellogenin, putative	0.456171	7.42148	-0.831396	0.957891	-4.02406	3924	2	GO:0008270	zinc ion binding
AAEL001448-RG			0.456171	7.41731	-1.02202	0.981948	-4.02325	2951	1	GO:0016021	integral component of membrane
AAEL019982-RD			0.37618	6.09975	-0.835074	0.95967	-4.01925	5815	3	GO:0007165	signal transduction
AAEL003658-RF		laminin beta-2 chain	0.456171	7.33292	-0.845561	0.964088	-4.00674	6821	3
AAEL008641-RI		GTP-binding protein (o) alpha subunit, gnao	0.456171	7.29406	-0.841015	0.962438	-3.99908	6036	2	GO:0007165	signal transduction
AAEL004875-RA		F-box only protein [Source:UniProtKB/TrEMBL;Acc:A0A1S4F8W1]	0.456171	7.28175	-0.840495	0.962216	-3.99664	9797	1	GO:0008270	zinc ion binding
AAEL019685-RA			0.456171	7.27933	-0.987548	0.970587	-3.99616	6332	1	GO:0007165	signal transduction
AAEL003965-RC		calpain 4, 6, 7, invertebrate	0.456171	7.26075	-0.839604	0.961829	-3.99247	2841	3	NA	NA
AAEL019594-RA			0.456171	7.24834	-0.839078	0.961594	-3.99	12887	3	GO:0005515	protein binding
AAEL020082-RA			0.305563	4.8287	-0.901029	0.977592	-3.98209	2201	NIGP01000352	GO:0003676	nucleic acid binding
AAEL003257-RB			0.456171	7.16782	-0.863624	0.967932	-3.97389	434	1
AAEL018032-RE			0.590924	9.2803	-0.844656	0.963797	-3.97313	15608	2
AAEL007996-RD		centaurin alpha	0.456171	7.10867	-0.836071	0.960162	-3.96193	4351	2	GO:0046872	metal ion binding
AAEL004710-RB		spingomyelin synthetase	0.456171	7.09797	-0.817222	0.956192	-3.95976	2201	2	GO:0016021	integral component of membrane
AAEL002235-RI			0.464613	7.22932	-0.885968	0.974473	-3.95976	7302	2
AAEL008944-RA			0.456171	7.07361	-0.816133	0.956562	-3.9548	2401	1	GO:0032465	regulation of cytokinesis
AAEL007889-RA		F-spondin	0.456171	7.03793	-0.833029	0.958663	-3.94751	3535	3	GO:0016021	integral component of membrane
AAEL013713-RO		trypsin	0.456171	7.02837	-0.829619	0.957117	-3.94554	5177	3	GO:0007165	signal transduction
AAEL007151-RK		paramyosin, putative	0.456171	7.02467	-0.829459	0.957053	-3.94478	4334	3	GO:0005515	protein binding
AAEL006416-RF		glycine rich RNA binding protein, putative	0.456171	6.98778	-0.830857	0.957646	-3.93719	1385	2	GO:0003676	nucleic acid binding
AAEL007805-RC			0.456171	6.97562	-0.827317	0.956279	-3.93468	6104	3
AAEL008398-RF			0.456171	6.96473	-0.82684	0.956136	-3.93242	8717	1	GO:0005524	ATP binding
AAEL013425-RB			0.456171	6.96311	-0.826769	0.956115	-3.93209	828	3
AAEL024204-RC			0.456171	6.95565	-0.829459	0.957054	-3.93054	3573	2	GO:0005515	protein binding
AAEL006987-RB			0.456171	6.95506	-0.826415	0.956015	-3.93042	1880	2
AAEL009499-RA			0.456171	6.93849	-0.825687	0.955837	-3.92698	1173	3	GO:0008270	zinc ion binding
AAEL028214-RA			0.456171	6.89568	-0.826837	0.956135	-3.91805	865	NIGP01002298	GO:0005515	protein binding
AAEL020689-RC			0.26941	4.07045	-0.768272	0.972813	-3.91732	5242	2	NA	NA
AAEL008867-RB			0.456171	6.85349	-0.821931	0.95541	-3.90919	1280	3
AAEL009250-RF			0.456171	6.7831	-0.818793	0.955771	-3.8943	2304	1	GO:0005515	protein binding
AAEL005736-RC			0.456171	6.75517	-0.801611	0.964246	-3.88834	4013	2	GO:0003677	DNA binding
AAEL002318-RC			0.456171	6.6865	-0.798406	0.965808	-3.87361	1619	NIGP01000139
AAEL005221-RG		internalin A, putative	0.456171	6.64859	-0.81584	0.956676	-3.8654	1763	3	GO:0005515	protein binding
AAEL007452-RH			0.456171	6.58037	-0.793399	0.968033	-3.85052	2766	2	GO:0003723	RNA binding
AAEL012709-RC			0.456171	6.57914	-0.793341	0.968058	-3.85025	3095	1	GO:0005515	protein binding
AAEL000461-RD			0.456171	6.48711	-1.05939	0.998228	-3.82993	3862	3
AAEL009756-RC			0.456171	6.4835	-1.01413	0.979492	-3.82913	1767	3	GO:0005515	protein binding
AAEL023782-RA			0.456171	6.44646	-1.22327	0.978865	-3.82086	1953	NIGP01002036	GO:0005524	ATP binding
AAEL007920-RF			0.456171	6.42266	-0.785835	0.971205	-3.81553	3693	3	NA	NA
AAEL002235-RG			0.456171	6.4049	-0.961156	0.972381	-3.81153	7386	2
AAEL005142-RH		platelet endothelial tetraspan antigen 3 (cd151 antigen)	0.456171	6.38362	-0.783938	0.971931	-3.80673	3124	3	GO:0016021	integral component of membrane
AAEL010905-RC			0.456171	6.32094	-0.797519	0.966216	-3.79249	4442	2	GO:0016020	membrane
AAEL001699-RB		adenylate cyclase	2.58031	35.7519	-1.13433	0.978572	-3.7924	2054	2	GO:0016021	integral component of membrane
AAEL008478-RB			0.456171	6.24941	-0.9963	0.971379	-3.77607	1651	2	NA	NA
AAEL003548-RC		sulphate transporter	0.456171	6.22812	-0.796366	0.966736	-3.77115	3980	3	NA	NA
AAEL002694-RB		predicted G-protein coupled receptor (GPCR)	0.456171	6.19818	-0.794941	0.967365	-3.7642	2311	2	GO:0016021	integral component of membrane
AAEL024326-RA			0.32576	4.41247	-0.872206	0.970341	-3.75971	2803	2	NA	NA
AAEL001192-RB			0.456171	6.16067	-0.772924	0.973845	-3.75544	1377	2
AAEL009764-RB		xaa-pro aminopeptidase	0.456171	6.14265	-0.760469	0.9686	-3.75122	2052	1	GO:0016787	hydrolase activity
AAEL020344-RA			0.456171	6.14097	-0.872321	0.970378	-3.75082	4002	3	GO:0006355	regulation of transcription, DNA-templated
AAEL000549-RE		fibulin 1 and	0.456171	6.13624	-0.788672	0.970044	-3.74971	3616	3	GO:0005509	calcium ion binding
AAEL027978-RQ			0.456171	6.13136	-0.980623	0.971943	-3.74856	8639	3	GO:0005515	protein binding
AAEL007996-RF		centaurin alpha	0.456171	6.11	-0.790711	0.969183	-3.74353	4252	2	GO:0046872	metal ion binding
AAEL028129-RB		Nuclear transcription factor Y subunit gamma [Source:UniProtKB/TrEMBL;Acc:A0A0P6K0W4]	0.456171	6.09276	-0.789878	0.969536	-3.73945	1701	1	GO:0006355	regulation of transcription, DNA-templated
AAEL009874-RI			0.456171	6.07435	-0.788987	0.969912	-3.73508	3050	1
AAEL004083-RH		WD-repeat protein	0.30941	4.09214	-0.698858	0.950757	-3.72526	4170	3	NA	NA
AAEL000278-RC		poly(p)/ATP NAD kinase	0.456171	6.02828	-0.786748	0.970838	-3.7241	3488	3	GO:0003951	NAD+ kinase activity
AAEL021605-RE			0.456171	5.99844	-0.764701	0.971229	-3.71694	815	3	NA	NA
AAEL001361-RG		brahma associated protein 170kD, putative	0.456171	5.97104	-0.780579	0.973024	-3.71034	5951	2	GO:0003677	DNA binding
AAEL019693-RB			1.30524	17.0818	-0.951113	0.967735	-3.71007	3440	3	NA	NA
AAEL020709-RC			0.456171	5.93283	-0.761323	0.969188	-3.70107	2025	1	GO:0005887	integral component of plasma membrane
AAEL005224-RC			0.456171	5.91066	-0.78097	0.972911	-3.69567	2512	3	GO:0016021	integral component of membrane
AAEL000354-RB		dimeric dihydrodiol dehydrogenase	0.456171	5.87386	-0.940596	0.964859	-3.68666	1445	2	GO:0016491	oxidoreductase activity
AAEL028221-RC			0.456171	5.86936	-0.77892	0.973429	-3.68556	2098	2
AAEL020631-RB			0.551607	7.0711	-0.896774	0.976755	-3.68022	8188	1	NA	NA
AAEL002879-RF		heterogeneous nuclear ribonucleoprotein r	0.456171	5.84313	-1.0048	0.975115	-3.6791	8047	1	GO:0003676	nucleic acid binding
AAEL026939-RAC			0.923485	11.7766	-0.938246	0.965125	-3.67269	8920	3	GO:0008017	microtubule binding
AAEL001992-RJ			0.456171	5.81051	-0.754944	0.964361	-3.67102	11773	2	GO:0003677	DNA binding
AAEL006249-RA		poly(a) polymerase cid (pap) (caffein-induced death protein)	0.456171	5.80202	-0.775552	0.973889	-3.66891	8101	3
AAEL022604-RA			0.456171	5.79909	-0.754342	0.963866	-3.66818	1888	3
AAEL013741-RC			0.456171	5.76895	-0.770433	0.97345	-3.66066	2891	2
AAEL008306-RF		mitogen activated protein kinase kinase kinase 5, mapkkk5, mekk5	0.456171	5.74501	-0.751482	0.961461	-3.65466	5433	1	GO:0005524	ATP binding
AAEL021579-RD			0.456171	5.7393	-0.86329	0.967856	-3.65323	2958	2	GO:0008270	zinc ion binding
AAEL009326-RC		fragile X mental retardation syndrome-related protein 1, putative	0.456171	5.67291	-0.747634	0.958188	-3.63644	5162	1	GO:0003723	RNA binding
AAEL006689-RA		lumbrokinase-3(1) precursor, putative	0.456171	5.63182	-0.745422	0.956335	-3.62595	2856	3	GO:0006508	proteolysis
AAEL010769-RC	SRPN6	Serine Protease Inhibitor (serpin) likely cleavage at S/A.	0.456171	5.61589	-0.766084	0.971913	-3.62187	1784	2	GO:0005615	extracellular space
AAEL008821-RB			1.2829	15.726	-0.862197	0.967614	-3.61567	914	3	GO:0003677	DNA binding
AAEL003548-RB		sulphate transporter	0.456171	5.56946	-0.763684	0.97066	-3.60989	3966	3	NA	NA
AAEL013128-RF		elongase, putative	0.456171	5.54902	-0.762622	0.970023	-3.60459	5268	2	GO:0016021	integral component of membrane
AAEL018700-RB			0.456171	5.54393	-0.758802	0.967398	-3.60326	6806	3	GO:0007165	signal transduction
AAEL008639-RE			0.456171	5.54069	-0.758632	0.96727	-3.60242	6261	2	GO:0016020	membrane
AAEL001254-RA			0.456171	5.52268	-0.99619	0.971345	-3.59772	5281	2
AAEL009607-RG		Protein lingerer	2.0441	24.7217	-0.919357	0.97582	-3.59624	4016	2	GO:0005515	protein binding
AAEL019940-RA			0.456171	5.50839	-0.756931	0.965964	-3.59399	10073	3	GO:0003676	nucleic acid binding
AAEL005902-RB			0.456171	5.47519	-0.758762	0.967368	-3.58526	3567	3	NA	NA
AAEL000234-RF	SCRB7	Class B Scavenger Receptor (CD36 domain).	0.456171	5.45278	-0.753984	0.963568	-3.57935	2241	2	GO:0016020	membrane
AAEL003343-RC			0.456171	5.43419	-0.752994	0.96274	-3.57442	3475	2	GO:0005515	protein binding
AAEL012262-RX			0.456171	5.42636	-0.894223	0.976242	-3.57234	3421	2
AAEL008596-RC	SPZ3A	spaetzle-like cytokine	0.456171	5.4118	-0.751797	0.961728	-3.56846	2607	2
AAEL004351-RD		casein kinase	2.2952	27.1329	-0.890429	0.975469	-3.56335	5353	3	GO:0005524	ATP binding
AAEL013460-RB		ecotropic viral integration site	1.83406	21.6364	-0.751628	0.961585	-3.56035	5736	1	GO:0005096	GTPase activator activity
AAEL012899-RC		meiotic coiled-coil protein, putative	0.456171	5.36804	-0.749447	0.959728	-3.55675	964	2	GO:0005634	nucleus
AAEL006776-RJ		blastoderm specific protein 25D, putative	0.456171	5.36082	-0.752702	0.962495	-3.55481	3287	3
AAEL018126-RA			0.456171	5.31805	-0.75041	0.960549	-3.54325	6904	3
AAEL010905-RJ			2.00221	23.2063	-0.963646	0.973124	-3.53485	4190	2	GO:0016020	membrane
AAEL001271-RB			0.456171	5.26543	-0.94052	0.964861	-3.52891	939	2
AAEL000511-RD		Acetylcholinesterase (Fragment)	0.456171	5.25274	-0.743183	0.95451	-3.52542	5318	3	GO:0004104	cholinesterase activity
AAEL019683-RF			0.456171	5.23536	-0.745937	0.956763	-3.52064	6751	3	GO:0003824	catalytic activity
AAEL019563-RE			0.456171	5.19304	-0.743627	0.954867	-3.50893	5663	1	GO:0003677	DNA binding
AAEL005849-RB		synaptic vesicle protein	0.937065	10.656	-0.968404	0.973793	-3.50737	2341	3	GO:0016021	integral component of membrane
AAEL009061-RB		rrm/rnp domain	1.59885	18.111	-0.976397	0.972952	-3.50176	5303	2	GO:0003723	RNA binding
AAEL002761-RA		tropomyosin invertebrate	0.304555	3.41828	-0.806111	0.961803	-3.4885	1683	3
AAEL022979-RM			0.456171	4.94148	-0.868204	0.969119	-3.4373	8164	3	GO:0005856	cytoskeleton
AAEL009495-RE		rab6-interacting	0.456171	4.93021	-0.94996	0.967189	-3.434	6535	3	GO:0005515	protein binding
AAEL019423-RE			0.456171	4.84374	-0.700197	0.950438	-3.40848	5180	2	GO:0005096	GTPase activator activity
AAEL013600-RE		integrin alpha-ps	0.456171	4.80253	-0.880545	0.973008	-3.39615	6860	1	GO:0007155	cell adhesion
AAEL019833-RAR			0.456171	4.78933	-0.937527	0.965283	-3.39218	12798	2	GO:0003676	nucleic acid binding
AAEL013402-RE			0.456171	4.78292	-0.69646	0.951181	-3.39024	1589	1
AAEL001526-RG		zinc finger protein	0.456171	4.73315	-0.693372	0.951442	-3.37515	3779	3	GO:0003676	nucleic acid binding
AAEL012410-RJ	AGO1b	eukaryotic translation initiation factor 2C	0.456171	4.55614	-0.6879	0.951227	-3.32016	5801	3	GO:0003676	nucleic acid binding
AAEL006948-RD		tomosyn	0.456171	4.54543	-0.857155	0.966636	-3.31677	4278	1	GO:0016021	integral component of membrane
AAEL024438-RC			0.411767	4.08473	-0.906529	0.978401	-3.31034	3641	1	GO:0008376	acetylgalactosaminyltransferase activity
AAEL002998-RC			0.456171	4.45992	-0.696881	0.95112	-3.28937	2533	3	GO:0005515	protein binding
AAEL010226-RC	da	daughterless	0.456171	4.44486	-0.700126	0.950456	-3.28449	3646	2	GO:0046983	protein dimerization activity
AAEL024170-RC			1.43803	13.9881	-0.865695	0.968437	-3.28203	5959	NIGP01000944	GO:0046872	metal ion binding
AAEL005142-RF		platelet endothelial tetraspan antigen 3 (cd151 antigen)	0.456171	4.43514	-0.843321	0.963335	-3.28133	3172	3	GO:0016021	integral component of membrane
AAEL012409-RL		pantothenate kinase	0.456171	4.42757	-0.699056	0.950713	-3.27887	3624	3	NA	NA
AAEL021618-RG			0.456171	4.40914	-0.693699	0.951431	-3.27285	4202	1
AAEL022046-RL			0.456171	4.33692	-0.689124	0.951339	-3.24903	9195	3	GO:0005524	ATP binding
AAEL020233-RG			0.456171	4.33328	-0.803928	0.963023	-3.24781	1848	2	GO:0016811	hydrolase activity, acting on carbon-nitrogen (but not peptide) bonds, in linear amides
AAEL019561-RG			11.1527	105.377	-1.43381	1	-3.24009	2682	3	NA	NA
AAEL010007-RB			8.57954	79.2413	-0.952041	0.968191	-3.20728	3035	1	GO:0006396	RNA processing
AAEL002287-RB		trans-prenyltransferase	0.456171	4.16678	-0.682493	0.950447	-3.19129	5440	1	NA	NA
AAEL014169-RB		small nuclear ribonucleoprotein, core, putative	4.44264	40.526	-0.957155	0.970729	-3.18936	488	2
AAEL025488-RC			0.456171	4.1371	-1.08768	0.993038	-3.18097	3982	1	GO:0046872	metal ion binding
AAEL013600-RD		integrin alpha-ps	0.456171	4.13679	-0.680537	0.950093	-3.18087	6785	1	GO:0007155	cell adhesion
AAEL021592-RD			5.89571	53.3951	-0.94601	0.965648	-3.17897	2128	1	GO:0016491	oxidoreductase activity
AAEL004119-RA		ribonuclease p/mrp subunit	0.456171	4.07911	-0.813066	0.957911	-3.16061	3113	3
AAEL020878-RE			6.24132	55.7735	-0.95457	0.969466	-3.15965	4263	2	GO:0005515	protein binding
AAEL009451-RA		actin	2.16598	19.2117	-0.965164	0.973442	-3.14889	1963	3	GO:0005524	ATP binding
AAEL004235-RF		kinesin-like protein Klp10A	0.456171	4.04338	-0.803343	0.963338	-3.14791	4275	1	GO:0005524	ATP binding
AAEL010492-RB			2.16427	19.1804	-0.806217	0.961743	-3.14768	1824	2	GO:0008270	zinc ion binding
AAEL010327-RB		Six/sine homebox transcription factors [Source:UniProtKB/TrEMBL;Acc:A0A1S4FPZ1]	4.41721	38.9684	-0.964989	0.973412	-3.1411	1413	3	GO:0003677	DNA binding
AAEL012062-RG		Na+/K+ ATPase alpha subunit	0.456171	4.0118	-0.819603	0.955618	-3.1366	6577	1	GO:0005524	ATP binding
AAEL019940-RD			2.4088	21.1194	-0.831123	0.957765	-3.13218	10168	3	GO:0003676	nucleic acid binding
AAEL005152-RC			3.83182	33.0763	-0.906618	0.978408	-3.10969	2745	3	GO:0008270	zinc ion binding
AAEL019654-RH			0.965359	8.32163	-0.824649	0.955633	-3.10773	6418	3	GO:0032012	regulation of ARF protein signal transduction
AAEL000204-RI			0.456171	3.9044	-0.947254	0.966066	-3.09745	2588	3
AAEL017301-RC		Elongation factor 1-alpha [Source:UniProtKB/TrEMBL;Acc:J9HYQ9]	1.54401	13.1928	-1.02845	0.983956	-3.09499	2918	3	NA	NA
AAEL014622-RG			0.456171	3.87689	-0.740656	0.952543	-3.08725	5145	2
AAEL007401-RB		roundabout, putative	0.456171	3.85528	-0.740857	0.952695	-3.07919	5475	3	GO:0016020	membrane
AAEL007633-RB		dihydropyrimidinase	0.456171	3.6833	-0.850518	0.965375	-3.01335	3153	3	GO:0016787	hydrolase activity
AAEL012861-RD			0.456171	3.664	-0.850913	0.96546	-3.00577	4805	1	GO:0000166	nucleotide binding
AAEL004083-RI		WD-repeat protein	0.426196	3.39093	-0.84334	0.963342	-2.99209	4167	3	NA	NA
AAEL011395-RC		glutaminyl-tRNA synthetase	4.10669	32.5371	-0.893701	0.976137	-2.98603	2650	3	GO:0006412	translation
AAEL001036-RB		ikappab kinase complex-associated protein	4.37123	34.5777	-0.776374	0.973827	-2.98373	3934	3	GO:0002098	tRNA wobble uridine modification
AAEL023193-RB			2.61686	20.6249	-0.928609	0.96975	-2.97848	7469	1	GO:0003676	nucleic acid binding
AAEL018248-RD			0.456171	3.5519	-0.781477	0.972764	-2.96094	4598	3	GO:0007165	signal transduction
AAEL003518-RE		calcium-transporting ATPase 2 (ATPase 2)	0.486176	3.77408	-0.774714	0.973919	-2.95657	2883	3	GO:0005524	ATP binding
AAEL029015-RC			2.23638	17.1136	-0.856889	0.966588	-2.93591	644	1
AAEL014272-RB		molybdopterin cofactor sulfurase (mosc)	9.2018	68.0835	-0.866291	0.968593	-2.88732	1279	1	GO:0003824	catalytic activity
AAEL011006-RE		guanylate kinase	0.456171	3.36839	-0.697558	0.95101	-2.88441	1869	3	GO:0004385	guanylate kinase activity
AAEL010447-RA			6.5684	48.3124	-0.969807	0.973805	-2.87878	1820	3
AAEL000166-RD			0.456171	3.35438	-0.755472	0.964794	-2.8784	5910	3
AAEL009604-RH		Receptor expression-enhancing protein [Source:UniProtKB/TrEMBL;Acc:Q16VD7]	11.8741	86.2857	-1.03948	0.989356	-2.86131	1204	2
AAEL005142-RK		platelet endothelial tetraspan antigen 3 (cd151 antigen)	0.456171	3.28499	-0.812628	0.958138	-2.84824	3346	3	GO:0016021	integral component of membrane
AAEL006412-RG		sodium- and chloride-dependent neurotransmitter transporter	0.456171	3.23488	-0.88933	0.975236	-2.82607	3626	2	GO:0016021	integral component of membrane
AAEL018348-RI			0.456171	3.23014	-0.783521	0.97208	-2.82395	4966	2	GO:0000045	autophagosome assembly
AAEL025481-RA			0.456171	3.21342	-0.777168	0.973739	-2.81647	753	NIGP01002035	GO:0016491	oxidoreductase activity
AAEL012062-RP		Na+/K+ ATPase alpha subunit	0.640488	4.48548	-0.745273	0.956212	-2.80802	6267	1	GO:0005524	ATP binding
AAEL005964-RA		actin	0.456171	3.18964	-0.802099	0.963995	-2.80575	1406	3	GO:0005524	ATP binding
AAEL013434-RE		spaetzle-like cytokine	4.0684	28.3986	-0.820532	0.955497	-2.80329	1889	1
AAEL003371-RC		F-box and WD-40 domain protein	0.456171	3.17021	-0.801066	0.964521	-2.79693	2684	3	GO:0046983	protein dimerization activity
AAEL011412-RA			12.5165	85.5344	-0.947215	0.966052	-2.77267	2260	3
AAEL023679-RC			0.456171	3.09096	-0.681625	0.950293	-2.76041	2945	2	GO:0004842	ubiquitin-protein transferase activity
AAEL001281-RK			4.18656	28.126	-0.803851	0.963064	-2.74807	5648	2	GO:0016020	membrane
AAEL019533-RU			0.456171	2.99595	-0.776449	0.973819	-2.71537	6648	1	NA	NA
AAEL011777-RC	SRPN8	Serine Protease Inhibitor (serpin) likely cleavage at K/A.	4.53438	29.3062	-0.759685	0.968043	-2.69223	1831	3	GO:0005615	extracellular space
AAEL028237-RB			0.456171	2.94127	-0.698112	0.950909	-2.68879	6212	3	GO:0005524	ATP binding
AAEL001508-RA			0.456171	2.91232	-0.693304	0.951445	-2.67452	764	3
AAEL000860-RC			2.05613	13.086	-0.777045	0.973757	-2.67002	6383	3
AAEL004697-RA		synoviolin	4.16158	25.8016	-0.683844	0.950676	-2.63226	2581	1	GO:0016021	integral component of membrane
AAEL010397-RG			5.68124	34.2439	-0.700297	0.950413	-2.59157	1251	3
AAEL011520-RB		sucrose transport protein	0.456171	2.73838	-0.737716	0.950415	-2.58568	2689	3	GO:0016021	integral component of membrane
AAEL025921-RB			0.456171	2.70728	-0.788105	0.970281	-2.5692	2006	2	GO:0016021	integral component of membrane
AAEL006020-RA			13.4518	79.316	-1.32942	0.983114	-2.55981	3358	3	GO:0046872	metal ion binding
AAEL008078-RS		clk2	5.92624	34.4188	-0.82597	0.955906	-2.53801	3902	1	GO:0005524	ATP binding
AAEL007539-RD			7.66602	43.9675	-0.828295	0.95661	-2.51989	6216	3	GO:0008270	zinc ion binding
AAEL002415-RE		pinch	3.21338	18.315	-0.68234	0.95042	-2.51086	1965	1	GO:0046872	metal ion binding
AAEL006556-RA			5.62872	31.2245	-0.74869	0.959083	-2.4718	1716	2
AAEL003471-RA			5.92998	32.2375	-0.791245	0.968956	-2.44264	1713	3	NA	NA
AAEL024455-RB			8.51383	45.9562	-0.888111	0.974969	-2.43238	4611	NIGP01000268	NA	NA
AAEL015255-RF		phosphatidylinositol-4-phosphate 5-kinase type i	0.456171	2.45168	-0.686066	0.951008	-2.42612	4565	2	GO:0046488	phosphatidylinositol metabolic process
AAEL025232-RA			9.96752	53.2247	-0.963622	0.973119	-2.41679	1237	3	GO:0043504	mitochondrial DNA repair
AAEL007900-RC			9.71232	49.3228	-1.11701	0.980304	-2.34437	640	2	GO:0007283	spermatogenesis
AAEL005106-RC			11.073	55.8844	-0.74192	0.953513	-2.33539	1461	2
AAEL003117-RC		peroxisomal targeting signal 2 receptor	0.456171	2.29816	-0.689045	0.951332	-2.33283	2339	2	GO:0005515	protein binding
AAEL018119-RC			11.7563	57.9293	-0.860146	0.967193	-2.30086	3144	2
AAEL008686-RD			0.456171	2.24622	-0.697634	0.950997	-2.29985	4850	2	GO:0023052	signaling
AAEL010244-RC		abrupt protein	8.39047	40.849	-0.686585	0.951074	-2.28348	1868	3	GO:0005515	protein binding
AAEL005429-RA		2-oxoglutarate dehydrogenase	7.41221	34.8162	-0.745747	0.956604	-2.23178	3003	1	GO:0055114	oxidation-reduction process
AAEL012427-RC			57.8805	267.975	-1.63666	1	-2.21095	1601	3	GO:0016491	oxidoreductase activity
AAEL027175-RF			6.83516	30.9581	-0.695616	0.951283	-2.17927	4560	2	GO:0018193	peptidyl-amino acid modification
AAEL014286-RD			13.6067	57.8779	-0.927534	0.97049	-2.0887	3329	2	GO:0003677	DNA binding
AAEL011161-RG			7.61073	31.0604	-0.772126	0.973753	-2.02897	3192	3

## Sheet: Upregulated hC5a vs Control
Transcript	Gene name	Gene description	hC5a (TMM)	Control (TMM)	theta	prob	log2FC	length	Chrom	GO_term_accession	GO_term_name
AAEL018161-RN			9.43573	0.00929671	1.89634	1	9.9872	6347	3
AAEL000065-RA			18.4814	0.0192065	2.55606	1	9.91026	2594	3	GO:0003676	nucleic acid binding
AAEL007845-RG		rab5	119.59	0.148392	2.05162	1	9.65447	3001	2	GO:0003924	GTPase activity
AAEL002308-RE		butyrate response factor 1 (TIS11B protein)	50.456	0.160963	1.90056	1	8.29215	7412	3	GO:0046872	metal ion binding
AAEL003310-RB			191.909	0.619403	2.64728	1	8.27533	1050	3
AAEL022183-RC			22.3711	0.126763	1.54745	1	7.46336	3447	1
AAEL011737-RB			84.8463	0.491867	2.44849	1	7.43044	3054	3	GO:0005515	protein binding
AAEL004694-RG		munc13-4	106.353	0.619403	2.26042	1	7.42377	3986	1
AAEL026241-RB			50.1858	0.295397	2.59829	1	7.40848	2565	3	GO:0008270	zinc ion binding
AAEL010053-RA			97.3078	0.619403	3.47851	1	7.29553	1361	1
AAEL000510-RB			87.2212	0.578974	2.85345	1	7.23504	3221	3	GO:0003723	RNA binding
AAEL003377-RB		signal recognition particle	92.0335	0.619403	2.2462	1	7.21514	2174	3	GO:0006614	SRP-dependent cotranslational protein targeting to membrane
AAEL005460-RA		alpha-galactosidase/alpha-n-acetylgalactosaminidase	11.009	0.0767985	1.41483	0.986835	7.16338	3764	2	GO:0005975	carbohydrate metabolic process
AAEL019895-RB			86.972	0.619403	2.20324	1	7.13353	4700	2	GO:0016757	transferase activity, transferring glycosyl groups
AAEL019822-RA			80.6789	0.619403	2.08816	1	7.02517	339	3	GO:0003723	RNA binding
AAEL021211-RF			78.9358	0.619403	2.51812	1	6.99366	1307	3
AAEL004007-RB		GTP binding protein (mitochondrial), putative	67.0929	0.619403	2.41872	1	6.75914	1697	3	GO:0003924	GTPase activity
AAEL009388-RA		Coiled-coil domain-containing protein 22 homolog [Source:UniProtKB/Swiss-Prot;Acc:Q16VW9]	35.8215	0.331852	1.2678	0.999997	6.75414	2140	3
AAEL011412-RC			24.8415	0.257536	1.64722	1	6.59183	2245	3
AAEL021304-RA			56.9161	0.619403	2.55963	1	6.52181	359	1	GO:0034464	BBSome
AAEL014273-RE			56.0684	0.619403	1.90749	1	6.50017	1237	1	GO:0016021	integral component of membrane
AAEL007130-RB		leucyl-tRNA synthetase	53.8669	0.619403	1.71011	1	6.44238	2877	3	GO:0005524	ATP binding
AAEL000825-RA		eukaryotic peptide chain release factor GTP-binding subunit (erf2) (translation release factor 3) (erf3) (erf-3)	51.2566	0.619403	1.73237	1	6.37071	2395	3	GO:0003924	GTPase activity
AAEL005023-RD		Palmitoyltransferase [Source:UniProtKB/TrEMBL;Acc:Q17BB7]	48.9063	0.619403	1.8244	1	6.303	2293	2
AAEL003762-RD		Protoporphyrinogen IX oxidase, putative	46.6752	0.619403	1.84758	1	6.23563	1703	1	GO:0016491	oxidoreductase activity
AAEL006799-RB			45.7866	0.619403	2.45412	1	6.2079	3960	3	GO:0006401	RNA catabolic process
AAEL018161-RF			40.8227	0.619403	2.24108	1	6.04235	3940	3	NA	NA
AAEL002389-RA		gamma-secretase subunit aph-1	40.4428	0.619403	1.34472	1	6.02886	914	NIGP01001933	GO:0016021	integral component of membrane
AAEL005897-RC		MICOS complex subunit [Source:UniProtKB/TrEMBL;Acc:Q1HQI8]	40.4082	0.619403	1.49015	1	6.02762	884	3	GO:0061617	MICOS complex
AAEL022750-RD			40.1081	0.619403	2.25849	1	6.01687	3605	2	NA	NA
AAEL005666-RJ		matrix metalloproteinase	92.5097	1.43833	2.40939	1	6.00714	3154	2	NA	NA
AAEL022979-RP			21.2077	0.329904	1.08899	0.988163	6.00639	7587	3	GO:0005856	cytoskeleton
AAEL026747-RB			39.5777	0.619403	1.54855	1	5.99767	1534	1	GO:0016020	membrane
AAEL019484-RD			1.29834	0.0207413	1.08912	0.988099	5.96802	3826	3	GO:0007165	signal transduction
AAEL006514-RE		sodium-dependent phosphate transporter	38.1493	0.619403	1.70747	1	5.94464	2583	2	GO:0016021	integral component of membrane
AAEL001329-RE		mitochondrial carrier protein	37.2783	0.619403	1.31427	1	5.91131	1522	3	GO:0016021	integral component of membrane
AAEL019700-RE			77.0153	1.28338	1.42266	0.988288	5.90712	4255	1	GO:0019888	protein phosphatase regulator activity
AAEL007526-RC		electron transfer flavoprotein-ubiquinone oxidoreductase	36.4087	0.619403	1.97325	1	5.87726	2269	2	GO:0022900	electron transport chain
AAEL011650-RD		coatomer, gamma-subunit, putative	34.7014	0.619403	1.28669	1	5.80797	2937	3	GO:0006886	intracellular protein transport
AAEL022729-RE			33.9314	0.619403	1.67122	1	5.7756	3196	2
AAEL008416-RA		pre-mRNA processing factor	32.3259	0.619403	1.26253	0.999989	5.70567	1276	NIGP01001576	GO:0005681	spliceosomal complex
AAEL012102-RB			31.4038	0.619403	1.47215	0.999997	5.66392	2159	1
AAEL014931-RD		sarm1	29.0385	0.619403	1.43644	0.995629	5.55094	4832	2	GO:0007165	signal transduction
AAEL007136-RB		sugar transporter	27.9343	0.619403	1.90281	1	5.49502	2068	2	NA	NA
AAEL020739-RD			27.146	0.619403	1.19558	0.982897	5.45372	1437	2
AAEL013240-RB			26.6839	0.619403	1.50944	1	5.42894	908	1	GO:0016758	transferase activity, transferring hexosyl groups
AAEL001939-RB			26.641	0.619403	1.18856	0.981098	5.42663	5689	3	GO:0005524	ATP binding
AAEL001898-RB			26.2704	0.619403	1.50185	1	5.40642	4599	2	GO:0006464	cellular protein modification process
AAEL011794-RA			26.1446	0.619403	1.46649	0.999984	5.39949	3510	3	GO:0005515	protein binding
AAEL001561-RH			25.5918	0.619403	1.4316	0.993088	5.36866	1708	2	GO:0016021	integral component of membrane
AAEL024913-RJ			24.5953	0.619403	1.47263	0.999997	5.31136	2429	1
AAEL000322-RA			24.5131	0.619403	1.55534	1	5.30653	2189	2	GO:0005515	protein binding
AAEL006337-RB			23.916	0.619403	1.38458	0.99899	5.27095	1918	3
AAEL005022-RB	Med15	Mediator of RNA polymerase II transcription subunit 15 (Med15)	23.7721	0.619403	1.14511	0.991343	5.26225	2562	2	GO:0003712	transcription coregulator activity
AAEL007672-RB		myst histone acetyltransferase	23.7202	0.619403	1.14529	0.991269	5.2591	1779	3	GO:0006355	regulation of transcription, DNA-templated
AAEL029035-RA			23.649	0.619403	1.14423	0.9917	5.25476	852	1	NA	NA
AAEL010108-RA		sex-determining protein fem-1	23.547	0.619403	1.47697	0.999999	5.24852	3059	2	NA	NA
AAEL018119-RB			12.5301	0.333423	1.06888	0.993801	5.2319	3203	2
AAEL019677-RC			23.1515	0.619403	1.3423	1	5.22409	2825	3	GO:0005743	mitochondrial inner membrane
AAEL014614-RA		cytochrome P450	22.7794	0.619403	1.41566	0.986779	5.20071	1913	3	GO:0016021	integral component of membrane
AAEL019780-RB			22.6391	0.619403	1.12696	0.991126	5.1918	2245	2	GO:0046952	ketone body catabolic process
AAEL004480-RC		cell division cycle 20 (cdc20) (fizzy)	22.5326	0.619403	1.66594	1	5.18499	3235	3	NA	NA
AAEL019950-RA			17.8452	0.4925	1.05104	0.991976	5.17927	7344	2	GO:0006508	proteolysis
AAEL007845-RF		rab5	5.96124	0.166835	0.8756	0.965477	5.15912	3331	2	GO:0003924	GTPase activity
AAEL008070-RB			21.9347	0.619403	1.11523	0.985923	5.14619	1005	2	GO:0008613	diuretic hormone activity
AAEL009249-RC		Coronin [Source:UniProtKB/TrEMBL;Acc:A0A1S4FM51]	21.8102	0.619403	1.11312	0.985144	5.13798	5674	1	GO:0005794	Golgi apparatus
AAEL008042-RD			6.62996	0.193818	0.939868	0.974146	5.09623	4022	3	GO:0005524	ATP binding
AAEL020495-RA		4-nitrophenylphosphatase [Source:UniProtKB/TrEMBL;Acc:A0A1S4FMV7]	20.8185	0.619403	1.53159	1	5.07085	1327	3	GO:0016791	phosphatase activity
AAEL012744-RB			20.8148	0.619403	1.66548	1	5.07059	7544	3
AAEL004480-RB		cell division cycle 20 (cdc20) (fizzy)	20.8095	0.619403	1.49605	1	5.07022	3417	3	NA	NA
AAEL021339-RE			20.6529	0.619403	1.40671	0.989403	5.05932	1024	2
AAEL024141-RH			20.6215	0.619403	1.40375	0.991017	5.05712	6592	2	GO:0006355	regulation of transcription, DNA-templated
AAEL028107-RC			20.1159	0.619403	1.53817	1	5.02131	3283	2	GO:0015031	protein transport
AAEL007487-RB			19.7507	0.619403	1.38478	0.998957	4.99488	2710	1	GO:0003723	RNA binding
AAEL019631-RC			6.94645	0.220474	1.27376	1	4.97759	4903	3	NA	NA
AAEL018323-RD			20.3133	0.65101	1.35048	1	4.9636	5149	3	GO:0030176	integral component of endoplasmic reticulum membrane
AAEL007015-RG			19.245	0.619403	1.28828	1	4.95746	2447	2	GO:0016021	integral component of membrane
AAEL004589-RB		small calcium-binding mitochondrial carrier, putative	19.0786	0.619403	1.32806	1	4.94493	4220	2	GO:0005509	calcium ion binding
AAEL011379-RD		coenzyme q10 biosynthesis protein	18.9917	0.619403	1.06324	0.993794	4.93835	880	1	GO:0055114	oxidation-reduction process
AAEL019694-RE			18.8076	0.619403	1.35736	0.999998	4.9243	4160	2	GO:0005515	protein binding
AAEL006071-RF			18.5701	0.619403	1.05503	0.992961	4.90596	6303	1	GO:0016791	phosphatase activity
AAEL004176-RE		microtubule binding protein, putative	18.5349	0.619403	1.05441	0.992839	4.90322	2500	2	GO:0005874	microtubule
AAEL009212-RP		lola	18.2788	0.619403	1.1546	0.986646	4.88315	1774	2	NA	NA
AAEL008058-RE		liprin alpha (lar-interacting protein alpha) (synapse defective protein 2)	17.8957	0.619403	1.24387	0.999362	4.85259	4143	2	GO:0050808	synapse organization
AAEL004496-RB		glutamate transporter	17.7114	0.619403	1.33069	1	4.83766	2519	2	GO:0016021	integral component of membrane
AAEL007662-RL		casein kinase	17.4973	0.619403	1.53073	1	4.82011	3890	1	NA	NA
AAEL022180-RC			17.3003	0.619403	1.26045	0.99998	4.80378	3748	2	GO:0005515	protein binding
AAEL000984-RB			17.3755	0.624023	1.57016	1	4.79931	5700	2	GO:0005634	nucleus
AAEL006982-RI		lipase	17.0316	0.619403	1.44928	0.999288	4.78119	2088	2	GO:0005576	extracellular region
AAEL007539-RC			16.7837	0.619403	1.30012	1	4.76004	6187	3	GO:0008270	zinc ion binding
AAEL010081-RC			16.777	0.619403	1.28068	1	4.75946	3180	2	GO:0003824	catalytic activity
AAEL024913-RE			16.4946	0.619403	1.2131	0.98892	4.73497	2433	1
AAEL019825-RA			16.4705	0.619403	1.00393	0.989429	4.73286	5901	2	GO:0006511	ubiquitin-dependent protein catabolic process
AAEL006955-RC		cadherin	2.43667	0.0929943	1.19051	0.981482	4.71163	6031	1	GO:0016020	membrane
AAEL007452-RC			16.0843	0.619403	1.42432	0.989036	4.69863	2624	2	GO:0003723	RNA binding
AAEL017012-RD			17.5701	0.679577	1.01329	0.985465	4.69234	5634	2
AAEL007696-RF	REL1A	TOLL pathway signalling NF-kappaB Relish-like transcription factor	18.7522	0.729041	1.57415	1	4.68492	2366	2	GO:0003677	DNA binding
AAEL028237-RF			15.7627	0.619403	0.995729	0.991915	4.6695	4901	3	GO:0005524	ATP binding
AAEL014348-RF	CASPS8	caspase (short)	15.6534	0.619403	0.993157	0.992191	4.65945	1209	2	GO:0006508	proteolysis
AAEL020424-RB			15.6363	0.619403	1.48729	1	4.65788	728	2
AAEL024141-RG			15.6184	0.619403	1.26789	0.999997	4.65623	6683	2	GO:0006355	regulation of transcription, DNA-templated
AAEL019656-RE			15.56	0.619403	1.25767	0.999961	4.65082	3171	1	GO:0019239	deaminase activity
AAEL001561-RG			15.5266	0.619403	1.23606	0.997998	4.64772	1712	2	GO:0016021	integral component of membrane
AAEL018032-RC			15.5083	0.619403	1.47112	0.999995	4.64602	15491	2
AAEL010200-RB			15.4082	0.619403	1.26011	0.999978	4.63668	2334	3	GO:0003723	RNA binding
AAEL008739-RF		shc transforming protein	15.3716	0.619403	1.26062	0.999981	4.63324	3867	3	NA	NA
AAEL021826-RK			15.221	0.619403	1.22817	0.995341	4.61904	3565	2
AAEL005152-RH			15.134	0.619403	0.979786	0.988805	4.61077	2724	3	GO:0008270	zinc ion binding
AAEL012234-RN		cytoplasmic dynein intermediate chain, (dhic)	14.9856	0.619403	0.977554	0.98752	4.59655	2521	1	GO:0007018	microtubule-based movement
AAEL012930-RE			14.9408	0.619403	1.05587	0.993112	4.59223	3335	2	GO:0006355	regulation of transcription, DNA-templated
AAEL001803-RF			14.7397	0.619403	0.971654	0.983503	4.57269	7724	2
AAEL006113-RB		cystinosin	14.7129	0.619403	1.22916	0.995742	4.57006	1874	1	GO:0016021	integral component of membrane
AAEL001104-RB			14.677	0.619403	1.12286	0.989334	4.56653	2149	3	GO:0003779	actin binding
AAEL019939-RG			14.5128	0.619403	1.17039	0.981919	4.5503	7110	2	GO:0051015	actin filament binding
AAEL006171-RG		n-myc downstream regulated	11.369	0.492658	1.0713	0.993664	4.52837	2332	3
AAEL006171-RM		n-myc downstream regulated	11.369	0.492658	1.0713	0.993664	4.52837	2332	3
AAEL022750-RC			14.1712	0.619403	1.43138	0.992962	4.51594	3986	2	NA	NA
AAEL011705-RA			14.0396	0.619403	1.20115	0.984805	4.50248	1947	2	GO:0003676	nucleic acid binding
AAEL005484-RB		sorting nexin	10.4145	0.462459	1.10163	0.983687	4.49313	1985	3	GO:0007165	signal transduction
AAEL008632-RC		ABC transporter	13.7622	0.619403	0.945951	0.972542	4.47369	2364	2	GO:0005524	ATP binding
AAEL018312-RA		Structure-specific endonuclease subunit SLX1 homolog [Source:UniProtKB/TrEMBL;Acc:A0A1S4G7M6]	13.7239	0.619403	1.1982	0.983779	4.46967	1313	3	GO:0006281	DNA repair
AAEL010584-RF		vesicular mannose-binding lectin	13.616	0.619403	0.943543	0.973067	4.45828	2029	1	GO:0016020	membrane
AAEL022615-RB			13.4346	0.619403	0.938896	0.974454	4.43893	2456	1	GO:0003824	catalytic activity
AAEL013571-RC		synaptobrevin	13.1916	0.619403	0.986177	0.991415	4.4126	1531	2	GO:0016021	integral component of membrane
AAEL006786-RE		GTPase_rho	11.1641	0.524682	0.894742	0.96978	4.41128	1762	3	NA	NA
AAEL014271-RH			13.1491	0.619403	0.929866	0.976635	4.40794	1537	1	GO:0005509	calcium ion binding
AAEL021211-RD			13.1286	0.619403	1.18195	0.980667	4.40569	1432	3	NA	NA
AAEL002469-RK		endophilin a,	6.95564	0.330285	0.882906	0.967315	4.3964	4441	3	GO:0005737	cytoplasm
AAEL009074-RB	IAP1	Inhibitor of Apoptosis (IAP) containing Baculoviral IAP Repeat(s) (BIR domains).	13.0203	0.619403	0.926406	0.976786	4.39374	1965	2	NA	NA
AAEL003986-RG			12.9691	0.619403	0.926512	0.976788	4.38806	1092	3
AAEL013253-RE			12.9655	0.619403	1.10237	0.9836	4.38766	5032	2
AAEL022793-RC			20.5808	0.989856	1.1515	0.988225	4.37793	4725	2	GO:0004842	ubiquitin-protein transferase activity
AAEL019589-RH			12.8512	0.619403	1.42325	0.988542	4.37488	3179	3	GO:0005524	ATP binding
AAEL004853-RE		glycerol kinase	12.8382	0.619403	0.922879	0.976501	4.37342	2119	2	GO:0005975	carbohydrate metabolic process
AAEL013078-RC		glycosyltransferase	13.9828	0.676881	0.93541	0.975512	4.36861	2372	1	GO:0016021	integral component of membrane
AAEL013309-RD		high-affinity copper uptake protein	12.5643	0.608371	0.918559	0.97564	4.36823	1568	3	GO:0016021	integral component of membrane
AAEL004918-RA		brat protein	8.4993	0.411845	0.889812	0.968814	4.36717	4999	2	GO:0008270	zinc ion binding
AAEL008574-RB		acyl-CoA oxidase	12.7252	0.619403	0.91987	0.975947	4.36067	2393	3	GO:0055114	oxidation-reduction process
AAEL008841-RC		acyl-CoA oxidase	12.707	0.619403	1.14625	0.990852	4.35861	2803	2	GO:0055114	oxidation-reduction process
AAEL019599-RF			12.6703	0.619403	0.918279	0.975569	4.35443	4495	2	GO:0005524	ATP binding
AAEL013729-RF		myotonin-protein kinase	12.5211	0.619403	1.2509	0.999827	4.33734	8947	3	GO:0005524	ATP binding
AAEL014311-RC		tetraspanin, putative	11.3421	0.564547	0.910088	0.973271	4.32845	1752	2	GO:0016021	integral component of membrane
AAEL013460-RE		ecotropic viral integration site	12.2772	0.619403	1.03938	0.986706	4.30896	5779	1	GO:0005096	GTPase activator activity
AAEL008865-RD		oligoribonuclease, mitochondrial	12.2126	0.619403	0.905462	0.972046	4.30135	1064	3	GO:0003676	nucleic acid binding
AAEL027367-RB			12.0234	0.619403	0.898569	0.970529	4.27882	3619	2	GO:0005524	ATP binding
AAEL003899-RB		sugar transporter	11.9305	0.619403	0.88823	0.968491	4.26764	2083	3	GO:0016021	integral component of membrane
AAEL000234-RM	SCRB7	Class B Scavenger Receptor (CD36 domain).	11.9247	0.619403	0.897272	0.970272	4.26693	2016	2	GO:0016020	membrane
AAEL001447-RE			11.9057	0.619403	0.895153	0.96986	4.26463	3180	1	GO:0016021	integral component of membrane
AAEL017508-RE			11.8511	0.619403	0.89513	0.969855	4.258	1603	1	GO:0016021	integral component of membrane
AAEL019771-RD			11.787	0.619403	1.12948	0.992036	4.25018	7264	2	GO:0005515	protein binding
AAEL006433-RH			11.7801	0.619403	1.09438	0.985699	4.24933	10657	2	GO:0016021	integral component of membrane
AAEL003658-RC		laminin beta-2 chain	11.7588	0.619403	0.892425	0.969332	4.24671	6861	3
AAEL005843-RM			11.6918	0.619403	0.99919	0.991108	4.23847	9695	3
AAEL003873-RD		Glycerol-3-phosphate dehydrogenase [Source:UniProtKB/TrEMBL;Acc:Q17E82]	11.5329	0.619403	0.885733	0.967957	4.21873	2922	3	GO:0016491	oxidoreductase activity
AAEL008928-RB	Kir2A	inward-rectifying potassium channel	11.2883	0.619403	0.87836	0.966192	4.1878	1788	3	GO:0016021	integral component of membrane
AAEL007015-RN			11.2859	0.619403	0.8782	0.966151	4.1875	2235	2	GO:0016021	integral component of membrane
AAEL007544-RA		serine/threonine-protein kinase chk2 (cds1)	11.2442	0.619403	0.875397	0.965425	4.18216	2814	2	GO:0005524	ATP binding
AAEL020689-RA			11.1288	0.619403	0.873391	0.964913	4.16728	5239	2	NA	NA
AAEL002301-RB		serine protease	11.0086	0.619403	0.86812	0.963802	4.15161	1298	3	GO:0006508	proteolysis
AAEL001557-RC		mucolipin	10.8634	0.619403	0.865225	0.963494	4.13246	2625	2	NA	NA
AAEL013092-RD		Cation chloride cotransporter [Source:UniProtKB/TrEMBL;Acc:A0A1S4FYI0]	73.4065	4.19697	1.11752	0.986884	4.12849	3974	2	GO:0016020	membrane
AAEL009326-RE		fragile X mental retardation syndrome-related protein 1, putative	10.7512	0.619403	0.861593	0.963594	4.11748	5174	1	GO:0003723	RNA binding
AAEL019724-RE			7.90914	0.459996	0.788316	0.971116	4.10383	4187	3	NA	NA
AAEL022750-RE			9.72349	0.566076	0.837963	0.976286	4.10241	3830	2	NA	NA
AAEL021288-RC			10.6204	0.619403	0.855837	0.96521	4.09981	9302	1	GO:0005515	protein binding
AAEL019819-RE			10.5267	0.619403	1.10023	0.983907	4.08704	6749	2	GO:0005524	ATP binding
AAEL004480-RE		cell division cycle 20 (cdc20) (fizzy)	10.5001	0.619403	0.851955	0.967292	4.08338	3188	3	NA	NA
AAEL006667-RA		phosphatidyltransferase	10.475	0.619403	0.851139	0.967803	4.07993	2268	2	GO:0016020	membrane
AAEL009047-RC			10.4695	0.619403	1.08366	0.990632	4.07917	3154	2	GO:0003677	DNA binding
AAEL008471-RF			10.4275	0.619403	0.851287	0.967706	4.07337	2721	2	GO:0005576	extracellular region
AAEL001166-RC		protein phosphatases pp1 regulatory subunit	10.3939	0.619403	0.848495	0.969585	4.06871	1311	2	GO:0005515	protein binding
AAEL004774-RB			10.3928	0.619403	0.850156	0.968447	4.06857	2801	2	GO:0003676	nucleic acid binding
AAEL005666-RC		matrix metalloproteinase	14.7903	0.88155	0.87889	0.966329	4.06846	3421	2	NA	NA
AAEL010076-RC			6.36113	0.382031	0.721193	0.956288	4.05752	3955	3
AAEL012536-RD			10.2502	0.619403	1.06632	0.993846	4.04864	5654	2	NA	NA
AAEL010433-RB	gro	groucho protein	10.2444	0.619403	1.07366	0.99341	4.04781	5077	3	GO:0006355	regulation of transcription, DNA-templated
AAEL019825-RC			10.2278	0.619403	0.844735	0.972244	4.04547	5896	2	GO:0006511	ubiquitin-dependent protein catabolic process
AAEL019925-RF		Guanylate cyclase [Source:UniProtKB/TrEMBL;Acc:Q174S2]	10.217	0.619403	1.06933	0.993781	4.04394	5979	3	GO:0005524	ATP binding
AAEL006870-RE		sorting nexin	10.0259	0.619403	1.06429	0.993827	4.01671	2376	3	GO:0006886	intracellular protein transport
AAEL011756-RB		aldehyde dehydrogenase	9.98877	0.619403	0.836752	0.97681	4.01136	1771	NIGP01001914	GO:0016491	oxidoreductase activity
AAEL021452-RA			9.90496	0.619403	0.833821	0.977739	3.9992	4438	2	GO:0008270	zinc ion binding
AAEL023330-RA			9.84217	0.619403	0.830025	0.978243	3.99003	930	1
AAEL024469-RA			9.83292	0.619403	0.829708	0.97826	3.98867	858	NIGP01000265
AAEL020625-RB			9.7943	0.619403	1.0434	0.988772	3.98299	5204	3	GO:0005515	protein binding
AAEL014999-RD			21.7101	1.37705	1.27831	1	3.97871	3391	2	GO:0003723	RNA binding
AAEL007889-RB		F-spondin	9.71272	0.619403	0.827235	0.978174	3.97093	3556	3	GO:0016021	integral component of membrane
AAEL022490-RI		CDP-diacylglycerol--glycerol-3-phosphate 3-phosphatidyltransferase [Source:UniProtKB/TrEMBL;Acc:A0A1S4G3N2]	9.70666	0.619403	0.82712	0.978165	3.97002	2189	1	GO:0005524	ATP binding
AAEL019755-RB			27.3103	1.74435	1.13143	0.992602	3.96868	6840	3	GO:0005509	calcium ion binding
AAEL012456-RD		unkempt protein	9.62824	0.619403	0.822627	0.977443	3.95832	4033	1	GO:0046872	metal ion binding
AAEL005849-RA		synaptic vesicle protein	9.61947	0.619403	0.97508	0.985932	3.95701	2345	3	GO:0016021	integral component of membrane
AAEL004581-RB			9.5787	0.619403	0.998303	0.991354	3.95088	1299	1	NA	NA
AAEL019825-RD			9.53671	0.619403	0.821204	0.977107	3.94454	5898	2	GO:0006511	ubiquitin-dependent protein catabolic process
AAEL023586-RA			9.46627	0.619403	0.816934	0.975935	3.93385	2112	3	GO:0016021	integral component of membrane
AAEL009542-RC		Putative ribonucleasep/mrp protein subunit pop1 [Source:UniProtKB/TrEMBL;Acc:A0A0P6JS03]	9.37334	0.619403	0.805802	0.972717	3.91961	2690	3	GO:0001682	tRNA 5'-leader removal
AAEL025460-RB			9.31059	0.619403	1.01241	0.985825	3.90992	4737	3	GO:0005524	ATP binding
AAEL007151-RH		paramyosin, putative	5.68913	0.384991	0.7908	0.97085	3.88531	5312	3	GO:0005515	protein binding
AAEL001389-RB		Palmitoyltransferase [Source:UniProtKB/TrEMBL;Acc:A0A1S4EYN0]	9.153	0.619403	1.00997	0.986846	3.88529	4515	2	GO:0016021	integral component of membrane
AAEL005312-RC			17.2088	1.17739	1.51282	1	3.86948	1087	2	GO:0005515	protein binding
AAEL019683-RE			9.03448	0.619403	0.952367	0.972432	3.86649	6719	3	GO:0003824	catalytic activity
AAEL010407-RD			9.00483	0.619403	0.801999	0.971801	3.86175	1311	1	GO:0016021	integral component of membrane
AAEL013335-RF			8.98027	0.619403	1.03879	0.98641	3.85781	2934	1	NA	NA
AAEL012440-RC		sodium-bile acid cotransporter	8.96231	0.619403	0.798681	0.97119	3.85492	1974	1	GO:0016020	membrane
AAEL006988-RB		Transcription initiation factor TFIID subunit 6 [Source:UniProtKB/TrEMBL;Acc:A0A1S4FF60]	8.85085	0.619403	0.796291	0.970899	3.83687	2139	3	GO:0006352	DNA-templated transcription, initiation
AAEL003471-RB			28.0791	1.96778	1.13828	0.993166	3.83485	1660	3	NA	NA
AAEL026939-RR			8.80424	0.619403	1.16592	0.982711	3.82925	9022	3	GO:0008017	microtubule binding
AAEL007449-RE			4.09617	0.292369	0.734138	0.953869	3.80841	6253	2	GO:0003676	nucleic acid binding
AAEL021339-RF			8.66387	0.619403	1.15124	0.988363	3.80606	1058	2
AAEL023413-RD			6.65051	0.477856	0.837093	0.976668	3.79882	3096	2	GO:0003676	nucleic acid binding
AAEL021339-RB			8.59499	0.619403	0.784826	0.971745	3.79454	1096	2
AAEL000234-RL	SCRB7	Class B Scavenger Receptor (CD36 domain).	8.58575	0.619403	0.784471	0.971819	3.79299	2031	2	GO:0016020	membrane
AAEL001360-RH		Coronin [Source:UniProtKB/TrEMBL;Acc:Q17LF4]	126.756	9.21626	1.06656	0.993845	3.78173	2569	2	GO:0005515	protein binding
AAEL008260-RD			8.43464	0.619403	0.780436	0.972735	3.76738	5300	3	GO:0003677	DNA binding
AAEL000572-RC		AMP dependent ligase [Source:UniProtKB/TrEMBL;Acc:A0A1S4EW84]	8.42995	0.619403	0.780357	0.972752	3.76657	3155	3	GO:0016021	integral component of membrane
AAEL008893-RB		xaa-pro dipeptidase pepd/pepq(e.coli)	120.157	8.83659	1.15218	0.987874	3.76529	1807	3	GO:0004177	aminopeptidase activity
AAEL024438-RD			1.84212	0.136404	0.619346	0.952704	3.75541	4144	1	GO:0008376	acetylgalactosaminyltransferase activity
AAEL004444-RD		Zinc finger protein [Source:UniProtKB/TrEMBL;Acc:A0A1S4F7X7]	8.34224	0.619403	1.11012	0.984255	3.75148	3098	3	GO:0003676	nucleic acid binding
AAEL005460-RD		alpha-galactosidase/alpha-n-acetylgalactosaminidase	8.3393	0.619403	0.826431	0.9781	3.75097	3682	2	GO:0005975	carbohydrate metabolic process
AAEL009428-RI			8.31925	0.619403	0.77603	0.973551	3.7475	4302	2	GO:0005509	calcium ion binding
AAEL013309-RG		high-affinity copper uptake protein	8.30146	0.619403	0.775225	0.973643	3.74441	1867	3	GO:0016021	integral component of membrane
AAEL028107-RD			8.28141	0.619403	0.922727	0.976476	3.74092	3050	2	GO:0015031	protein transport
AAEL003026-RD		regulator of g protein signaling	8.27043	0.619403	0.774106	0.97374	3.73901	6169	1	GO:0007186	G protein-coupled receptor signaling pathway
AAEL013863-RB		phosphatidylinositol-binding clathrin assembly protein	8.25709	0.619403	0.773474	0.973758	3.73668	3286	3	GO:0005545	1-phosphatidylinositol binding
AAEL019753-RB			8.25166	0.619403	0.773364	0.973761	3.73573	2502	2	GO:0005524	ATP binding
AAEL013871-RD			8.16308	0.619403	0.767888	0.973126	3.72016	688	2
AAEL027408-RA			8.13647	0.619403	0.768778	0.973343	3.71545	1794	2
AAEL019700-RA			8.1358	0.619403	0.766793	0.972807	3.71533	4297	1	GO:0019888	protein phosphatase regulator activity
AAEL019461-RC			8.12747	0.619403	0.858881	0.964129	3.71385	6900	2
AAEL025570-RB			8.81012	0.671452	0.779287	0.972983	3.71381	4214	2	GO:0005524	ATP binding
AAEL019469-RA			8.12665	0.619403	0.768384	0.973263	3.71371	788	2
AAEL019471-RA			8.12665	0.619403	0.768384	0.973263	3.71371	788	2
AAEL008260-RB			8.10123	0.619403	0.923801	0.976613	3.70919	5318	3	GO:0003677	DNA binding
AAEL025488-RD			8.09731	0.619403	0.93445	0.975773	3.70849	4626	1	GO:0046872	metal ion binding
AAEL010407-RI			8.06299	0.619403	0.765824	0.97245	3.70236	1208	1	GO:0016021	integral component of membrane
AAEL006958-RE		Cell adhesion molecule [Source:UniProtKB/TrEMBL;Acc:A0A1S4FFB1]	8.04809	0.619403	0.763252	0.971259	3.69969	4663	1	GO:0005515	protein binding
AAEL004580-RB		beta-galactosidase	8.03637	0.619403	0.764749	0.971995	3.69759	2170	1	GO:0004565	beta-galactosidase activity
AAEL002308-RC		butyrate response factor 1 (TIS11B protein)	12.3071	0.949769	0.853744	0.966255	3.69577	7666	3	GO:0046872	metal ion binding
AAEL019981-RA			7.97729	0.619403	0.762351	0.970769	3.68695	1455	3
AAEL020123-RA			7.97371	0.619403	0.762098	0.970615	3.6863	9526	3	GO:0003676	nucleic acid binding
AAEL022478-RA		Putative transcriptional repressor protein yy1 [Source:UniProtKB/TrEMBL;Acc:A0A0P6IYK9]	7.96091	0.619403	0.759701	0.969071	3.68398	2512	2	GO:0003676	nucleic acid binding
AAEL000417-RN		monocarboxylate transporter	7.93297	0.619403	0.920323	0.976041	3.67891	4209	3	GO:0016021	integral component of membrane
AAEL011325-RI	AKHR	gonadotropin-releasing hormone receptor	7.87029	0.619403	0.757971	0.967815	3.66747	1767	2	NA	NA
AAEL000981-RB			7.84287	0.619403	0.756732	0.966859	3.66243	3248	3	NA	NA
AAEL006667-RE		phosphatidyltransferase	7.81406	0.619403	0.753644	0.964359	3.65712	2074	2	GO:0016020	membrane
AAEL004352-RB			7.75383	0.619403	0.753038	0.963859	3.64596	2906	3
AAEL007317-RE			7.67861	0.619403	0.747973	0.959847	3.63189	3731	2
AAEL012514-RA		translation initiation factor 2b, delta subunit	7.65754	0.619403	0.798879	0.971218	3.62793	2635	2	GO:0044237	cellular metabolic process
AAEL011918-RH			5.54713	0.451622	0.879344	0.966444	3.61855	3843	3	GO:0016787	hydrolase activity
AAEL007449-RC			7.56871	0.619403	0.745353	0.958039	3.6111	6175	2	GO:0003676	nucleic acid binding
AAEL001601-RC			7.55188	0.619403	0.744636	0.957591	3.60788	970	1	GO:0016021	integral component of membrane
AAEL010109-RH			7.46404	0.619403	0.740764	0.955565	3.59101	1594	2	GO:0016021	integral component of membrane
AAEL023842-RA			7.44223	0.619403	0.737874	0.954545	3.58678	2153	NIGP01001717	GO:0008270	zinc ion binding
AAEL012899-RB		meiotic coiled-coil protein, putative	7.39399	0.619403	0.732921	0.953795	3.5774	797	2	GO:0005634	nucleus
AAEL001545-RB			5.49357	0.460804	0.677191	0.961481	3.57552	4074	2	GO:0003676	nucleic acid binding
AAEL007931-RF		P21-activated kinase, pak	7.37806	0.619403	0.928616	0.976749	3.57429	4155	3	GO:0005524	ATP binding
AAEL012267-RA		macroglobulin/complement	7.37707	0.619403	0.735043	0.953963	3.5741	6738	2	GO:0005576	extracellular region
AAEL001041-RJ		guanine nucleotide-binding protein beta 3 (g protein beta3)	7.35239	0.619403	0.925455	0.976753	3.56926	2831	2	GO:0007165	signal transduction
AAEL009428-RF			7.34846	0.619403	0.733793	0.95384	3.56849	4294	2	GO:0005509	calcium ion binding
AAEL007092-RC		Phospholipase B-like [Source:UniProtKB/TrEMBL;Acc:Q0IF22]	3.61592	0.305015	0.695175	0.965733	3.56741	3570	2	GO:0016021	integral component of membrane
AAEL002836-RB		carbon catabolite repressor protein	7.30923	0.619403	0.927777	0.976781	3.56077	1979	3
AAEL018054-RD			7.30878	0.619403	1.00499	0.988993	3.56068	1726	1
AAEL009173-RG		fasciclin ii (fas ii)	7.28423	0.619403	0.733061	0.953798	3.55583	4891	3	GO:0016020	membrane
AAEL026443-RD			7.23868	0.619403	0.918711	0.975675	3.54678	2948	2
AAEL006113-RH		cystinosin	7.18236	0.619403	0.728449	0.954121	3.53551	1894	1	GO:0016021	integral component of membrane
AAEL013565-RE			7.1735	0.619403	0.872965	0.964809	3.53373	2638	2	GO:0051560	mitochondrial calcium ion homeostasis
AAEL013915-RB		monocarboxylate transporter	7.1323	0.619403	0.726333	0.954566	3.52542	3247	3	GO:0016021	integral component of membrane
AAEL027111-RF			7.11719	0.619403	0.895273	0.969883	3.52236	3874	2	GO:0005524	ATP binding
AAEL013092-RA		Cation chloride cotransporter [Source:UniProtKB/TrEMBL;Acc:A0A1S4FYI0]	7.11594	0.619403	0.725601	0.954762	3.5221	4127	2	GO:0016020	membrane
AAEL008078-RQ		clk2	7.01521	0.619403	0.874197	0.965117	3.50154	1919	1	GO:0005524	ATP binding
AAEL007271-RD		basic helix-loop-helix zip transcription factor	5.7828	0.51273	0.836065	0.977058	3.4955	5928	2	GO:0046983	protein dimerization activity
AAEL010661-RC		phospholipid scramblase 1,	6.95593	0.619403	0.89685	0.970189	3.48929	2165	2
AAEL012458-RD			6.94984	0.619403	0.904253	0.971757	3.48803	2810	1	GO:0016021	integral component of membrane
AAEL008058-RF		liprin alpha (lar-interacting protein alpha) (synapse defective protein 2)	6.93423	0.619403	0.715231	0.959013	3.48478	4099	2	GO:0050808	synapse organization
AAEL000234-RA	SCRB7	Class B Scavenger Receptor (CD36 domain).	6.93006	0.619403	0.704587	0.963766	3.48392	2343	2	GO:0016020	membrane
AAEL018127-RC			6.91993	0.619403	0.873693	0.964989	3.48181	3130	1	NA	NA
AAEL014622-RB			6.91203	0.619403	0.716247	0.95852	3.48016	4700	2
AAEL011222-RA	SCRB5	Class B Scavenger Receptor (CD36 domain).	6.88197	0.619403	0.714983	0.959134	3.47387	1972	2	GO:0016020	membrane
AAEL022750-RG			16.8368	1.51562	1.00278	0.989883	3.47363	3272	2	NA	NA
AAEL025517-RB			6.86933	0.619403	0.71224	0.960473	3.47122	5871	3	GO:0005524	ATP binding
AAEL018126-RI			6.85232	0.619403	0.845362	0.971805	3.46764	6710	3
AAEL026361-RA			4.76026	0.434413	0.92245	0.976431	3.4539	685	2	GO:0016788	hydrolase activity, acting on ester bonds
AAEL005895-RH			6.77396	0.619403	0.769379	0.973465	3.45105	6342	3	NA	NA
AAEL024170-RA			6.75372	0.619403	0.698272	0.96541	3.44673	5390	NIGP01000944	GO:0046872	metal ion binding
AAEL019536-RD			6.75093	0.619403	0.708785	0.962085	3.44614	3485	1	GO:0008270	zinc ion binding
AAEL019846-RA			6.74068	0.619403	0.70624	0.96315	3.44394	2222	2	GO:0005515	protein binding
AAEL013490-RC			6.74027	0.619403	0.880231	0.966666	3.44385	1766	2	GO:0016020	membrane
AAEL018700-RG			6.72479	0.619403	0.705492	0.963441	3.44054	6779	3	GO:0007165	signal transduction
AAEL006776-RN		blastoderm specific protein 25D, putative	6.68098	0.619403	0.821738	0.977237	3.43111	3730	3
AAEL019451-RC			6.67837	0.619403	0.705495	0.963439	3.43055	13582	2
AAEL004931-RA		beta-hexosaminidase b	6.60945	0.619403	0.702229	0.964519	3.41558	1951	2	GO:0005975	carbohydrate metabolic process
AAEL018152-RF			6.59466	0.619403	0.7794	0.972959	3.41235	2709	2	GO:0005515	protein binding
AAEL010109-RF			6.58724	0.619403	0.698957	0.965286	3.41072	1587	2	GO:0016021	integral component of membrane
AAEL013139-RF		GTPase_rho	6.52375	0.619403	0.698008	0.965446	3.39675	2046	2	GO:0003924	GTPase activity
AAEL014311-RE		tetraspanin, putative	6.49814	0.619403	0.696894	0.965598	3.39108	1835	2	GO:0016021	integral component of membrane
AAEL011277-RC		apoptosis stimulating of P53	6.46347	0.619403	0.846634	0.970906	3.38336	3297	2	GO:0005515	protein binding
AAEL010802-RC			6.44658	0.619403	0.694276	0.965767	3.37958	1020	3
AAEL006776-RC		blastoderm specific protein 25D, putative	6.41072	0.619403	0.923064	0.976523	3.37154	3747	3
AAEL007258-RB			6.40177	0.619403	0.870821	0.96431	3.36952	11760	3	GO:0005515	protein binding
AAEL006552-RC		WD-repeat protein	6.37814	0.619403	0.691057	0.965651	3.36418	5203	2	GO:0005515	protein binding
AAEL006433-RG			16.3638	1.59199	0.908111	0.972728	3.36161	10106	2	GO:0016021	integral component of membrane
AAEL003059-RB			6.32057	0.619403	0.688102	0.965221	3.3511	1477	2
AAEL014439-RA		juvenile hormone-inducible protein, putative	4.99673	0.491296	0.642581	0.9527	3.34632	1311	3
AAEL011254-RD			6.29454	0.619403	0.862539	0.963514	3.34515	1277	1	GO:0008408	3'-5' exonuclease activity
AAEL011254-RE			6.28164	0.619403	0.686297	0.964813	3.34219	1265	1	GO:0008408	3'-5' exonuclease activity
AAEL009607-RR		Protein lingerer	6.22987	0.619403	0.681433	0.963253	3.33025	4135	2	GO:0005515	protein binding
AAEL004853-RB		glycerol kinase	6.18765	0.619403	0.681477	0.963269	3.32044	2219	2	GO:0005975	carbohydrate metabolic process
AAEL028221-RE			6.18586	0.619403	0.681387	0.963235	3.32002	2095	2
AAEL019632-RB			6.16768	0.619403	0.698761	0.965323	3.31578	10409	2	GO:0000902	cell morphogenesis
AAEL026170-RA	tab2	TAK1-associated binding protein 2	6.43497	0.646369	0.712874	0.960165	3.3155	4009	3	GO:0046872	metal ion binding
AAEL010417-RB			6.16508	0.619403	0.79915	0.971262	3.31517	898	1	GO:0016772	transferase activity, transferring phosphorus-containing groups
AAEL018306-RAU			6.12103	0.619403	0.819806	0.976745	3.30482	5071	1	GO:0016020	membrane
AAEL004141-RB		phosphatidylinositol transfer protein/retinal degeneration b protein	6.0995	0.619403	0.841246	0.97454	3.29974	1521	3	GO:0005548	phospholipid transporter activity
AAEL001545-RC			6.07053	0.619403	0.675541	0.960735	3.29287	3731	2	GO:0003676	nucleic acid binding
AAEL013952-RE		prohibitin	6.05238	0.619403	0.672415	0.959298	3.28855	1413	2	GO:0016020	membrane
AAEL002557-RF		cationic amino acid transporter	27.5746	2.8269	0.99183	0.992217	3.28605	3741	1	GO:0016020	membrane
AAEL010543-RC			6.02923	0.619403	0.671222	0.958757	3.28302	2871	2	GO:0019901	protein kinase binding
AAEL007015-RK			2.89527	0.301073	0.636564	0.952452	3.26551	2436	2	GO:0016021	integral component of membrane
AAEL006567-RJ		max binding protein, mnt	5.91432	0.619403	0.842129	0.973984	3.25526	6020	3	GO:0046983	protein dimerization activity
AAEL002395-RC	Cdk8	Cyclin-dependent kinase (Cdk8)	5.90862	0.619403	0.667175	0.957031	3.25387	1918	2	GO:0005524	ATP binding
AAEL021031-RB			5.90862	0.619403	0.667175	0.957031	3.25387	1918	NIGP01001933	GO:0005524	ATP binding
AAEL009074-RD	IAP1	Inhibitor of Apoptosis (IAP) containing Baculoviral IAP Repeat(s) (BIR domains).	5.88575	0.619403	0.666106	0.956613	3.24828	2026	2	NA	NA
AAEL009105-RD	APG9	autophagy related gene	5.87837	0.619403	0.663357	0.95564	3.24646	3459	3	NA	NA
AAEL028119-RA			5.8542	0.619403	0.807132	0.973073	3.24052	4987	2
AAEL026355-RA			4.58997	0.490644	0.605084	0.953907	3.22574	7808	3	NA	NA
AAEL005957-RC		phospholipase b, plb1	5.77654	0.619403	0.660209	0.954726	3.22126	1820	3	GO:0016788	hydrolase activity, acting on ester bonds
AAEL011216-RG		Phosphatidylinositol-4,5-bisphosphate 4-phosphatase [Source:UniProtKB/TrEMBL;Acc:Q16QP8]	5.75386	0.619403	0.658999	0.954428	3.21558	2462	2	GO:0031902	late endosome membrane
AAEL018187-RH			5.74323	0.619403	0.658561	0.954333	3.21291	3883	1	GO:0006355	regulation of transcription, DNA-templated
AAEL012161-RS			5.70773	0.619403	0.665426	0.956361	3.20397	2245	2	GO:0016491	oxidoreductase activity
AAEL001803-RG			5.67363	0.619403	0.654688	0.95362	3.19532	7891	2
AAEL011376-RB		mitosis inhibitor protein kinase	5.65024	0.619403	0.787303	0.971269	3.18936	2730	2	GO:0004715	non-membrane spanning protein tyrosine kinase activity
AAEL006239-RC		glycerol kinase	5.64131	0.619403	0.82328	0.977582	3.18708	3391	3	GO:0005975	carbohydrate metabolic process
AAEL005149-RB		liprin-beta1, putative	4.43492	0.48974	0.608868	0.953904	3.17882	6074	3	NA	NA
AAEL012409-RG		pantothenate kinase	5.59914	0.619403	0.805018	0.972514	3.17625	3682	3	NA	NA
AAEL005284-RE		receptor tyrosine phosphatase type r2a	5.58546	0.619403	0.650024	0.953104	3.17273	9182	2	GO:0016791	phosphatase activity
AAEL012262-RQ			5.5831	0.619403	0.649762	0.953084	3.17211	3627	2
AAEL000181-RC		polybromo-1	5.56968	0.619403	0.649159	0.953038	3.16864	5545	3	GO:0003682	chromatin binding
AAEL007298-RC		Fatty acyl-CoA reductase [Source:UniProtKB/TrEMBL;Acc:Q172Q8]	5.56806	0.619403	0.964674	0.978317	3.16822	2033	3	GO:0016021	integral component of membrane
AAEL004235-RJ		kinesin-like protein Klp10A	5.56405	0.619403	0.648717	0.953006	3.16718	3906	1	GO:0005524	ATP binding
AAEL023332-RC			5.52143	0.619403	0.803257	0.972082	3.15609	3439	3	GO:0006508	proteolysis
AAEL000193-RA		Histone-lysine N-methyltransferase [Source:UniProtKB/TrEMBL;Acc:Q17PZ6]	4.09404	0.459628	0.596157	0.952151	3.15499	8077	3	GO:0018024	histone-lysine N-methyltransferase activity
AAEL004936-RA			5.49607	0.619403	0.809301	0.97368	3.14945	6430	2	NA	NA
AAEL028239-RD		Putative ubiquitin domain-containing protein 1 [Source:UniProtKB/TrEMBL;Acc:A0A0P6IUS9]	14.28	1.60989	0.651657	0.953249	3.14897	2145	3	GO:0005515	protein binding
AAEL003522-RC		protein arginine n-methyltransferase	5.46051	0.619403	0.642984	0.952716	3.14008	1164	2	GO:0008168	methyltransferase activity
AAEL004846-RD		Protein lin-7 homolog [Source:UniProtKB/TrEMBL;Acc:Q0IFH1]	69.553	7.90537	1.1413	0.992639	3.13721	1122	2	GO:0015031	protein transport
AAEL027987-RA			5.43791	0.619403	0.639386	0.952571	3.1341	1498	NIGP01000101
AAEL011133-RC			5.43479	0.619403	0.64168	0.952664	3.13327	3312	3	GO:0005515	protein binding
AAEL000824-RC			5.42875	0.619403	0.803696	0.972188	3.13167	6046	3
AAEL002091-RG			4.63401	0.530138	0.613631	0.953447	3.12782	3059	3
AAEL018133-RB			5.40384	0.619403	0.766145	0.972568	3.12503	5849	3
AAEL006667-RH		phosphatidyltransferase	5.35704	0.619403	0.6373	0.952484	3.11249	2037	2	GO:0016020	membrane
AAEL019745-RA			5.35233	0.619403	0.697533	0.965511	3.11122	1195	2	GO:0008270	zinc ion binding
AAEL010974-RA		Putative phd finger protein af10 [Source:UniProtKB/TrEMBL;Acc:A0A0P6IWC6]	5.33874	0.619403	0.633765	0.952337	3.10755	4680	2	GO:0000124	SAGA complex
AAEL003548-RD		sulphate transporter	13.7084	1.59262	0.767648	0.973057	3.10559	3957	3	NA	NA
AAEL007874-RA			5.28958	0.619403	0.633319	0.952319	3.0942	2042	3	NA	NA
AAEL004297-RI		ATP-citrate synthase	38.3609	4.49944	1.04051	0.987288	3.09182	4797	2	GO:0005524	ATP binding
AAEL011348-RE			5.25575	0.619403	0.795329	0.970829	3.08495	2377	2	GO:0016787	hydrolase activity
AAEL025460-RD			5.20739	0.619403	0.628715	0.952204	3.07161	4744	3	GO:0005524	ATP binding
AAEL002601-RB	CLIPA1	Clip-Domain Serine Protease family A. Protease homologue.	5.19775	0.619403	0.628155	0.952201	3.06894	2325	3	GO:0006508	proteolysis
AAEL014355-RD		symbol, putative	5.18001	0.619403	0.627122	0.952206	3.064	3879	2
AAEL006433-RD			5.13391	0.619403	0.624286	0.95229	3.05111	10289	2	GO:0016021	integral component of membrane
AAEL007931-RE		P21-activated kinase, pak	5.12335	0.619403	0.623665	0.952324	3.04814	4336	3	GO:0005524	ATP binding
AAEL003768-RC			5.09669	0.619403	0.83457	0.977536	3.04061	6481	1	GO:0003723	RNA binding
AAEL027751-RA			7.998	0.979908	0.864344	0.963457	3.02892	3753	1	GO:0006464	cellular protein modification process
AAEL008680-RB		Ubiquitin-related modifier 1 homolog [Source:UniProtKB/Swiss-Prot;Acc:Q16Y28]	5.05284	0.619403	0.779189	0.973003	3.02814	684	2	GO:0005737	cytoplasm
AAEL004918-RB		brat protein	20.8046	2.55316	0.770475	0.973627	3.02655	4895	2	GO:0008270	zinc ion binding
AAEL019895-RC			5.01892	0.619403	0.615022	0.953263	3.01843	5142	2	GO:0016757	transferase activity, transferring glycosyl groups
AAEL000315-RC		pigeon protein (linotte protein)	5.01791	0.619403	0.617545	0.952926	3.01814	3410	2	NA	NA
AAEL012062-RK		Na+/K+ ATPase alpha subunit	4.99775	0.619403	0.613746	0.953433	3.01233	6293	1	GO:0005524	ATP binding
AAEL019925-RK		Guanylate cyclase [Source:UniProtKB/TrEMBL;Acc:Q174S2]	4.99079	0.619403	0.615917	0.953142	3.01032	6020	3	GO:0005524	ATP binding
AAEL024186-RC			4.96876	0.619403	0.602769	0.953677	3.00393	5123	3	GO:0003779	actin binding
AAEL005429-RB		2-oxoglutarate dehydrogenase	17.242	2.15624	0.703134	0.964249	2.99934	2975	1	GO:0055114	oxidation-reduction process
AAEL009165-RB			4.88875	0.619403	0.758755	0.96839	2.98051	705	2
AAEL005728-RD			4.87207	0.619403	0.606077	0.953943	2.97559	2606	2	GO:0005524	ATP binding
AAEL015598-RA			4.85975	0.619403	0.607803	0.953948	2.97193	1097	1	GO:0016787	hydrolase activity
AAEL022095-RA			4.85821	0.619403	0.607708	0.953949	2.97147	1065	NIGP01000239	GO:0005524	ATP binding
AAEL001742-RK			11.5075	1.46736	0.711685	0.960741	2.97128	5935	2	NA	NA
AAEL025462-RA			4.84187	0.619403	0.748733	0.960421	2.96661	3954	2
AAEL010367-RC		aldehyde oxidase	4.83544	0.619403	0.606447	0.953957	2.9647	2891	2	GO:0016491	oxidoreductase activity
AAEL001524-RB		rab23	3.84306	0.49272	0.607836	0.953948	2.96342	2290	3	GO:0003924	GTPase activity
AAEL012409-RD		pantothenate kinase	4.82115	0.619403	0.605564	0.953924	2.96043	3442	3	NA	NA
AAEL009874-RO			4.79878	0.619403	0.601527	0.953485	2.95372	3107	1
AAEL000953-RB			72.1117	9.33153	1.25249	0.999875	2.95005	1402	2	NA	NA
AAEL002781-RE		galactokinase	14.2717	1.85799	0.707621	0.962587	2.94134	1562	3	GO:0005524	ATP binding
AAEL011567-RD		protein phosphatase 2c	4.74011	0.619403	0.600509	0.953296	2.93597	3228	3	GO:0003824	catalytic activity
AAEL019682-RJ			4.70619	0.619403	0.598371	0.952787	2.92561	9780	3	NA	NA
AAEL001041-RE		guanine nucleotide-binding protein beta 3 (g protein beta3)	4.70528	0.619403	0.701986	0.964587	2.92533	3069	2	GO:0007165	signal transduction
AAEL025570-RC			4.6983	0.619403	0.597872	0.952656	2.92319	4211	2	GO:0005524	ATP binding
AAEL018350-RD			4.69517	0.619403	0.594994	0.951777	2.92223	5446	2	GO:0007165	signal transduction
AAEL012234-RM		cytoplasmic dynein intermediate chain, (dhic)	4.66862	0.619403	0.595843	0.95205	2.91405	2545	1	GO:0007018	microtubule-based movement
AAEL009874-RG			4.66312	0.619403	0.595493	0.951937	2.91235	3046	1
AAEL002761-RAN		tropomyosin invertebrate	4.66231	0.619403	0.595587	0.951968	2.91209	1055	3
AAEL004083-RD		WD-repeat protein	4.66211	0.619403	0.735052	0.953965	2.91203	4439	3	NA	NA
AAEL014141-RC	SRPN5	Serine Protease Inhibitor (serpin) likely cleavage at S/M.	46.7189	6.21491	1.10263	0.983583	2.9102	1751	2	GO:0005615	extracellular space
AAEL002557-RC		cationic amino acid transporter	4.65554	0.619403	0.708966	0.962004	2.91	3587	1	GO:0016020	membrane
AAEL007290-RE			33.1351	4.41276	0.767259	0.972947	2.9086	3707	3
AAEL022615-RE			4.6178	0.619403	0.590036	0.950077	2.89826	2596	1	GO:0003824	catalytic activity
AAEL006993-RF		synapse-associated protein	4.61308	0.619403	0.59229	0.950857	2.89678	3919	3
AAEL020530-RF			4.57349	0.619403	0.636328	0.952442	2.88434	3866	2	GO:0016021	integral component of membrane
AAEL004209-RG		opioid-binding protein/cell adhesion molecule, putative	4.55215	0.619403	0.735068	0.953967	2.8776	3433	3
AAEL005843-RK			33.059	4.49857	1.01387	0.985243	2.8775	8750	3
AAEL006071-RD			17.8995	2.44089	0.76331	0.971289	2.87444	6410	1	GO:0016791	phosphatase activity
AAEL001361-RF		brahma associated protein 170kD, putative	9.8681	1.34599	0.714328	0.959454	2.8741	5810	2	GO:0003677	DNA binding
AAEL019654-RE			9.73194	1.33719	0.926721	0.976792	2.86353	5954	3	GO:0032012	regulation of ARF protein signal transduction
AAEL004297-RJ		ATP-citrate synthase	40.8536	5.69968	0.870687	0.964281	2.84151	4622	2	GO:0005524	ATP binding
AAEL001142-RC		Rab gdp/GTP exchange factor [Source:UniProtKB/TrEMBL;Acc:A0A1S4EXX1]	4.43522	0.619403	0.723346	0.955469	2.84006	5554	3	GO:0007165	signal transduction
AAEL022228-RA			21.8295	3.06226	0.809813	0.973828	2.83361	3452	NIGP01001810
AAEL024953-RC			4.40337	0.619403	0.726829	0.954449	2.82966	3438	1	GO:0016021	integral component of membrane
AAEL004493-RB		ribosome biogenesis protein tsr1 (20S rRNA accumulation protein 1)	29.282	4.12918	0.858711	0.964171	2.82609	2687	2	GO:0005634	nucleus
AAEL013004-RD			4.36979	0.619403	0.723775	0.955325	2.81861	1285	2	NA	NA
AAEL028235-RC			32.4292	4.62163	0.906507	0.972309	2.81082	663	1
AAEL021318-RF			4.32541	0.619403	0.753742	0.96444	2.80388	4746	1	GO:0005515	protein binding
AAEL021579-RA			7.75017	1.11136	0.671381	0.958829	2.80191	2960	2	GO:0008270	zinc ion binding
AAEL028044-RA			4.28215	0.619403	0.679074	0.962303	2.78939	714	NIGP01002263
AAEL019606-RB			22.3194	3.2847	0.845296	0.971852	2.76446	6318	2	GO:0005515	protein binding
AAEL007187-RE			28.573	4.21448	0.798896	0.97122	2.76123	3936	2	GO:0006511	ubiquitin-dependent protein catabolic process
AAEL020196-RB			4.19734	0.619403	0.733697	0.953832	2.76053	3945	1	GO:0003676	nucleic acid binding
AAEL021341-RA			4.05299	0.605532	0.783066	0.972133	2.74271	694	2
AAEL011071-RA		U2 snrnp auxiliary factor, small subunit [Source:UniProtKB/TrEMBL;Acc:A0A1S4FS45]	13.5924	2.03819	0.727395	0.954315	2.73744	1642	2	NA	NA
AAEL019813-RA			3.3378	0.504103	0.682719	0.963726	2.72711	2278	2
AAEL001557-RD		mucolipin	18.5026	2.84024	0.702777	0.964363	2.70364	2597	2	NA	NA
AAEL019570-RE			17.0272	2.6255	0.603408	0.953762	2.69718	5107	3	GO:0003676	nucleic acid binding
AAEL024517-RB			3.94096	0.619403	0.620242	0.952607	2.6696	1043	1
AAEL007800-RB		cytidine and deoxycytidylate deaminase zinc-binding region	17.8703	2.81688	0.748101	0.959943	2.66539	6650	2	GO:0003700	DNA-binding transcription factor activity
AAEL006945-RD		golgi SNAP receptor complex member, putative	23.9997	3.79158	0.725201	0.954876	2.66215	1168	3	GO:0016021	integral component of membrane
AAEL012624-RC			19.1562	3.03124	0.736609	0.954237	2.65983	912	1	NA	NA
AAEL011606-RC			3.88746	0.619403	0.667432	0.957132	2.64988	2334	2	GO:0007005	mitochondrion organization
AAEL004832-RB			73.2162	11.7236	1.36996	0.999948	2.64275	2158	2	GO:0000123	histone acetyltransferase complex
AAEL019713-RH			3.84878	0.619403	0.637984	0.952512	2.63545	3056	3	GO:0006355	regulation of transcription, DNA-templated
AAEL012154-RA		2,3-cyclic-nucleotide 2-phosphodiesterase	4.294	0.691959	0.630227	0.952225	2.63356	2622	2	GO:0016787	hydrolase activity
AAEL023706-RB			31.9803	5.18331	0.758462	0.968179	2.62524	3507	3	GO:0007165	signal transduction
AAEL012822-RB		Misexpression suppressor of KSR, putative	62.8317	10.2687	0.829701	0.97826	2.61324	1496	1	NA	NA
AAEL011900-RD		N-acetyllactosaminide beta-1,3-N-acetylglucosaminyltransferase, putative	3.59171	0.589993	0.597334	0.952501	2.6059	5401	2
AAEL020568-RA			3.76134	0.619403	0.660991	0.954936	2.6023	1503	3
AAEL024448-RB			5.37412	0.885991	0.650072	0.953107	2.60066	1105	2	GO:0008270	zinc ion binding
AAEL019715-RB			3.69552	0.619403	0.652227	0.953311	2.57683	4865	2	NA	NA
AAEL018057-RD			3.67349	0.619403	0.630779	0.952238	2.5682	3242	1	GO:0005524	ATP binding
AAEL010326-RB		Phosphotriesterase-related protein (EC 3.1.-.-)(Parathion hydrolase-related protein)	58.5125	9.8796	0.825201	0.977938	2.56622	1737	3	GO:0008270	zinc ion binding
AAEL002182-RC		t-diRNAhydrouridine synthase	29.4352	5.06847	0.796663	0.970938	2.53792	2518	2	GO:0055114	oxidation-reduction process
AAEL003613-RA	sage		3.58034	0.619403	0.605947	0.953939	2.53114	1176	1	GO:0003700	DNA-binding transcription factor activity
AAEL010905-RI			11.055	1.9147	0.604992	0.953901	2.52951	4085	2	GO:0016020	membrane
AAEL012062-RL		Na+/K+ ATPase alpha subunit	10.8823	1.88708	0.606435	0.953957	2.52775	6080	1	GO:0005524	ATP binding
AAEL018230-RA			12.4838	2.16592	0.665912	0.956541	2.527	3296	2	GO:0016021	integral component of membrane
AAEL011369-RC		endothelin-converting enzyme	62.9791	10.9405	0.818397	0.976356	2.5252	2942	2	GO:0016021	integral component of membrane
AAEL018168-RB			24.3396	4.24195	0.7267	0.95448	2.52051	3918	2	GO:0003824	catalytic activity
AAEL012107-RA	NOS	nanos	3.55308	0.619403	0.629808	0.952215	2.52012	1287	1	GO:0008270	zinc ion binding
AAEL004359-RA			3.55153	0.619403	0.64874	0.953007	2.51949	702	3	GO:0016021	integral component of membrane
AAEL006234-RB		beta 1,3-galactosyltransferase	8.6428	1.51219	0.688117	0.965224	2.51486	1778	3	GO:0016020	membrane
AAEL026939-RJ			3.51916	0.619403	0.641136	0.952642	2.50628	9398	3	GO:0008017	microtubule binding
AAEL000164-RB		d-amino acid oxidase	3.47828	0.619403	0.633083	0.95231	2.48942	1831	3	GO:0016491	oxidoreductase activity
AAEL009149-RA		kinectin, putative	9.23055	1.64673	0.670538	0.958451	2.48681	1591	1
AAEL007658-RJ		partitioning defective 3, par-3	5.81787	1.04112	0.638464	0.952533	2.48235	5771	1	GO:0005515	protein binding
AAEL006543-RB			2.82563	0.507633	0.639593	0.952579	2.47672	2453	2
AAEL002349-RA			19.601	3.52368	0.645781	0.952839	2.47578	2334	2	GO:0008521	acetyl-CoA transmembrane transporter activity
AAEL017132-RB	LYSC4	C-Type Lysozyme (Lys-C).	3.42241	0.619403	0.630951	0.952242	2.46606	786	2
AAEL012071-RA		ras	107.624	19.5952	0.902479	0.971349	2.45743	6468	3	GO:0016020	membrane
AAEL023547-RH			43.072	7.87747	0.989065	0.992013	2.45095	7787	1	GO:0007264	small GTPase mediated signal transduction
AAEL001447-RG			25.2806	4.63144	0.657939	0.954199	2.4485	3059	1	GO:0016021	integral component of membrane
AAEL027008-RA			3.36629	0.619403	0.622724	0.952383	2.44221	1115	NIGP01000978
AAEL027643-RA			10.8733	2.00723	0.632287	0.952283	2.4375	1312	NIGP01001672	GO:0008430	selenium binding
AAEL027912-RB			2.71377	0.502003	0.612917	0.953536	2.43453	2172	1	NA	NA
AAEL013723-RI		polypyrimidine tract binding protein	3.33897	0.619403	0.602966	0.953704	2.43045	7118	1	GO:0005634	nucleus
AAEL010464-RG		glutamate dehydrogenase	17.4369	3.24091	0.591793	0.950684	2.42767	2745	1	GO:0016491	oxidoreductase activity
AAEL026789-RB			61.7322	11.4839	1.0226	0.982831	2.42641	1656	1	GO:0008270	zinc ion binding
AAEL019956-RA			20.698	3.85459	0.648445	0.952989	2.42484	3355	2	GO:0005952	cAMP-dependent protein kinase complex
AAEL010137-RA		ketoreductase, putative	3.2844	0.619403	0.60108	0.953405	2.40668	768	2	GO:0016491	oxidoreductase activity
AAEL009851-RD		DNA polymerase zeta catalytic subunit	48.8259	9.21704	1.09555	0.985241	2.40527	6675	3	GO:0016035	zeta DNA polymerase complex
AAEL007845-RC		rab5	13.3877	2.56322	0.60824	0.953934	2.38488	3126	2	GO:0003924	GTPase activity
AAEL007539-RF			20.3858	3.91659	0.612641	0.95357	2.37989	6078	3	GO:0008270	zinc ion binding
AAEL002771-RF		microtubule binding protein, putative	23.8004	4.57318	0.675346	0.960646	2.37971	4712	3	GO:0003676	nucleic acid binding
AAEL018288-RAW			5.90295	1.14264	0.602919	0.953697	2.36907	17531	3	GO:0005509	calcium ion binding
AAEL010373-RJ		dullard protein	17.906	3.47818	0.618362	0.952821	2.36404	4584	2	GO:0016791	phosphatase activity
AAEL013434-RI		spaetzle-like cytokine	18.2671	3.5504	0.655206	0.953702	2.36319	1507	1
AAEL029013-RC			3.16566	0.619403	0.596827	0.952352	2.35356	2555	2	GO:0008408	3'-5' exonuclease activity
AAEL005262-RE			3.08652	0.619403	0.687444	0.965079	2.31703	3349	2
AAEL021519-RH			23.8451	4.82217	0.629114	0.952208	2.30594	2692	3	GO:0003723	RNA binding
AAEL023629-RA			58.0356	11.7694	1.08332	0.990776	2.3019	2697	1	GO:0008083	growth factor activity
AAEL013032-RC			42.009	8.54482	0.884618	0.967709	2.29757	1892	3	GO:0006508	proteolysis
AAEL008464-RB			7.40403	1.51478	0.680688	0.962966	2.28921	1814	1
AAEL019668-RA			33.991	6.97861	0.795896	0.970864	2.28414	4760	2	GO:0005524	ATP binding
AAEL006196-RB		hemomucin	86.0493	18.0135	1.04842	0.991058	2.25609	2787	1	GO:0016021	integral component of membrane
AAEL003956-RC		amino acid transporter	3.19715	0.670751	0.611483	0.953698	2.25294	1434	3	GO:0016021	integral component of membrane
AAEL011118-RB		Dual specificity protein kinase [Source:UniProtKB/TrEMBL;Acc:A0A1S4FSD2]	50.6567	10.6322	0.8415	0.974381	2.25231	2374	3	GO:0005524	ATP binding
AAEL005195-RC		homeobox protein	2.93045	0.619403	0.636362	0.952444	2.24217	1319	2	GO:0003677	DNA binding
AAEL009173-RH		fasciclin ii (fas ii)	40.2358	8.65353	0.658191	0.954253	2.21712	4882	3	GO:0016020	membrane
AAEL021491-RB			16.8796	3.6455	0.738612	0.95477	2.21109	5284	1	GO:0008270	zinc ion binding
AAEL006510-RB			51.2796	11.1876	0.888901	0.968629	2.19649	3640	2	GO:0003723	RNA binding
AAEL003518-RE		calcium-transporting ATPase 2 (ATPase 2)	16.3746	3.60925	0.689898	0.965514	2.18169	2883	3	GO:0005524	ATP binding
AAEL023512-RA			2.80517	0.619403	0.61131	0.953717	2.17914	4103	2
AAEL005071-RB		GTP binding protein [Source:UniProtKB/TrEMBL;Acc:A0A1S4F9G8]	13.6726	3.04203	0.63392	0.952343	2.16817	2570	1	NA	NA
AAEL008260-RF			36.602	8.28187	0.686393	0.964839	2.14389	5558	3	GO:0003677	DNA binding
AAEL013961-RA			7.10039	1.61349	0.680916	0.963058	2.13771	452	3
AAEL019740-RB			2.68608	0.619403	0.609849	0.953844	2.11655	12610	2
AAEL021211-RE			43.2079	10.0191	0.801475	0.971693	2.10854	1001	3	NA	NA
AAEL006556-RB			47.189	10.9533	0.838252	0.976158	2.10708	1660	2
AAEL008138-RC		ABC transporter	18.4291	4.31467	0.62511	0.952255	2.09466	5384	3	GO:0005524	ATP binding
AAEL006178-RD			32.2558	7.55793	0.683334	0.963936	2.0935	2005	3
AAEL001600-RB			47.5099	11.3567	0.804041	0.972272	2.06469	1216	1	GO:0003677	DNA binding
AAEL001698-RB		charged multivesicular body protein 4b	31.2538	7.49592	0.591981	0.95075	2.05985	1573	2	GO:0007034	vacuolar transport
AAEL010840-RB			62.2647	15.0156	0.800918	0.971581	2.05195	993	2	NA	NA
AAEL000874-RF	ARK	Apaf-1 Related Killer	9.14774	2.20826	0.625747	0.952233	2.0505	6122	3	GO:0043531	ADP binding
AAEL019854-RB			31.5086	7.65121	0.709852	0.961603	2.04198	5406	2	GO:0008270	zinc ion binding
AAEL006095-RD		Gelsolin precursor	19.1132	4.64386	0.595779	0.952029	2.04117	2604	3	GO:0051015	actin filament binding
AAEL012427-RA			230.491	56.0657	1.36441	0.999988	2.03952	1607	3	GO:0016491	oxidoreductase activity
AAEL003541-RA	GALE1	galectin	92.2215	22.5366	1.04367	0.988908	2.03283	1815	NIGP01000309	GO:0030246	carbohydrate binding
AAEL015567-RB	OBP63	odorant binding protein OBP63	7.68976	1.8939	0.651701	0.953253	2.02157	742	2

## Sheet: Downregulated hC5a vs Control
Transcript	Gene name	Gene description	hC5a (TMM)	Control (TMM)	theta	prob	log2FC	length	Chrom	GO_term_accession	GO_term_name
AAEL020340-RG			0.0048647	100.146	-3.80936	1	-14.3294	3188	1
AAEL024908-RC			0.0231043	44.0335	-2.81959	1	-10.8962	3483	1	GO:0016491	oxidoreductase activity
AAEL019907-RF			0.00131401	2.50209	-1.93131	1	-10.8949	16335	3	GO:0016020	membrane
AAEL023251-RB			0.00375587	4.34812	-1.86305	1	-10.177	3332	2	GO:0003676	nucleic acid binding
AAEL007845-RE		rab5	0.151878	125.848	-1.84292	1	-9.69456	3003	2	GO:0003924	GTPase activity
AAEL014972-RC			0.00931099	3.07025	-1.67501	1	-8.36521	2045	2	GO:0016020	membrane
AAEL012252-RB			0.476024	131.365	-2.63178	1	-8.10833	941	3	GO:0008270	zinc ion binding
AAEL007187-RB			0.476024	115.964	-2.50361	1	-7.92843	3888	2	GO:0006511	ubiquitin-dependent protein catabolic process
AAEL022309-RD			0.0166651	3.34839	-1.37145	0.999907	-7.65049	3113	2
AAEL010053-RB			0.476024	92.6838	-3.70298	1	-7.60514	1357	1
AAEL013530-RB		cullin	0.476024	89.9349	-2.00438	1	-7.5617	3241	2	GO:0006511	ubiquitin-dependent protein catabolic process
AAEL003203-RF		fatty acid desaturase, putative	0.476024	89.5286	-1.72548	1	-7.55517	2844	1	GO:0016021	integral component of membrane
AAEL006314-RA		upstream transcription factor	0.0157964	2.68868	-1.35604	0.998547	-7.41116	2149	3	GO:0006355	regulation of transcription, DNA-templated
AAEL006633-RB	IAP2	Inhibitor of Apoptosis (IAP) containing Baculoviral IAP Repeat(s) (BIR domains).	0.476024	64.7027	-1.64047	1	-7.08665	2277	3
AAEL011302-RI		Annexin [Source:UniProtKB/TrEMBL;Acc:Q16QE7]	0.328875	42.121	-1.48295	1	-7.00086	1172	3	GO:0005509	calcium ion binding
AAEL009041-RG		arp2/3 complex 20 kd subunit	0.476024	59.55	-1.58531	1	-6.96692	992	3	GO:0005737	cytoplasm
AAEL022091-RA			0.327016	39.8621	-1.46156	1	-6.92952	4304	2
AAEL010440-RA			0.476024	57.8616	-1.99052	1	-6.92543	1684	3
AAEL008263-RC			0.476024	56.1157	-1.55906	1	-6.88123	1592	2	GO:0045893	positive regulation of transcription, DNA-templated
AAEL026241-RA			0.476024	51.5073	-3.14371	1	-6.7576	2562	3	GO:0008270	zinc ion binding
AAEL006711-RI			0.476024	49.7834	-1.5146	1	-6.70849	2127	1	GO:0016021	integral component of membrane
AAEL006799-RC			0.476024	47.035	-3.01198	1	-6.62656	3952	3	GO:0006401	RNA catabolic process
AAEL008723-RC			0.476024	46.734	-1.49097	1	-6.61729	994	3	GO:0016021	integral component of membrane
AAEL006951-RB		protein phosphatase 2c	0.476024	46.309	-2.016	1	-6.60411	1116	1	GO:0003824	catalytic activity
AAEL022750-RA			0.186489	17.8056	-1.37573	0.999965	-6.57709	3980	2	NA	NA
AAEL020525-RD			0.373568	35.629	-1.85432	1	-6.57554	6847	3	GO:0003723	RNA binding
AAEL025570-RE			0.476024	45.2511	-1.69493	1	-6.57077	4119	2	GO:0005524	ATP binding
AAEL005929-RB		ATP-binding cassette transporter	0.476024	43.2	-1.46144	1	-6.50385	4870	3	GO:0005524	ATP binding
AAEL025718-RH			0.336518	29.8312	-1.34829	0.996372	-6.47	2763	3	GO:0016811	hydrolase activity, acting on carbon-nitrogen (but not peptide) bonds, in linear amides
AAEL011379-RE		coenzyme q10 biosynthesis protein	0.476024	40.622	-1.44302	1	-6.41508	856	1	GO:0055114	oxidation-reduction process
AAEL012000-RA			0.476024	37.3317	-2.7129	1	-6.29322	841	3
AAEL001449-RB			0.476024	37.311	-1.89388	1	-6.29242	1198	1	NA	NA
AAEL026028-RB			0.476024	36.852	-1.85942	1	-6.27456	4075	1	GO:0005524	ATP binding
AAEL001448-RD			0.476024	36.1234	-2.18767	1	-6.24576	2796	1	GO:0016021	integral component of membrane
AAEL003264-RC			0.476024	35.4626	-1.3869	0.999998	-6.21912	650	2	GO:0043248	proteasome assembly
AAEL001600-RC			0.476024	35.2254	-2.19082	1	-6.20944	1170	1	GO:0003677	DNA binding
AAEL001355-RB			0.476024	34.6739	-1.82909	1	-6.18667	1165	2
AAEL025019-RA			0.476024	34.1387	-1.37248	0.999926	-6.16423	634	NIGP01000959
AAEL013003-RC			0.476024	33.1544	-1.3614	0.999357	-6.12202	1322	2
AAEL009607-RU		Protein lingerer	0.476024	32.0188	-1.34818	0.996334	-6.07174	4015	2	GO:0005515	protein binding
AAEL019825-RF			0.476024	31.8637	-1.34333	0.994471	-6.06474	5842	2	GO:0006511	ubiquitin-dependent protein catabolic process
AAEL006510-RC			0.644472	42.4867	-2.02319	1	-6.04275	3568	2	GO:0003723	RNA binding
AAEL001803-RD			0.476024	30.6727	-1.57204	1	-6.00978	7749	2
AAEL003491-RF		proline synthetase associated protein	0.476024	29.3494	-1.31519	0.992329	-5.94615	1262	1	GO:0030170	pyridoxal phosphate binding
AAEL006370-RB		amsh	0.476024	29.2736	-2.0084	1	-5.94242	2088	1	GO:0005515	protein binding
AAEL023193-RB			0.322604	19.6763	-1.83092	1	-5.93055	7469	1	GO:0003676	nucleic acid binding
AAEL013322-RA			0.021069	1.2811	-1.0729	0.986089	-5.92611	2769	3
AAEL000860-RC			0.211608	12.4688	-1.45694	1	-5.88078	6383	3
AAEL009027-RB	Med24	Mediator of RNA polymerase II transcription subunit 24 (Med24)	0.476024	27.5954	-1.29795	0.991807	-5.85725	3270	2	GO:0016592	mediator complex
AAEL026819-RA			0.476024	27.3113	-1.97552	1	-5.84232	2162	1
AAEL009604-RF		Receptor expression-enhancing protein [Source:UniProtKB/TrEMBL;Acc:Q16VD7]	0.972718	54.0088	-1.29826	0.991822	-5.79503	1502	2	GO:0016021	integral component of membrane
AAEL022750-RH			0.476024	26.2274	-1.60703	1	-5.7839	3599	2	NA	NA
AAEL009059-RB		arp2/3 complex 16 kd subunit (P16-arc)	0.476024	25.4501	-1.26884	0.997058	-5.74049	679	2	GO:0015629	actin cytoskeleton
AAEL020265-RD			0.476024	25.2744	-1.46146	1	-5.7305	3296	2
AAEL026906-RE			0.476024	24.996	-1.64645	1	-5.71452	1900	2	GO:0016021	integral component of membrane
AAEL013305-RB		bifunctional dihydrofolate reductase-thymidylate synthase	0.476024	24.6347	-1.25672	0.993584	-5.69351	1171	1	GO:0004799	thymidylate synthase activity
AAEL004480-RD		cell division cycle 20 (cdc20) (fizzy)	0.476024	24.5788	-1.60386	1	-5.69024	3412	3	NA	NA
AAEL000065-RC			0.476024	24.3519	-1.2482	0.988769	-5.67686	2605	3	GO:0003676	nucleic acid binding
AAEL005666-RB		matrix metalloproteinase	0.753107	37.2593	-1.54746	1	-5.6286	3592	2	NA	NA
AAEL022812-RB			0.476024	23.3809	-1.2361	0.984092	-5.61815	1043	3
AAEL003728-RB			0.476024	23.0758	-1.62083	1	-5.5992	2918	2	GO:0005515	protein binding
AAEL014717-RB		adiponectin receptor	0.476024	22.9591	-1.22251	0.982674	-5.59189	2831	1	GO:0016021	integral component of membrane
AAEL011663-RB			0.476024	22.4869	-1.62578	1	-5.56191	7130	3	GO:0006886	intracellular protein transport
AAEL020992-RB			0.476024	21.9753	-1.58423	1	-5.5287	11613	3	GO:0008270	zinc ion binding
AAEL021339-RC			0.476024	21.5314	-1.31666	0.992126	-5.49926	1062	2
AAEL002091-RE			0.476024	20.9015	-1.19592	0.983447	-5.45643	3258	3	GO:0046872	metal ion binding
AAEL013460-RB		ecotropic viral integration site	0.476024	20.5929	-1.18181	0.984738	-5.43497	5736	1	GO:0005096	GTPase activator activity
AAEL019771-RE			0.229565	9.88766	-1.18137	0.984725	-5.42866	7214	2	GO:0005515	protein binding
AAEL001557-RB		mucolipin	0.476024	20.3376	-1.18454	0.984722	-5.41697	2601	2	NA	NA
AAEL006317-RF		short-chain dehydrogenase	0.476024	19.9594	-1.34058	0.993386	-5.38989	1564	3
AAEL004913-RC	Arf3	ADP-ribosylation factor 3	0.476024	19.9244	-1.177	0.984406	-5.38736	3629	2	GO:0005525	GTP binding
AAEL000234-RN	SCRB7	Class B Scavenger Receptor (CD36 domain).	0.476024	19.6793	-1.16493	0.983051	-5.3695	1997	2	GO:0016020	membrane
AAEL001204-RB		sterol o-acyltransferase	0.476024	19.1459	-1.15473	0.984798	-5.32985	2566	2	GO:0016021	integral component of membrane
AAEL013044-RA			0.476024	18.7582	-1.49268	1	-5.30034	1377	3	GO:0008270	zinc ion binding
AAEL011212-RB		nuclear transcription factor, x-box binding 1 (nfx1)	0.476024	18.2675	-1.24101	0.98543	-5.2621	2915	2	GO:0008270	zinc ion binding
AAEL019898-RA			0.151426	5.77841	-0.974346	0.986839	-5.25398	7579	3	NA	NA
AAEL006364-RD			0.476024	17.7507	-1.1268	0.997457	-5.2207	1827	1	NA	NA
AAEL000934-RG		clathrin light chain	0.476024	17.7325	-1.12642	0.997494	-5.21921	1510	3	NA	NA
AAEL005106-RD			0.476024	17.5772	-1.49453	1	-5.20653	1487	2
AAEL003077-RB			0.476024	17.4005	-1.12761	0.997335	-5.19195	1612	2	GO:0006355	regulation of transcription, DNA-templated
AAEL023189-RD			0.476024	17.4005	-1.45468	1	-5.19195	1342	1
AAEL006782-RC	Carm1	histone-arginine methyltransferase CARMER	0.555911	20.3106	-1.13373	0.995694	-5.19123	3784	3	GO:0008168	methyltransferase activity
AAEL000201-RD		DNA replication helicase dna2	0.476024	17.0682	-1.1124	0.995748	-5.16413	3517	3	GO:0033567	DNA replication, Okazaki fragment processing
AAEL026619-RB			0.352169	12.439	-1.24502	0.987104	-5.14246	1467	3	GO:0008270	zinc ion binding
AAEL021183-RA			0.476024	16.6346	-1.11136	0.995399	-5.12701	2046	1	GO:0007093	mitotic cell cycle checkpoint
AAEL020619-RB			0.476024	16.5651	-1.2216	0.982605	-5.12097	2284	1	NA	NA
AAEL017132-RD	LYSC4	C-Type Lysozyme (Lys-C).	0.476024	16.5218	-1.1005	0.990957	-5.11719	730	2	GO:0003796	lysozyme activity
AAEL019921-RB			0.476024	15.9578	-1.09799	0.98987	-5.06708	3193	1	GO:0005524	ATP binding
AAEL004351-RE		casein kinase	0.476024	15.539	-1.08692	0.986289	-5.02871	5358	3	GO:0005524	ATP binding
AAEL001041-RN		guanine nucleotide-binding protein beta 3 (g protein beta3)	0.476024	15.2818	-1.40414	1	-5.00463	2742	2	GO:0007165	signal transduction
AAEL023441-RC			0.476024	15.104	-1.0768	0.985909	-4.98775	1900	2	GO:0016021	integral component of membrane
AAEL004688-RG			0.476024	15.0232	-1.07651	0.985925	-4.98001	4268	1	GO:0019187	beta-1,4-mannosyltransferase activity
AAEL021191-RA			0.476024	15.0039	-1.3951	1	-4.97816	664	3	GO:0018293	protein-FAD linkage
AAEL001556-RA			0.375128	11.8108	-1.15642	0.984223	-4.97658	1963	2	GO:0003676	nucleic acid binding
AAEL001020-RC		anterior fat body protein	0.476024	14.9401	-1.06396	0.985146	-4.97202	1499	3
AAEL006113-RF		cystinosin	0.476024	14.8859	-1.36149	0.999368	-4.96677	2097	1	GO:0016021	integral component of membrane
AAEL022232-RC			0.476024	14.8717	-1.25576	0.993074	-4.96539	1576	1
AAEL002080-RE		septin interacting protein, putative	0.476024	14.7295	-1.06952	0.986033	-4.95153	2289	2
AAEL010433-RL	gro	groucho protein	0.476024	14.4055	-1.83443	1	-4.91944	5056	3	GO:0006355	regulation of transcription, DNA-templated
AAEL008542-RC		kinesin heavy chain subunit	0.476024	14.3516	-1.04949	0.980906	-4.91403	5159	1	GO:0005524	ATP binding
AAEL008841-RB		acyl-CoA oxidase	0.476024	14.0447	-1.05275	0.981476	-4.88285	2601	2	GO:0055114	oxidation-reduction process
AAEL020424-RA			0.476024	14.0312	-1.36569	0.9997	-4.88146	729	2
AAEL027002-RS			0.476024	14.0279	-1.04131	0.982256	-4.88112	5903	1	GO:0007264	small GTPase mediated signal transduction
AAEL007304-RD			0.476024	13.9943	-1.04979	0.980935	-4.87766	3242	3
AAEL010015-RG			0.476024	13.8201	-1.03597	0.985032	-4.85959	3397	1	GO:0003677	DNA binding
AAEL019974-RD			0.30569	8.86817	-0.964769	0.985689	-4.8585	5863	3
AAEL014141-RD	SRPN5	Serine Protease Inhibitor (serpin) likely cleavage at S/M.	0.476024	13.7423	-1.04512	0.981107	-4.85144	1825	2	GO:0005615	extracellular space
AAEL008821-RD			0.476024	13.6221	-1.03081	0.988289	-4.83877	673	3	GO:0003677	DNA binding
AAEL000856-RC		germ cell-less protein	0.476024	13.5276	-1.03961	0.983011	-4.82873	3663	3	GO:0005515	protein binding
AAEL004700-RD		cdkl1/4	0.476024	13.5264	-1.0283	0.989838	-4.8286	1492	1	NA	NA
AAEL001518-RD		zinc finger protein	0.376556	10.6056	-0.993593	0.991323	-4.81582	4254	3	GO:0008270	zinc ion binding
AAEL013309-RB		high-affinity copper uptake protein	0.476024	13.3865	-1.03595	0.985042	-4.8136	1579	3	GO:0016021	integral component of membrane
AAEL000194-RA		phosphatidylinositol 4-kinase	1.25838	34.9056	-1.18453	0.984723	-4.79382	6553	3	GO:0016301	kinase activity
AAEL012059-RB			0.476024	13.1281	-1.29819	0.991819	-4.78548	2255	1
AAEL026586-RC			0.476024	12.8958	-1.20919	0.982109	-4.75972	2035	2	GO:0008270	zinc ion binding
AAEL005895-RC			0.476024	12.8827	-1.01098	0.995223	-4.75825	6064	3	NA	NA
AAEL011281-RH		cytochrome B561	0.476024	12.8375	-1.65889	1	-4.75318	2065	2	GO:0016021	integral component of membrane
AAEL025818-RC			0.343588	9.25857	-0.943634	0.98195	-4.75204	5679	3	GO:0007165	signal transduction
AAEL010974-RC		Putative phd finger protein af10 [Source:UniProtKB/TrEMBL;Acc:A0A0P6IWC6]	0.476024	12.6345	-1.01407	0.995085	-4.73019	4636	2	GO:0000124	SAGA complex
AAEL019781-RA			0.476024	12.4699	-0.999473	0.993202	-4.71127	2724	1	GO:0006508	proteolysis
AAEL001446-RB		testis-specific protein pbs13 (t-complex 11 )	0.476024	12.3179	-0.995156	0.991837	-4.69358	2071	1
AAEL012698-RC		ATP-binding cassette sub-family A member 3, putative	0.476024	12.2129	-1.00419	0.994423	-4.68122	5446	2	GO:0005524	ATP binding
AAEL001041-RH		guanine nucleotide-binding protein beta 3 (g protein beta3)	0.301642	7.68748	-0.922524	0.98659	-4.6716	2773	2	GO:0007165	signal transduction
AAEL008624-RC		ABC transporter	0.476024	12.0718	-1.30135	0.992057	-4.66447	2127	2	GO:0005524	ATP binding
AAEL017338-RC			0.476024	12.0352	-1.27808	0.995707	-4.66008	4521	3	GO:0005524	ATP binding
AAEL005400-RK		2-hydroxyacid dehydrogenase	0.476024	11.9655	-0.979316	0.987539	-4.6517	4760	1	NA	NA
AAEL022750-RF			0.476024	11.9252	-0.994121	0.991497	-4.64683	3615	2	NA	NA
AAEL007874-RC			0.476024	11.8208	-1.1419	0.991644	-4.63414	2532	3	NA	NA
AAEL006071-RH			0.476024	11.783	-0.986612	0.989165	-4.62953	6413	1	GO:0016791	phosphatase activity
AAEL007015-RI			0.476024	11.7366	-0.99056	0.99034	-4.62383	2441	2	GO:0016021	integral component of membrane
AAEL011918-RJ			0.476024	11.7298	-1.27158	0.996974	-4.623	3971	3	GO:0016787	hydrolase activity
AAEL018230-RB			0.476024	11.4801	-1.22909	0.983189	-4.59196	3111	2	GO:0016021	integral component of membrane
AAEL022913-RB			0.476024	11.4595	-1.26982	0.997073	-4.58936	5444	3
AAEL005666-RE		matrix metalloproteinase	0.476024	11.4587	-0.961103	0.985074	-4.58927	3391	2	NA	NA
AAEL007015-RC			0.476024	11.4358	-0.969157	0.986256	-4.58638	2493	2	GO:0016021	integral component of membrane
AAEL026215-RC			0.476024	11.4177	-1.13883	0.993355	-4.58409	2868	NIGP01000077	GO:0005524	ATP binding
AAEL011989-RA		signal peptide peptidase	0.476024	11.3973	-1.16486	0.983048	-4.58152	2076	2	GO:0016021	integral component of membrane
AAEL025228-RD			0.476024	11.3064	-0.977852	0.987306	-4.56996	6947	3	GO:0008270	zinc ion binding
AAEL012456-RA		unkempt protein	0.476024	11.276	-0.974979	0.986915	-4.56608	4012	1	GO:0046872	metal ion binding
AAEL010051-RB		cell cycle progression	1.38859	32.8183	-1.23474	0.983847	-4.56281	1882	1	GO:0004672	protein kinase activity
AAEL019603-RA			0.476024	11.2438	-0.97597	0.987041	-4.56196	2016	2	GO:0055114	oxidation-reduction process
AAEL001094-RD			0.476024	11.201	-0.961947	0.985229	-4.55645	1702	1
AAEL003959-RD		short-chain dehydrogenase	0.476024	11.1642	-0.960807	0.98502	-4.5517	1893	3	GO:0016021	integral component of membrane
AAEL007015-RD			0.476024	11.1565	-0.971355	0.986501	-4.55071	2452	2	GO:0016021	integral component of membrane
AAEL025469-RA			0.476024	11.0953	-1.36311	0.999521	-4.54277	573	NIGP01001897	GO:0005758	mitochondrial intermembrane space
AAEL011099-RB		molybdopterin-binding	0.476024	11.0434	-0.969884	0.986338	-4.53601	975	2	GO:0003824	catalytic activity
AAEL000126-RB		molybdopterin cofactor synthesis protein a	0.476024	11.0166	-0.956198	0.98405	-4.5325	2777	2	NA	NA
AAEL004496-RD		glutamate transporter	0.476024	10.9467	-0.964915	0.985712	-4.52332	2644	2	GO:0016021	integral component of membrane
AAEL014286-RE			1.4063	31.8591	-1.27155	0.996977	-4.50173	3069	2	GO:0003677	DNA binding
AAEL019826-RD			0.476024	10.7345	-1.24768	0.988484	-4.49507	3259	2
AAEL021134-RB			0.476024	10.6052	-0.956252	0.984063	-4.4776	2348	NIGP01001694
AAEL003210-RF		tetraspanin 29fa	0.476024	10.5464	-1.12717	0.997405	-4.46957	1245	2	GO:0016021	integral component of membrane
AAEL001532-RG		FAD NAD binding oxidoreductases	0.476024	10.3875	-0.947234	0.982262	-4.44767	1985	3	GO:0046872	metal ion binding
AAEL019546-RK			0.760551	16.5291	-1.05918	0.983619	-4.44182	2837	2	GO:0005525	GTP binding
AAEL027860-RA	casp	caspar	0.476024	10.2795	-0.945817	0.982095	-4.43259	3183	2	GO:0005515	protein binding
AAEL007694-RD			0.396897	8.56991	-0.922704	0.986543	-4.43244	2620	2	GO:0005515	protein binding
AAEL008953-RF			0.476024	10.2756	-1.09506	0.98867	-4.43204	2510	1	GO:0003677	DNA binding
AAEL014999-RB			0.476024	10.1395	-1.20248	0.982568	-4.41281	3339	2	GO:0003723	RNA binding
AAEL019861-RF			0.476024	9.99222	-0.922683	0.986548	-4.3917	1720	2
AAEL004480-RA		cell division cycle 20 (cdc20) (fizzy)	0.314303	6.59388	-0.875704	0.988038	-4.3909	3226	3	NA	NA
AAEL010494-RB			0.476024	9.96443	-1.20618	0.982245	-4.38768	2174	2	GO:0008270	zinc ion binding
AAEL013713-RI		trypsin	0.476024	9.84418	-1.21778	0.98233	-4.37016	5247	3	GO:0007165	signal transduction
AAEL019606-RA			0.926568	19.1277	-1.33698	0.992105	-4.36762	6275	2	GO:0005515	protein binding
AAEL000193-RB		Histone-lysine N-methyltransferase [Source:UniProtKB/TrEMBL;Acc:Q17PZ6]	0.476024	9.8249	-0.928638	0.984695	-4.36734	8066	3	GO:0018024	histone-lysine N-methyltransferase activity
AAEL011964-RB			0.476024	9.81798	-0.916698	0.987819	-4.36632	1520	3	GO:0008270	zinc ion binding
AAEL022373-RC			0.476024	9.75259	-1.08829	0.98656	-4.35668	2642	3	NA	NA
AAEL019529-RC			0.476024	9.72561	-0.925266	0.985781	-4.35268	4657	2	GO:0005634	nucleus
AAEL007092-RB		Phospholipase B-like [Source:UniProtKB/TrEMBL;Acc:Q0IF22]	0.476024	9.71454	-1.1425	0.991292	-4.35104	3567	2	GO:0016021	integral component of membrane
AAEL007987-RA	sec63	SEC63 protein, putative	2.12734	42.9819	-1.16278	0.983091	-4.33661	3854	2	GO:0031204	posttranslational protein targeting to membrane, translocation
AAEL027953-RB			0.476024	9.43694	-0.952005	0.983116	-4.30921	1151	1
AAEL023812-RA			0.476024	9.43424	-1.20349	0.982465	-4.3088	675	1
AAEL026747-RA			0.476024	9.43126	-0.915101	0.988011	-4.30834	1601	1	GO:0016020	membrane
AAEL006899-RD		DNA-J/hsp40	0.476024	9.4105	-0.902344	0.987695	-4.30516	2890	2	GO:0006457	protein folding
AAEL002125-RN			0.476024	9.38419	-0.915669	0.987953	-4.30113	5522	3	NA	NA
AAEL021452-RB			0.476024	9.38148	-0.915574	0.987965	-4.30071	4420	2	GO:0008270	zinc ion binding
AAEL004581-RC			0.476024	9.28523	-0.909961	0.988212	-4.28583	1307	1	NA	NA
AAEL015404-RC	LYSC7B	C-Type Lysozyme (Lys-B).	0.476024	9.27405	-1.12513	0.997603	-4.28409	948	2	GO:0003796	lysozyme activity
AAEL017357-RD			0.476024	9.21145	-1.18871	0.984427	-4.27432	8705	3	GO:0008270	zinc ion binding
AAEL019939-RC			0.476024	9.20887	-1.00659	0.994858	-4.27392	7066	2	GO:0051015	actin filament binding
AAEL021303-RC			0.476024	9.15934	-1.18624	0.984638	-4.26614	1804	1	GO:0008270	zinc ion binding
AAEL001742-RL			0.476024	9.1591	-0.886012	0.987184	-4.2661	5938	2	NA	NA
AAEL028112-RB			0.476024	9.13156	-0.90674	0.988073	-4.26175	1987	1	GO:0008270	zinc ion binding
AAEL007818-RA		Trypsin 3A1 Precursor (EC 3.4.21.4)	0.476024	8.97891	-0.901247	0.987588	-4.23743	890	2	GO:0006508	proteolysis
AAEL019950-RD			0.326727	6.13894	-0.833069	0.981083	-4.23183	7363	2	GO:0006508	proteolysis
AAEL009372-RD			0.308757	5.78981	-0.841968	0.984692	-4.22897	3574	3
AAEL007805-RD			0.476024	8.88613	-1.10167	0.99147	-4.22245	6092	3
AAEL023966-RA			0.476024	8.77943	-1.01782	0.994433	-4.20502	379	NIGP01000359
AAEL004209-RK		opioid-binding protein/cell adhesion molecule, putative	0.476024	8.73017	-0.877181	0.987929	-4.1969	3456	3
AAEL012410-RB	AGO1b	eukaryotic translation initiation factor 2C	0.88042	16.1272	-0.898378	0.987326	-4.19516	5693	3	GO:0003676	nucleic acid binding
AAEL024679-RA			0.476024	8.69327	-0.968821	0.986217	-4.19079	936	NIGP01000351	GO:0045454	cell redox homeostasis
AAEL010373-RK		dullard protein	0.476024	8.53603	-0.884874	0.987262	-4.16446	4606	2	GO:0016791	phosphatase activity
AAEL026991-RA		Endoplasmic reticulum resident protein 29 [Source:UniProtKB/TrEMBL;Acc:Q16HE7]	0.476024	8.50433	-0.881304	0.987568	-4.15909	1097	NIGP01002058	GO:0005783	endoplasmic reticulum
AAEL012410-RC	AGO1b	eukaryotic translation initiation factor 2C	0.476024	8.45006	-0.866343	0.988169	-4.14985	5798	3	GO:0003676	nucleic acid binding
AAEL013278-RB		ga binding protein beta chain (transcription factor e4tf1-47)	0.299951	5.31673	-0.801108	0.976886	-4.14774	4040	2	GO:0005515	protein binding
AAEL003597-RA		leucine-rich transmembrane protein	0.476024	8.42908	-1.03412	0.986181	-4.14627	1827	1	GO:0016021	integral component of membrane
AAEL011663-RD			0.476024	8.39983	-0.879701	0.987713	-4.14125	7211	3	GO:0006886	intracellular protein transport
AAEL026410-RA			0.476024	8.38316	-0.863711	0.988011	-4.13839	4394	3
AAEL011705-RB			0.476024	8.36564	-1.1307	0.996682	-4.13537	1952	2	GO:0003676	nucleic acid binding
AAEL002771-RG		microtubule binding protein, putative	0.476024	8.3557	-0.87801	0.987862	-4.13365	4745	3	GO:0003676	nucleic acid binding
AAEL019755-RL			0.476024	8.28126	-1.07169	0.986102	-4.12074	6589	3	GO:0005509	calcium ion binding
AAEL000461-RH			0.476024	8.24374	-0.871266	0.988236	-4.11419	3295	3	GO:0016021	integral component of membrane
AAEL006364-RC			0.476024	8.21514	-0.857022	0.987349	-4.10918	1908	1	NA	NA
AAEL010393-RC		ferritin subunit, putative	0.476024	8.20295	-0.869672	0.988249	-4.10704	901	3	GO:0008199	ferric iron binding
AAEL019956-RD			0.476024	8.18053	-1.11867	0.997267	-4.10309	2710	2	GO:0005952	cAMP-dependent protein kinase complex
AAEL027953-RA			0.476024	8.16393	-0.843626	0.985149	-4.10016	1093	1
AAEL008489-RD		calcyphosine/tpp	0.476024	8.1161	-1.11434	0.996319	-4.09168	1110	2	GO:0005509	calcium ion binding
AAEL011858-RD		transcription factor IIIA, putative	0.476024	7.99305	-0.86384	0.98802	-4.06964	1595	2	GO:0008270	zinc ion binding
AAEL006982-RG		lipase	0.476024	7.96944	-0.8629	0.98795	-4.06537	2079	2	GO:0005576	extracellular region
AAEL004420-RC			0.476024	7.94042	-0.859255	0.9876	-4.06011	1479	3	GO:0000184	nuclear-transcribed mRNA catabolic process, nonsense-mediated decay
AAEL006552-RD		WD-repeat protein	0.476024	7.86226	-0.8561	0.987239	-4.04584	5126	2	GO:0005515	protein binding
AAEL019882-RH			0.476024	7.86175	-0.858582	0.987529	-4.04574	4686	3	GO:0008270	zinc ion binding
AAEL007404-RH			0.476024	7.84593	-0.841915	0.984676	-4.04284	4574	3
AAEL000984-RD			0.476024	7.80923	-1.10056	0.990984	-4.03607	4925	2	GO:0005634	nucleus
AAEL001372-RA		sentrin/sumo-specific protease senp7	0.476024	7.80517	-0.840211	0.984136	-4.03532	6928	2	GO:0006508	proteolysis
AAEL019677-RE			0.476024	7.80324	-0.856217	0.987253	-4.03497	2911	3	GO:0005743	mitochondrial inner membrane
AAEL019925-RB		Guanylate cyclase [Source:UniProtKB/TrEMBL;Acc:Q174S2]	0.748116	12.2617	-0.796843	0.977686	-4.03476	5962	3	GO:0005524	ATP binding
AAEL010323-RB			0.476024	7.78682	-1.0765	0.985926	-4.03193	2048	3	NA	NA
AAEL013633-RE		ubiquitin-conjugating enzyme h	0.484983	7.91337	-0.846375	0.985773	-4.02829	1333	1	GO:0005524	ATP binding
AAEL000643-RB		zinc finger protein	0.476024	7.73181	-1.10424	0.992598	-4.0217	3138	3	GO:0003676	nucleic acid binding
AAEL009400-RE		ccr4-associated factor	0.476024	7.67018	-0.834517	0.981789	-4.01015	2048	3	GO:0003676	nucleic acid binding
AAEL006113-RG		cystinosin	0.761688	12.2085	-1.01676	0.994668	-4.00254	2015	1	GO:0016021	integral component of membrane
AAEL026633-RD			0.476024	7.59039	-0.844925	0.985462	-3.99507	7059	2	GO:0046872	metal ion binding
AAEL023413-RH			0.476024	7.57563	-1.11142	0.995422	-3.99226	3180	2	GO:0003676	nucleic acid binding
AAEL019700-RL			0.476024	7.56925	-0.846612	0.985821	-3.99104	4511	1	GO:0019888	protein phosphatase regulator activity
AAEL008078-RN		clk2	0.476024	7.56748	-0.937175	0.982397	-3.99071	1910	1	GO:0005524	ATP binding
AAEL002781-RD		galactokinase	0.476024	7.56533	-1.08017	0.98578	-3.9903	1781	3	GO:0005524	ATP binding
AAEL020646-RF			0.476024	7.54815	-0.845734	0.985642	-3.98702	1690	2
AAEL026633-RL			0.474696	7.51675	-0.844083	0.985269	-3.98503	7023	2	GO:0046872	metal ion binding
AAEL007030-RD		ceramidase	0.476024	7.50741	-0.844034	0.985256	-3.97921	2574	1	NA	NA
AAEL002527-RB			0.476024	7.50451	-0.843913	0.985224	-3.97865	2423	1	NA	NA
AAEL004385-RB		UGA suppressor tRNA-associated antigenic protein, putative	0.476024	7.50211	-0.827309	0.978162	-3.97819	1622	3	GO:0097056	selenocysteinyl-tRNA(Sec) biosynthetic process
AAEL012083-RF		receptor protein-tyrosine phosphatase 10d	0.476024	7.46303	-0.83958	0.983922	-3.97066	7100	3	GO:0016791	phosphatase activity
AAEL026676-RB			0.476024	7.44281	-0.824734	0.976979	-3.96674	647	3	GO:0006457	protein folding
AAEL003952-RB		calpain 4, 6, 7, invertebrate	0.476024	7.41652	-0.823587	0.976508	-3.96164	3234	3	GO:0006508	proteolysis
AAEL004209-RH		opioid-binding protein/cell adhesion molecule, putative	0.476024	7.40542	-1.0381	0.983795	-3.95947	3443	3
AAEL024598-RE			0.476024	7.39181	-0.836558	0.982723	-3.95682	2602	2	GO:0005515	protein binding
AAEL006364-RA			0.476024	7.39124	-0.836534	0.982712	-3.95671	1824	1	NA	NA
AAEL004496-RC		glutamate transporter	0.476024	7.35354	-0.820825	0.975583	-3.94933	2466	2	GO:0016021	integral component of membrane
AAEL007799-RC		regulator of chromosome condensation	0.476024	7.28241	-0.83451	0.981785	-3.93531	2187	3
AAEL013460-RD		ecotropic viral integration site	0.476024	7.24334	-0.90314	0.98777	-3.92755	5968	1	GO:0005096	GTPase activator activity
AAEL006139-RC		Sodium/solute symporter [Source:UniProtKB/TrEMBL;Acc:A0A1S4FCK0]	0.476024	7.22571	-0.832072	0.980583	-3.92403	3171	3	GO:0016020	membrane
AAEL004441-RB		importin 9 (imp9) (ran-binding protein 9)	0.476024	7.19107	-0.81361	0.974765	-3.9171	3374	3	GO:0006886	intracellular protein transport
AAEL026439-RC			0.476024	7.11755	-0.810301	0.975081	-3.90227	3500	2
AAEL011705-RC			0.476024	7.08475	-0.823258	0.976388	-3.89561	1934	2	GO:0003676	nucleic acid binding
AAEL005646-RB		vitellogenin, putative	0.476024	7.06429	-0.807886	0.975485	-3.89144	3924	2	GO:0008270	zinc ion binding
AAEL020265-RB			0.476024	6.97746	-1.06995	0.986063	-3.8736	3342	2
AAEL004875-RA		F-box only protein [Source:UniProtKB/TrEMBL;Acc:A0A1S4F8W1]	0.476024	6.93347	-0.816535	0.97482	-3.86447	9797	1	GO:0008270	zinc ion binding
AAEL019685-RA			0.476024	6.93064	-0.958361	0.984523	-3.86388	6332	1	GO:0007165	signal transduction
AAEL012203-RD			0.476024	6.92029	-1.04563	0.981028	-3.86173	10518	2	GO:0005515	protein binding
AAEL003965-RC		calpain 4, 6, 7, invertebrate	0.476024	6.91347	-0.815637	0.974773	-3.8603	2841	3	NA	NA
AAEL008464-RC			0.476024	6.90409	-1.30543	0.992451	-3.85835	1960	1
AAEL019594-RA			0.476024	6.90166	-0.815106	0.974752	-3.85784	12887	3	GO:0005515	protein binding
AAEL012536-RC			0.476024	6.86366	-0.798652	0.977366	-3.84987	5608	2	NA	NA
AAEL007996-RD		centaurin alpha	0.476024	6.8178	-0.814077	0.974757	-3.8402	4351	2	GO:0046872	metal ion binding
AAEL021826-RE			0.476024	6.77922	-0.812331	0.97485	-3.83201	3569	2
AAEL008944-RA			0.476024	6.73322	-0.792528	0.978338	-3.82219	2401	1	GO:0032465	regulation of cytokinesis
AAEL006071-RI			0.981883	13.8803	-0.799681	0.97717	-3.82134	6291	1	GO:0016791	phosphatase activity
AAEL001918-RA			0.476024	6.71118	-1.03514	0.985533	-3.81746	3475	3
AAEL006416-RF		glycine rich RNA binding protein, putative	0.476024	6.70179	-0.808803	0.975318	-3.81544	1385	2	GO:0003676	nucleic acid binding
AAEL003005-RE			0.476024	6.58429	-0.803387	0.976411	-3.78992	2744	3
AAEL011254-RG			0.476024	6.58002	-1.01463	0.99503	-3.78898	1329	1	GO:0008408	3'-5' exonuclease activity
AAEL019562-RB			0.476024	6.57777	-0.793342	0.978228	-3.78849	9194	3	GO:0003676	nucleic acid binding
AAEL019833-RX			0.476024	6.55854	-0.817533	0.974926	-3.78427	12126	2	GO:0003676	nucleic acid binding
AAEL014130-RC			0.476024	6.55837	-0.799344	0.977235	-3.78423	1728	1	GO:0008154	actin polymerization or depolymerization
AAEL018700-RJ			0.589506	8.11545	-0.784364	0.979141	-3.78309	6782	3	GO:0007165	signal transduction
AAEL001561-RI			0.476024	6.55208	-0.799049	0.977292	-3.78285	1724	2	GO:0016021	integral component of membrane
AAEL003135-RC			0.476024	6.53744	-0.913989	0.98811	-3.77962	4385	3	GO:0016021	integral component of membrane
AAEL008867-RB			0.476024	6.52574	-0.797812	0.977518	-3.77704	1280	3
AAEL009250-RF			0.476024	6.45873	-0.794646	0.97804	-3.76214	2304	1	GO:0005515	protein binding
AAEL000234-RK	SCRB7	Class B Scavenger Receptor (CD36 domain).	0.476024	6.43781	-1.04026	0.98271	-3.75746	2048	2	GO:0016020	membrane
AAEL005736-RC			0.476024	6.43015	-0.777912	0.979268	-3.75575	4013	2	GO:0003677	DNA binding
AAEL010483-RL	ORP8	oxysterol-binding protein related protein (ORP8)	0.476024	6.3923	-0.79437	0.978081	-3.74723	7151	1	NA	NA
AAEL005221-RG		internalin A, putative	0.476024	6.37629	-0.793608	0.97819	-3.74361	1763	3	GO:0005515	protein binding
AAEL027341-RB			0.553115	7.30376	-0.865673	0.988137	-3.72299	2987	2	GO:0003676	nucleic acid binding
AAEL007151-RD		paramyosin, putative	0.476024	6.20097	-0.766478	0.978289	-3.70339	5583	3	GO:0005515	protein binding
AAEL000461-RD			0.476024	6.19732	-1.02661	0.990814	-3.70254	3862	3
AAEL024204-RD			0.476024	6.1701	-0.783663	0.979178	-3.69619	3861	2	GO:0005515	protein binding
AAEL012272-RC		fk506 binding protein	0.476024	6.16937	-0.783627	0.97918	-3.69602	1928	2	GO:0016021	integral component of membrane
AAEL005137-RA		tetraspanin, putative	0.476024	6.16406	-1.02355	0.992378	-3.69477	1952	3	GO:0016021	integral component of membrane
AAEL024913-RG			5.19471	67.0668	-1.4619	1	-3.69048	2403	1
AAEL002235-RG			0.476024	6.13007	-0.931755	0.983715	-3.6868	7386	2
AAEL007920-RF			0.476024	6.1137	-0.762032	0.97775	-3.68294	3693	3	NA	NA
AAEL021554-RC			0.476024	6.06865	-1.01581	0.99485	-3.67227	8738	1
AAEL006234-RC		beta 1,3-galactosyltransferase	0.476024	6.01978	-0.898082	0.9873	-3.6606	1800	3	GO:0016020	membrane
AAEL010905-RC			0.476024	6.01874	-0.77318	0.979012	-3.66035	4442	2	GO:0016020	membrane
AAEL025607-RC			0.476024	6.00658	-0.775587	0.979182	-3.65744	4414	1	GO:0007155	cell adhesion
AAEL021519-RA			0.476024	5.98071	-0.771266	0.978838	-3.65121	2681	3	GO:0003723	RNA binding
AAEL002694-RB		predicted G-protein coupled receptor (GPCR)	0.476024	5.94406	-0.772453	0.978951	-3.64234	2311	2	GO:0016021	integral component of membrane
AAEL018126-RL			0.476024	5.88237	-0.766273	0.978264	-3.62729	6871	3
AAEL007996-RF		centaurin alpha	0.476024	5.85943	-0.768169	0.978494	-3.62165	4252	2	GO:0046872	metal ion binding
AAEL027978-RQ			0.476024	5.8515	-0.950389	0.982786	-3.6197	8639	3	GO:0005515	protein binding
AAEL019755-RA			0.476024	5.84563	-0.74804	0.975859	-3.61825	6657	3	GO:0005509	calcium ion binding
AAEL028129-RB		Nuclear transcription factor Y subunit gamma [Source:UniProtKB/TrEMBL;Acc:A0A0P6K0W4]	0.476024	5.84289	-0.767327	0.978392	-3.61758	1701	1	GO:0006355	regulation of transcription, DNA-templated
AAEL000549-RE		fibulin 1 and	0.476024	5.84289	-0.764249	0.978016	-3.61757	3616	3	GO:0005509	calcium ion binding
AAEL019940-RC			0.476024	5.81809	-0.762973	0.977862	-3.61144	10142	3	GO:0003676	nucleic acid binding
AAEL007539-RE			1.08629	13.1936	-0.888925	0.987039	-3.60236	6190	3	GO:0008270	zinc ion binding
AAEL021605-RE			0.476024	5.70996	-0.740755	0.973614	-3.58437	815	3	NA	NA
AAEL018288-RW			0.476024	5.69238	-1.0655	0.985506	-3.57992	18104	3	GO:0005509	calcium ion binding
AAEL000939-RB			0.510522	6.0918	-1.12965	0.99695	-3.57682	1240	3	GO:0005515	protein binding
AAEL028221-RC			0.476024	5.6285	-0.756227	0.977089	-3.56364	2098	2
AAEL025906-RB			5.47849	64.6463	-0.945163	0.982038	-3.56072	1100	1	GO:0019243	methylglyoxal catabolic process to D-lactate via S-lactoyl-glutathione
AAEL000354-RB		dimeric dihydrodiol dehydrogenase	0.476024	5.6052	-0.911226	0.98822	-3.55766	1445	2	GO:0016491	oxidoreductase activity
AAEL010043-RL	GPRCAL1	GPCR Calcitonin/Diuretic Hormone Family	0.476024	5.57927	-0.728933	0.967235	-3.55097	3243	2	GO:0016020	membrane
AAEL019982-RA			0.401094	4.69035	-0.706136	0.961888	-3.54768	5830	3	GO:0007165	signal transduction
AAEL006249-RA		poly(a) polymerase cid (pap) (caffein-induced death protein)	0.476024	5.56388	-0.752815	0.976668	-3.54698	8101	3
AAEL024235-RB			0.476024	5.53239	-0.773563	0.979043	-3.5388	11028	2	GO:0005856	cytoskeleton
AAEL001992-RJ			0.476024	5.53111	-0.730931	0.96841	-3.53846	11773	2	GO:0003677	DNA binding
AAEL022604-RA			0.476024	5.52023	-0.730325	0.968052	-3.53562	1888	3
AAEL013741-RC			0.476024	5.49321	-0.745834	0.97533	-3.52854	2891	2
AAEL008306-RF		mitogen activated protein kinase kinase kinase 5, mapkkk5, mekk5	0.476024	5.46877	-0.727445	0.966387	-3.52211	5433	1	GO:0005524	ATP binding
AAEL021579-RD			0.476024	5.4647	-0.835005	0.982021	-3.52104	2958	2	GO:0008270	zinc ion binding
AAEL005312-RF			0.476024	5.44065	-0.725862	0.965534	-3.51467	1057	2	GO:0005515	protein binding
AAEL001173-RC		amidase	0.476024	5.4027	-0.740916	0.973678	-3.50457	3868	2	NA	NA
AAEL009326-RC		fragile X mental retardation syndrome-related protein 1, putative	0.476024	5.40015	-0.723569	0.964426	-3.50389	5162	1	GO:0003723	RNA binding
AAEL027240-RD			0.476024	5.38656	-0.865524	0.988128	-3.50026	2949	1	GO:0003676	nucleic acid binding
AAEL010769-RC	SRPN6	Serine Protease Inhibitor (serpin) likely cleavage at S/A.	0.476024	5.38526	-0.743221	0.974542	-3.49991	1784	2	GO:0005615	extracellular space
AAEL011703-RG		NAD kinase 2, mitochondrial [Source:UniProtKB/TrEMBL;Acc:Q16PA6]	0.476024	5.38325	-0.743111	0.974503	-3.49937	1974	2	GO:0005524	ATP binding
AAEL019668-RC			2.92805	33.0834	-1.03047	0.988507	-3.49809	4800	2	GO:0005524	ATP binding
AAEL005877-RD			0.476024	5.36566	-0.742153	0.974165	-3.49465	1860	NIGP01000892	GO:0051087	chaperone binding
AAEL007015-RA			0.476024	5.36138	-0.741919	0.974079	-3.4935	2448	2	GO:0016021	integral component of membrane
AAEL006689-RA		lumbrokinase-3(1) precursor, putative	0.476024	5.36104	-0.721342	0.963519	-3.4934	2856	3	GO:0006508	proteolysis
AAEL026217-RA			0.687338	7.73492	-0.772932	0.978992	-3.49229	7532	2	GO:0005524	ATP binding
AAEL000930-RC			0.476024	5.3388	-0.967492	0.986057	-3.48741	2158	3	GO:0016021	integral component of membrane
AAEL013128-RF		elongase, putative	0.476024	5.32109	-0.739712	0.973162	-3.48261	5268	2	GO:0016021	integral component of membrane
AAEL003373-RF			0.476024	5.29887	-0.891627	0.987003	-3.47658	6756	3	GO:0016021	integral component of membrane
AAEL001800-RB		hsp70 binding protein	0.476024	5.29527	-0.738292	0.972502	-3.4756	1171	2
AAEL018700-RB			0.476024	5.27898	-0.734086	0.97026	-3.47115	6806	3	GO:0007165	signal transduction
AAEL008639-RE			0.476024	5.2759	-0.733914	0.970161	-3.47031	6261	2	GO:0016020	membrane
AAEL005902-RB			0.476024	5.25023	-0.7358	0.971219	-3.46327	3567	3	NA	NA
AAEL019940-RA			0.476024	5.24515	-0.732196	0.969159	-3.46188	10073	3	GO:0003676	nucleic acid binding
AAEL019468-RE			0.345579	3.78846	-0.818811	0.975129	-3.45452	9068	1	NA	NA
AAEL008115-RC			1.26884	13.8652	-0.878724	0.9878	-3.44989	2481	3	GO:0005515	protein binding
AAEL018161-RB			4.85054	52.977	-1.48238	1	-3.44915	3921	3	NA	NA
AAEL025368-RC			0.476024	5.19511	-0.814086	0.974757	-3.44805	1421	NIGP01001034
AAEL012262-RX			0.476024	5.17692	-0.86525	0.988112	-3.44299	3421	2
AAEL019681-RE			0.476024	5.15571	-1.03264	0.987126	-3.43706	3448	2	GO:0005975	carbohydrate metabolic process
AAEL019925-RH		Guanylate cyclase [Source:UniProtKB/TrEMBL;Acc:Q174S2]	0.476024	5.13259	-0.725837	0.965521	-3.43058	5967	3	GO:0005524	ATP binding
AAEL018032-RE			0.822243	8.83602	-0.72334	0.964321	-3.42576	15608	2
AAEL012899-RC		meiotic coiled-coil protein, putative	0.476024	5.11153	-0.724635	0.964918	-3.42465	964	2	GO:0005634	nucleus
AAEL019986-RJ			0.476024	5.07431	-0.704591	0.96189	-3.41411	10635	2	GO:0016020	membrane
AAEL010373-RG		dullard protein	0.476024	5.06569	-0.704075	0.961887	-3.41165	4815	2	GO:0016791	phosphatase activity
AAEL001271-RB			0.476024	5.03416	-0.908306	0.988162	-3.40264	939	2
AAEL028161-RA			0.476024	5.0334	-0.723561	0.964422	-3.40243	5199	1	GO:0005524	ATP binding
AAEL019683-RF			0.476024	5.02008	-0.722796	0.964087	-3.3986	6751	3	GO:0003824	catalytic activity
AAEL008639-RF			0.476024	5.00958	-0.700701	0.961682	-3.39558	6295	2	GO:0016020	membrane
AAEL000511-RD		Acetylcholinesterase (Fragment) [Source:UniProtKB/TrEMBL;Acc:Q6A2E2]	0.476024	5.00175	-0.718304	0.962609	-3.39333	5318	3	GO:0004104	cholinesterase activity
AAEL009607-RG		Protein lingerer	2.24794	23.5539	-0.874571	0.988111	-3.38929	4016	2	GO:0005515	protein binding
AAEL023044-RB			0.476024	4.98213	-0.699039	0.961457	-3.38766	2322	2
AAEL019563-RE			0.476024	4.97947	-0.720452	0.963214	-3.38689	5663	1	GO:0003677	DNA binding
AAEL024913-RI			0.476024	4.97153	-0.698395	0.96135	-3.38458	2541	1
AAEL021519-RB			0.476024	4.97038	-0.698325	0.961339	-3.38425	2709	3	GO:0003723	RNA binding
AAEL000234-RC	SCRB7	Class B Scavenger Receptor (CD36 domain).	0.476024	4.95864	-0.719244	0.962852	-3.38084	2388	2	GO:0016020	membrane
AAEL006432-RE		sugar transporter	0.476024	4.85602	-0.925315	0.985766	-3.35067	5408	2	GO:0016020	membrane
AAEL014842-RB		multiple inositol polyphosphate phosphatase	0.476024	4.84847	-0.712789	0.961873	-3.34842	1867	2	GO:0016791	phosphatase activity
AAEL022490-RG		CDP-diacylglycerol--glycerol-3-phosphate 3-phosphatidyltransferase [Source:UniProtKB/TrEMBL;Acc:A0A1S4G3N2]	0.355713	3.6229	-0.686325	0.956306	-3.34836	2241	1	GO:0005524	ATP binding
AAEL009744-RB			0.476024	4.83724	-0.712125	0.961853	-3.34508	1505	3
AAEL013078-RD		glycosyltransferase	6.8541	69.2799	-1.19266	0.983928	-3.3374	2353	1	GO:0016021	integral component of membrane
AAEL004211-RC			0.476024	4.8114	-0.707058	0.961877	-3.33735	5820	3	NA	NA
AAEL000649-RG			0.476024	4.80446	-0.712097	0.961852	-3.33527	1603	3	GO:0016021	integral component of membrane
AAEL006982-RM		lipase	0.476024	4.80314	-0.836074	0.982507	-3.33487	2252	2	GO:0052689	carboxylic ester hydrolase activity
AAEL023646-RB			0.476024	4.78019	-0.705181	0.961893	-3.32796	1869	1	GO:0008270	zinc ion binding
AAEL024119-RA			0.476024	4.77791	-0.708594	0.961849	-3.32727	2377	NIGP01000349	GO:0003924	GTPase activity
AAEL019764-RB			1.68462	16.836	-0.872771	0.988195	-3.32105	3086	2	GO:0003676	nucleic acid binding
AAEL010814-RB		isocitrate dehydrogenase	0.476024	4.73374	-0.683642	0.954626	-3.31387	1637	3	GO:0055114	oxidation-reduction process
AAEL007187-RD			0.476024	4.73102	-0.702203	0.961808	-3.31305	3955	2	GO:0006511	ubiquitin-dependent protein catabolic process
AAEL006791-RD		rab6 GTPase activating protein, gapcena (rabgap1 protein)	0.476024	4.73084	-0.702191	0.961807	-3.31299	6073	3	GO:0005515	protein binding
AAEL003550-RB		aquaporin	0.476024	4.73004	-0.683408	0.954475	-3.31275	1370	2	GO:0016020	membrane
AAEL022979-RM			0.476024	4.72996	-0.837869	0.983267	-3.31272	8164	3	GO:0005856	cytoskeleton
AAEL018139-RD			0.476024	4.72907	-0.702084	0.961799	-3.31245	6819	3	GO:0007165	signal transduction
AAEL020110-RB			0.476024	4.71407	-0.704755	0.961891	-3.30787	5733	2	GO:0000122	negative regulation of transcription by RNA polymerase II
AAEL001787-RB		DNA photolyase	0.476024	4.68595	-0.703052	0.961852	-3.29924	2023	2	GO:0006281	DNA repair
AAEL001742-RF			0.476024	4.68214	-0.699218	0.961487	-3.29806	6030	2	NA	NA
AAEL019699-RB			0.476024	4.66326	-0.848257	0.986127	-3.29223	2826	3	NA	NA
AAEL022615-RD			0.476024	4.65197	-0.697363	0.96113	-3.28873	2584	1	GO:0003824	catalytic activity
AAEL001367-RB		type IV inositol 5-phosphatase	0.476024	4.64056	-0.696659	0.960967	-3.28519	4750	2	GO:0046856	phosphatidylinositol dephosphorylation
AAEL004420-RB			0.476024	4.62906	-0.695948	0.960769	-3.28161	1495	3	GO:0000184	nuclear-transcribed mRNA catabolic process, nonsense-mediated decay
AAEL000510-RA			10.5007	101.659	-1.72672	1	-3.27519	3250	3	GO:0003723	RNA binding
AAEL021732-RE			0.476024	4.59911	-0.804706	0.97613	-3.27225	4652	3	GO:0003676	nucleic acid binding
AAEL019833-RAR			0.476024	4.57412	-0.903836	0.987837	-3.26439	12798	2	GO:0003676	nucleic acid binding
AAEL005651-RB		ethanolamine-phosphate cytidylyltransferase	0.476024	4.56498	-0.791096	0.978519	-3.2615	2923	2	GO:0003824	catalytic activity
AAEL008306-RB		mitogen activated protein kinase kinase kinase 5, mapkkk5, mekk5	0.476024	4.55477	-0.694995	0.960482	-3.25827	6117	1	GO:0005524	ATP binding
AAEL026811-RC			0.476024	4.53017	-0.689775	0.958266	-3.25046	5672	2
AAEL000234-RE	SCRB7	Class B Scavenger Receptor (CD36 domain).	0.476024	4.52704	-0.693268	0.959863	-3.24946	2294	2	GO:0016020	membrane
AAEL019503-RF			0.864909	8.17588	-0.785241	0.979082	-3.24075	5521	3	GO:0005515	protein binding
AAEL027808-RA			4.50563	42.5814	-0.92919	0.984518	-3.24042	911	2
AAEL022046-RC			0.986053	9.21747	-0.771003	0.978811	-3.22463	10243	3	GO:0005524	ATP binding
AAEL001433-RB		fgf receptor activating protein	0.476024	4.44802	-0.861672	0.987843	-3.22406	3363	1	NA	NA
AAEL012741-RA			0.476024	4.43044	-0.683439	0.954495	-3.21834	2178	1
AAEL001647-RB			3.38341	31.427	-0.882523	0.987458	-3.21546	6986	2	GO:0005515	protein binding
AAEL002170-RB		phosphatidylinositol-phosphatidylcholine transfer protein, putative	0.476024	4.41861	-0.68268	0.954008	-3.21449	1551	1
AAEL009371-RF			0.476024	4.40824	-0.685775	0.955967	-3.21109	4346	3	GO:0008017	microtubule binding
AAEL003532-RC			2.75624	24.9203	-0.697956	0.96126	-3.17655	3715	3	GO:0016020	membrane
AAEL009634-RF		steroid dehydrogenase	0.476024	4.28974	-0.760986	0.977628	-3.17178	1848	1
AAEL012062-RP		Na+/K+ ATPase alpha subunit	0.476024	4.28667	-0.887659	0.987089	-3.17075	6267	1	GO:0005524	ATP binding
AAEL002771-RB		microtubule binding protein, putative	5.8977	53.0324	-0.818004	0.974989	-3.16865	4669	3	GO:0003676	nucleic acid binding
AAEL010226-RC	da	daughterless	0.476024	4.26148	-0.676295	0.950164	-3.16225	3646	2	GO:0046983	protein dimerization activity
AAEL005142-RF		platelet endothelial tetraspan antigen 3 (cd151 antigen)	0.476024	4.24443	-0.811921	0.974883	-3.15646	3172	3	GO:0016021	integral component of membrane
AAEL005528-RA			1.64275	14.5015	-0.761621	0.977702	-3.14202	3332	1	GO:0003723	RNA binding
AAEL002469-RJ		endophilin a,	1.97669	17.1759	-0.845426	0.985577	-3.11923	4550	3	GO:0005737	cytoplasm
AAEL019956-RI			1.90049	16.2711	-0.860685	0.987748	-3.09787	3051	2	GO:0005952	cAMP-dependent protein kinase complex
AAEL020123-RC			1.42448	12.1778	-0.842468	0.984841	-3.09575	9529	3	GO:0003676	nucleic acid binding
AAEL026043-RH			0.476024	4.04373	-0.798135	0.97746	-3.08658	3345	1	GO:0016021	integral component of membrane
AAEL000589-RD		serine/threonine protein kinase	0.476024	3.97027	-0.705769	0.961893	-3.06013	3660	2	GO:0005524	ATP binding
AAEL000417-RJ		monocarboxylate transporter	3.04355	25.0543	-0.908008	0.988147	-3.04123	4093	3	GO:0016021	integral component of membrane
AAEL004119-RA		ribonuclease p/mrp subunit	0.476024	3.89153	-0.782105	0.979245	-3.03123	3113	3
AAEL021826-RH			3.11973	25.3359	-0.713979	0.961948	-3.02169	3652	2
AAEL004235-RF		kinesin-like protein Klp10A	0.476024	3.85857	-0.772796	0.978981	-3.01896	4275	1	GO:0005524	ATP binding
AAEL023782-RA			0.772395	6.15609	-0.730455	0.968128	-2.9946	1953	NIGP01002036	GO:0005524	ATP binding
AAEL002572-RA		myosin regulatory light chain 2 (mlc-2)	0.585961	4.63084	-0.773332	0.979024	-2.9824	1496	1	GO:0005509	calcium ion binding
AAEL002761-RV		tropomyosin invertebrate	0.44303	3.4863	-0.678148	0.951198	-2.97622	4221	3
AAEL002780-RB			6.61894	50.127	-1.06025	0.983998	-2.92092	1001	3	GO:0005576	extracellular region
AAEL021133-RA			0.365912	2.70391	-0.694947	0.960466	-2.88548	858	NIGP01001081
AAEL005520-RD		carbonic anhydrase	2.29994	16.9666	-0.722323	0.963897	-2.88303	1631	1	GO:0008270	zinc ion binding
AAEL020173-RA			0.357141	2.62575	-0.699109	0.961469	-2.87816	680	NIGP01002001
AAEL009851-RB		DNA polymerase zeta catalytic subunit	5.87616	42.9751	-1.01064	0.99522	-2.87056	6728	3	GO:0016035	zeta DNA polymerase complex
AAEL002395-RD	Cdk8	Cyclin-dependent kinase (Cdk8)	9.73282	69.8304	-1.15061	0.986649	-2.84293	1885	2	GO:0005524	ATP binding
AAEL018248-RD			0.476024	3.38914	-0.749156	0.976085	-2.83181	4598	3	GO:0007165	signal transduction
AAEL027751-RE			0.476024	3.3825	-0.768163	0.978493	-2.82898	4012	1	GO:0006464	cellular protein modification process
AAEL019592-RD			5.23011	37.1238	-0.743139	0.974513	-2.82743	5041	2	GO:0005509	calcium ion binding
AAEL021211-RC			19.001	134.743	-1.42683	1	-2.82606	1285	3	NA	NA
AAEL003145-RB		bestrophin 2,3,4	0.97598	6.91949	-0.69777	0.961219	-2.82574	4452	3
AAEL027912-RA			0.476024	3.366	-0.957251	0.984283	-2.82193	2544	1	NA	NA
AAEL023060-RA			0.476024	3.35444	-0.773592	0.979045	-2.81697	3844	2	GO:0006511	ubiquitin-dependent protein catabolic process
AAEL023848-RA			5.0498	35.533	-0.759517	0.97746	-2.81486	1271	NIGP01001576	GO:0005681	spliceosomal complex
AAEL014732-RD			4.35872	30.3611	-0.72899	0.967268	-2.80025	2529	2
AAEL020878-RE			7.63228	53.0901	-0.873546	0.988163	-2.79826	4263	2	GO:0005515	protein binding
AAEL001644-RA			0.543021	3.77474	-0.9352	0.982799	-2.7973	1377	2	GO:0016021	integral component of membrane
AAEL002761-RA		tropomyosin invertebrate	0.476024	3.26443	-0.741636	0.973965	-2.77773	1683	3
AAEL004083-RI		WD-repeat protein	0.476024	3.24046	-0.786308	0.979003	-2.76709	4167	3	NA	NA
AAEL025818-RF			1.56054	10.6128	-0.760917	0.97762	-2.76569	6088	3	GO:0007165	signal transduction
AAEL000166-RD			0.476024	3.20791	-0.722723	0.964058	-2.75253	5910	3
AAEL009224-RB			6.39778	42.4602	-0.975226	0.986944	-2.73047	1752	2	GO:0003723	RNA binding
AAEL011742-RB		eukaryotic peptide chain release factor subunit	9.37501	61.7952	-1.10063	0.991016	-2.7206	2659	3	GO:0005737	cytoplasm
AAEL001569-RE			3.07305	20.2265	-0.70441	0.961889	-2.7185	2226	2
AAEL020254-RA			0.476024	3.10373	-0.70929	0.961839	-2.7049	1284	2	GO:0003677	DNA binding
AAEL003952-RE		calpain 4, 6, 7, invertebrate	3.90866	25.4795	-0.800557	0.976998	-2.70459	3143	3	GO:0006508	proteolysis
AAEL019793-RE			0.420274	2.73504	-0.704157	0.961888	-2.70216	19342	2	GO:0005524	ATP binding
AAEL008471-RK			3.95756	25.7481	-0.682799	0.954084	-2.70178	2655	2	GO:0005576	extracellular region
AAEL018348-RI			0.476024	3.08855	-0.747869	0.975825	-2.69782	4966	2	GO:0000045	autophagosome assembly
AAEL027987-RB			2.01441	13.0648	-0.697382	0.961135	-2.69725	1481	NIGP01000101
AAEL006543-RC			0.476024	3.06492	-0.763591	0.977936	-2.68674	3394	2
AAEL009105-RF	APG9	autophagy related gene	3.87564	24.7202	-0.778364	0.97928	-2.67319	3543	3	NA	NA
AAEL020466-RA			3.27058	20.6402	-0.762291	0.977781	-2.65784	2027	2	GO:0055114	oxidation-reduction process
AAEL008250-RB			0.476024	2.98935	-0.753282	0.976731	-2.65072	1388	3
AAEL003622-RC		delta(9)-desaturase, putative	0.476024	2.94492	-0.750256	0.976279	-2.62912	1630	1	GO:0016021	integral component of membrane
AAEL018124-RB			0.476024	2.93203	-0.744956	0.975094	-2.62279	3456	3	NA	NA
AAEL009253-RB			11.585	70.4425	-1.07765	0.985866	-2.60419	800	2
AAEL006702-RB		fibrinogen and fibronectin	0.476024	2.8769	-0.855505	0.987166	-2.59541	1063	3
AAEL003326-RB			2.12111	12.7526	-0.686261	0.956266	-2.58791	3446	2	GO:0003824	catalytic activity
AAEL014273-RC			30.519	181.975	-1.20214	0.982606	-2.57597	1235	1	GO:0016021	integral component of membrane
AAEL005460-RB		alpha-galactosidase/alpha-n-acetylgalactosaminidase	4.01246	22.8025	-0.728965	0.967253	-2.50663	3761	2	GO:0005975	carbohydrate metabolic process
AAEL019535-RB			7.44825	41.7202	-0.768004	0.978474	-2.48577	4090	2
AAEL001036-RB		ikappab kinase complex-associated protein	5.96957	32.9767	-0.723947	0.964598	-2.46575	3934	3	GO:0002098	tRNA wobble uridine modification
AAEL007731-RC		Pep12p, putative	7.91366	43.143	-0.871366	0.988235	-2.44671	1517	2	GO:0016020	membrane
AAEL006556-RA			5.52584	29.759	-0.746798	0.975575	-2.42906	1716	2
AAEL014578-RI		ssm4 protein	9.76275	52.0959	-1.22868	0.983155	-2.41581	4149	2	GO:0008270	zinc ion binding
AAEL003471-RA			5.8181	30.7631	-0.790782	0.978557	-2.40258	1713	3	NA	NA
AAEL009636-RC			7.25861	37.8925	-0.770707	0.978779	-2.38415	4485	1	GO:0006886	intracellular protein transport
AAEL001473-RB		dynamin-associated protein	6.02045	30.2212	-0.695539	0.960656	-2.32762	4534	2	GO:0005509	calcium ion binding
AAEL026813-RA			0.476024	2.37016	-0.735595	0.971106	-2.31588	1304	NIGP01000730	GO:0055114	oxidation-reduction process
AAEL011184-RC		mitochondrial phosphate carrier protein	6.5245	32.4479	-0.783676	0.979177	-2.31419	1554	3	GO:0016021	integral component of membrane
AAEL003722-RC		ribonuclease UK114, putative	16.9542	83.3645	-0.999678	0.993263	-2.29779	849	2
AAEL001360-RA		Coronin [Source:UniProtKB/TrEMBL;Acc:Q17LF4]	4.087	19.9912	-0.787352	0.978916	-2.29025	2859	2	GO:0005515	protein binding
AAEL019689-RC			9.61055	46.6038	-0.907283	0.988105	-2.27776	849	2
AAEL019461-RF			7.16527	34.0361	-0.885746	0.987202	-2.24797	6678	2
AAEL003762-RC		Protoporphyrinogen IX oxidase, putative	15.7578	74.2142	-0.912876	0.988173	-2.23563	1708	1	GO:0016491	oxidoreductase activity
AAEL025091-RK			9.69572	45.3174	-0.817429	0.974915	-2.22465	3462	3	GO:0035556	intracellular signal transduction
AAEL021147-RA		Preproallatostatin [Source:UniProtKB/TrEMBL;Acc:Q93103]	0.453595	2.01085	-0.720154	0.963112	-2.14833	2357	1	GO:0005184	neuropeptide hormone activity
AAEL008924-RB		cysteine-rich hydrophobic domain 2 (chic1)	9.22651	40.8238	-0.832677	0.980888	-2.14555	2333	3	GO:0016021	integral component of membrane
AAEL005400-RQ		2-hydroxyacid dehydrogenase	9.43696	41.3457	-0.712571	0.961866	-2.13134	4651	1	NA	NA
AAEL008562-RC			98.6787	419.464	-1.54554	1	-2.08774	2510	2	GO:0008270	zinc ion binding
AAEL023706-RA			8.6217	36.0649	-0.701477	0.961757	-2.06455	3498	3	GO:0007165	signal transduction
AAEL019814-RF			9.742	39.3117	-0.879375	0.987743	-2.01267	4435	3	GO:0005815	microtubule organizing center
AAEL012101-RB		tubulin alpha chain	0.495001	1.99716	-0.710845	0.961831	-2.01245	1775	1	GO:0007017	microtubule-based process
AAEL026441-RD			8.9064	35.9229	-0.771263	0.978837	-2.01199	1829	2	NA	NA
AAEL006918-RA			17.0247	68.4661	-0.853299	0.986883	-2.00776	1303	3
AAEL026297-RA			36.8875	147.914	-0.94729	0.982269	-2.00355	6026	1	GO:0007165	signal transduction

## Sheet: Upregulated IB vs SF
Transcript	Gene name	Gene description	IB (TMM)	SF (TMM)	theta	prob	log2FC	length	Chrom	GO_term_accession	GO_term_name
AAEL009165-RA			9952.02	0.538985	-5.11363	1	14.1725	711	2
AAEL010373-RI		dullard protein	14.9117	0.00232472	-2.30919	1	12.6471	4637	2	GO:0016791	phosphatase activity
AAEL009932-RC		lethal giant larva homologue	22.3642	0.00615378	-2.18492	1	11.8274	5678	1	GO:0005515	protein binding
AAEL000193-RA		Histone-lysine N-methyltransferase [Source:UniProtKB/TrEMBL;Acc:Q17PZ6]	9.57531	0.00266924	-2.10063	1	11.8087	8077	3	GO:0018024	histone-lysine N-methyltransferase activity
AAEL006973-RB		ubiquitin conjugating enzyme 7 interacting protein	11.389	0.00355121	-2.13511	1	11.647	6071	2	GO:0046872	metal ion binding
AAEL022692-RB			17.3385	0.00812337	-3.174	1	11.0596	2654	2
AAEL019469-RA			1113.2	0.538985	-6.90024	1	11.0122	788	2
AAEL019471-RA			1113.2	0.538985	-6.90024	1	11.0122	788	2
AAEL015451-RA			955.502	0.538985	-2.86153	1	10.7918	694	1
AAEL019728-RG	SOCS	suppressor of cytokine signaling	32.482	0.0211961	-1.89085	1	10.5816	5226	3	GO:0035556	intracellular signal transduction
AAEL013127-RB			21825	14.7349	-4.85513	1	10.5325	776	2
AAEL019986-RH			39.7461	0.0317308	-2.70062	1	10.2907	10508	2	GO:0016020	membrane
AAEL003026-RC		regulator of g protein signaling	4.11292	0.00423365	-1.74603	1	9.92405	6146	1	GO:0007186	G protein-coupled receptor signaling pathway
AAEL010435-RB			10305.5	11.051	-4.58963	1	9.86502	814	2
AAEL010202-RA		trypsin	4164.66	4.84667	-4.79387	1	9.74699	905	3	GO:0006508	proteolysis
AAEL026025-RA			31380.8	37.9542	-5.93426	1	9.69141	785	NIGP01000760	NA	NA
AAEL026981-RA			31380.8	37.9542	-5.93426	1	9.69141	785	NIGP01000760	NA	NA
AAEL019470-RA			18781.7	26.6511	-14.7965	1	9.46092	784	2
AAEL013118-RB			17847.7	25.4367	-8.23556	1	9.45461	801	2
AAEL021230-RB			5.24621	0.0103851	-1.58821	0.999998	8.98062	1038	1	NA	NA
AAEL013712-RA		trypsin 5G1 Precursor (EC 3.4.21.4)	7591.64	16.057	-4.97081	1	8.88506	928	3	GO:0006508	proteolysis
AAEL005188-RA		alpha-galactosidase/alpha-n-acetylgalactosaminidase	203.55	0.538985	-3.7442	1	8.56092	1425	2	NA	NA
AAEL013284-RA	LT1	late trypsin 1, serine-type enodpeptidase	7085.93	22.2433	-3.55539	1	8.31544	874	2	GO:0006508	proteolysis
AAEL019802-RB		Protein RER1 [Source:UniProtKB/TrEMBL;Acc:Q16T78]	153.334	0.538985	-2.71618	1	8.15222	2565	3	GO:0016021	integral component of membrane
AAEL007812-RA	CYP4H32	cytochrome P450	412.248	1.5761	-3.56253	1	8.03101	1816	3	GO:0016021	integral component of membrane
AAEL005071-RD		GTP binding protein [Source:UniProtKB/TrEMBL;Acc:A0A1S4F9G8]	135.284	0.538985	-2.35802	1	7.97153	2444	1	NA	NA
AAEL006138-RA			1025.15	4.09848	-2.1823	1	7.96654	6615	3	GO:0005319	lipid transporter activity
AAEL009042-RB		ubiquitin fusion degradaton protein	134.526	0.538985	-3.68274	1	7.96342	1302	3	GO:0006511	ubiquitin-dependent protein catabolic process
AAEL009306-RA			130.95	0.538985	-3.35341	1	7.92455	978	NIGP01001755	GO:0030014	CCR4-NOT complex
AAEL018032-RC			12.2068	0.0519021	-1.52404	0.99699	7.87767	15491	2
AAEL007845-RG		rab5	57.0325	0.260932	-1.48411	0.997592	7.77197	3001	2	GO:0003924	GTPase activity
AAEL005162-RB	mRpL11	39S ribosomal protein L11, mitochondrial [Source:UniProtKB/TrEMBL;Acc:Q17AX3]	102.033	0.538985	-2.14185	1	7.56458	790	1	NA	NA
AAEL001674-RA		serine-type enodpeptidase,	2411.81	12.8489	-3.73045	1	7.55233	865	2	GO:0006508	proteolysis
AAEL004482-RB			98.8883	0.538985	-2.64575	1	7.51941	1038	3	NA	NA
AAEL007432-RA		serine collagenase 1 precursor, putative	33769.3	186.4	-5.54799	1	7.50116	958	2	GO:0006508	proteolysis
AAEL013715-RA		trypsin	10931.7	62.1528	-8.40319	1	7.45848	928	3	GO:0006508	proteolysis
AAEL018323-RB			93.8308	0.538985	-3.16384	1	7.44367	5213	3	GO:0030176	integral component of endoplasmic reticulum membrane
AAEL005187-RB		laminin gamma 1 chain	89.4497	0.538985	-1.59259	0.999999	7.37469	5152	2
AAEL025907-RA			85.7756	0.538985	-2.75248	1	7.31418	2080	1	GO:0003824	catalytic activity
AAEL010433-RC	gro	groucho protein	3.481	0.022041	-1.24765	0.995542	7.30317	5110	3	GO:0006355	regulation of transcription, DNA-templated
AAEL009171-RA			84.3077	0.538985	-2.80507	1	7.28927	5918	3	GO:0006355	regulation of transcription, DNA-templated
AAEL010029-RC			38.8096	0.255106	-1.79485	1	7.24917	1773	2	GO:0008173	RNA methyltransferase activity
AAEL007526-RC		electron transfer flavoprotein-ubiquinone oxidoreductase	40.4514	0.275944	-1.37944	0.992965	7.19567	2269	2	GO:0022900	electron transport chain
AAEL020095-RG			77.2752	0.538985	-2.39426	1	7.16362	3595	1	GO:0046983	protein dimerization activity
AAEL003722-RC		ribonuclease UK114, putative	74.5344	0.538985	-2.61869	1	7.11152	849	2
AAEL006711-RI			74.4672	0.538985	-1.90535	1	7.11022	2127	1	GO:0016021	integral component of membrane
AAEL010196-RA		trypsin	12302.3	90.3568	-4.89222	1	7.08908	939	3	GO:0006508	proteolysis
AAEL010243-RE		Abnormal X segregation, putative	71.9769	0.538985	-2.47148	1	7.06114	2830	2
AAEL010434-RA		vitellogenin-A1 precursor	729.821	5.57032	-2.52322	1	7.03364	6604	3	NA	NA
AAEL027637-RB			6.5286	0.0519844	-1.17352	0.998142	6.97255	1473	3	GO:0005524	ATP binding
AAEL007258-RD			39.4301	0.315141	-2.51107	1	6.96716	11702	3	GO:0005515	protein binding
AAEL009166-RA			1772.84	14.7349	-1.86491	1	6.91068	776	NIGP01002134
AAEL006633-RB	IAP2	Inhibitor of Apoptosis (IAP) containing Baculoviral IAP Repeat(s) (BIR domains).	63.8884	0.538985	-1.47321	0.99834	6.88916	2277	3
AAEL009432-RB	SCRBQ3	Class B Scavenger Receptor (CD36 domain).	61.7208	0.538985	-1.45878	0.998219	6.83937	1742	2	GO:0016020	membrane
AAEL005255-RG	PDP1	PAR-domain protein 1	60.7681	0.538985	-1.45309	0.997828	6.81692	5278	2	GO:0006355	regulation of transcription, DNA-templated
AAEL007889-RA		F-spondin	58.5144	0.538985	-2.14788	1	6.7624	3535	3	GO:0016021	integral component of membrane
AAEL020689-RA			61.8261	0.581262	-2.54023	1	6.73289	5239	2	NA	NA
AAEL000284-RB		Protein-lysine N-methyltransferase AAEL000284 [Source:UniProtKB/TrEMBL;Acc:Q17PM4]	57.1182	0.538985	-1.43041	0.995473	6.72756	808	2	GO:0005737	cytoplasm
AAEL012092-RB		leucine-rich repeat	201.632	1.90765	-2.30632	1	6.72379	4105	2	GO:0016021	integral component of membrane
AAEL006741-RD			56.3316	0.538985	-1.42532	0.994485	6.70756	2071	2	NA	NA
AAEL007601-RA		trypsin	2804	26.9894	-3.86618	1	6.69895	911	3	GO:0006508	proteolysis
AAEL001958-RA			54.1387	0.538985	-1.41278	0.991276	6.65027	1284	2	GO:0003676	nucleic acid binding
AAEL006918-RC			54.0567	0.538985	-2.20667	1	6.64808	1331	3
AAEL022819-RB			53.1907	0.538985	-2.13591	1	6.62478	7243	3	GO:0006886	intracellular protein transport
AAEL006226-RB		sam/hd domain protein	52.4579	0.538985	-1.87144	1	6.60477	2228	2
AAEL002636-RD			52.256	0.538985	-2.44922	1	6.59921	1440	2	GO:0016021	integral component of membrane
AAEL014158-RA			51.5556	0.538985	-1.39487	0.989428	6.57974	3103	3	GO:0016021	integral component of membrane
AAEL005533-RB		synaptic vesicle protein	1368.68	14.7628	-4.69677	1	6.53468	2178	1	GO:0016021	integral component of membrane
AAEL013061-RC		SM protein G, putative	48.4882	0.538985	-1.87069	1	6.49124	548	2	GO:0000398	mRNA splicing, via spliceosome
AAEL023332-RC			48.2623	0.538985	-1.70697	0.999919	6.48451	3439	3	GO:0006508	proteolysis
AAEL023729-RA			13955.5	156.606	-7.36991	1	6.47756	941	3	GO:0006508	proteolysis
AAEL024195-RG			46.9973	0.538985	-2.29006	1	6.44619	5232	2	GO:0003676	nucleic acid binding
AAEL008832-RC		forkhead box protein (AaegFOXN1)	27.502	0.322805	-1.42777	0.99496	6.41273	6513	3	GO:0006355	regulation of transcription, DNA-templated
AAEL013127-RC			45.7746	0.538985	-2.35785	1	6.40816	770	2
AAEL019707-RC			44.6183	0.538985	-1.65236	0.996777	6.37125	2154	3
AAEL005143-RE		ubiquinone binding protein, putative	43.4595	0.538985	-1.93981	1	6.33328	504	3	GO:0008121	ubiquinol-cytochrome-c reductase activity
AAEL013240-RA			43.3903	0.538985	-1.33162	0.998185	6.33098	891	1	GO:0016758	transferase activity, transferring hexosyl groups
AAEL013884-RB		synaptic vesicle protein	43.3399	0.538985	-1.47338	0.998337	6.32931	2391	1	NA	NA
AAEL008632-RA		ABC transporter	42.9974	0.538985	-2.00981	1	6.31786	2368	2	GO:0005524	ATP binding
AAEL019643-RA			42.7995	0.538985	-1.32659	0.998206	6.3112	866	3
AAEL022282-RB			42.7647	0.538985	-1.32629	0.998208	6.31003	1811	1	GO:0006355	regulation of transcription, DNA-templated
AAEL010062-RB			41.9983	0.538985	-1.31966	0.997984	6.28394	2274	3
AAEL019561-RF			41.8491	0.538985	-1.31595	0.997777	6.27881	2735	3	NA	NA
AAEL022371-RA			41.8407	0.538985	-1.31588	0.997772	6.27852	2210	NIGP01002082
AAEL006903-RA		trypsin	41.8365	0.538985	-1.58495	0.999997	6.27837	967	2	GO:0006508	proteolysis
AAEL010065-RC		protein disulfide-isomerase A6 precursor	41.813	0.538985	-1.95834	1	6.27756	1723	3	GO:0016853	isomerase activity
AAEL006731-RC			41.747	0.538985	-1.99379	1	6.27528	686	2	GO:0106035	protein maturation by [4Fe-4S] cluster transfer
AAEL020265-RC			41.518	0.538985	-1.31544	0.997745	6.26735	3026	2
AAEL009782-RH		brain chitinase and chia	41.1413	0.538985	-2.10333	1	6.2542	2857	1	GO:0005975	carbohydrate metabolic process
AAEL006702-RB		fibrinogen and fibronectin	40.9884	0.538985	-1.74887	1	6.24883	1063	3
AAEL022615-RB			40.7518	0.538985	-1.57299	0.999976	6.24047	2456	1	GO:0003824	catalytic activity
AAEL019922-RA			40.4509	0.538985	-1.3059	0.997153	6.22978	5532	3	GO:0005524	ATP binding
AAEL006563-RA	Vcp	Vitellogenic carboxypeptidase Precursor (EC 3.4.16.-)	590.485	7.91138	-3.94879	1	6.22183	1527	2	GO:0006508	proteolysis
AAEL010027-RD		CRAL/TRIO domain-containing protein	40.2205	0.538985	-1.57928	0.999993	6.22154	1786	2
AAEL012427-RB			39.7457	0.538985	-1.29945	0.996941	6.20441	1604	3	GO:0016491	oxidoreductase activity
AAEL011578-RA		serine/threonine protein kinase	39.6981	0.538985	-1.84721	1	6.20268	3059	1	GO:0005524	ATP binding
AAEL002544-RB			51.5155	0.709602	-1.46294	0.998371	6.18185	1000	1
AAEL013863-RD		phosphatidylinositol-binding clathrin assembly protein	39.1144	0.538985	-2.21118	1	6.18131	3313	3	GO:0005545	1-phosphatidylinositol binding
AAEL026676-RB			39.1066	0.538985	-1.29101	0.99703	6.18102	647	3	GO:0006457	protein folding
AAEL007015-RE			39.0961	0.538985	-1.28469	0.9974	6.18063	2480	2	GO:0016021	integral component of membrane
AAEL005666-RI		matrix metalloproteinase	39.0202	0.538985	-1.29271	0.996992	6.17783	3202	2	NA	NA
AAEL012081-RA		Putative transcriptional regulator atrx [Source:UniProtKB/TrEMBL;Acc:A0A0P6IUX1]	38.7428	0.538985	-1.28757	0.997217	6.16754	2125	3	GO:0042981	regulation of apoptotic process
AAEL019825-RE			38.4783	0.538985	-2.11724	1	6.15766	5893	2	GO:0006511	ubiquitin-dependent protein catabolic process
AAEL006786-RJ		GTPase_rho	38.3286	0.538985	-1.58902	0.999998	6.15203	1752	3	NA	NA
AAEL025647-RB			38.2935	0.538985	-1.28583	0.997328	6.15071	2242	1
AAEL020341-RD			37.9001	0.538985	-1.83636	1	6.13581	4267	2	NA	NA
AAEL028021-RE			37.6546	0.538985	-1.27967	0.997744	6.12643	2781	1
AAEL012511-RB			37.621	0.538985	-2.11301	1	6.12515	757	2	GO:0016021	integral component of membrane
AAEL001544-RB			37.108	0.538985	-2.06209	1	6.10534	615	2	NA	NA
AAEL018267-RE			23.8134	0.349811	-1.09728	0.995377	6.08906	4875	2	GO:0005524	ATP binding
AAEL019529-RC			36.3925	0.538985	-2.14937	1	6.07725	4657	2	GO:0005634	nucleus
AAEL009851-RB		DNA polymerase zeta catalytic subunit	36.1937	0.538985	-2.10652	1	6.06935	6728	3	GO:0016035	zeta DNA polymerase complex
AAEL006672-RA			35.9695	0.538985	-1.78519	1	6.06038	1058	2	GO:0016747	transferase activity, transferring acyl groups other than amino-acyl groups
AAEL005460-RC		alpha-galactosidase/alpha-n-acetylgalactosaminidase	35.1446	0.538985	-1.2518	0.996444	6.02691	3689	2	GO:0005975	carbohydrate metabolic process
AAEL019589-RC			20.9358	0.323831	-1.0297	0.996092	6.01459	2832	3	GO:0005524	ATP binding
AAEL026355-RD			34.6765	0.538985	-1.24959	0.995971	6.00757	7838	3	NA	NA
AAEL007015-RH			34.419	0.538985	-1.26464	0.998124	5.99682	2469	2	GO:0016021	integral component of membrane
AAEL003188-RD		sphingosine phosphate lyase	33.9096	0.538985	-1.75193	1	5.9753	1918	NIGP01001712	GO:0003824	catalytic activity
AAEL019511-RF			29.1801	0.469051	-1.47516	0.998231	5.95909	4161	3	GO:0005524	ATP binding
AAEL008564-RC		Protein cueball Precursor	33.4874	0.538985	-2.06509	1	5.95723	3995	2
AAEL021789-RB			13.8551	0.226132	-1.8237	1	5.93711	4767	2
AAEL019758-RD			32.7387	0.538985	-1.93967	1	5.92461	4080	3
AAEL011567-RD		protein phosphatase 2c	32.5997	0.538985	-1.40294	0.989302	5.91847	3228	3	GO:0003824	catalytic activity
AAEL027166-RA			189.699	3.15059	-2.8872	1	5.91195	4181	1	GO:0016020	membrane
AAEL009041-RG		arp2/3 complex 20 kd subunit	32.3764	0.538985	-1.22463	0.991517	5.90855	992	3	GO:0005737	cytoplasm
AAEL024696-RC			32.3728	0.538985	-1.22177	0.991688	5.90839	1343	NIGP01000703	GO:0008270	zinc ion binding
AAEL006309-RD			32.2398	0.538985	-2.02702	1	5.90245	2253	3	GO:0000062	fatty-acyl-CoA binding
AAEL010109-RF			31.7815	0.538985	-1.75672	1	5.8818	1587	2	GO:0016021	integral component of membrane
AAEL012059-RB			31.5069	0.538985	-1.93303	1	5.86928	2255	1
AAEL024913-RG			31.1494	0.538985	-1.3175	0.997876	5.85282	2403	1
AAEL006416-RE		glycine rich RNA binding protein, putative	31.0298	0.538985	-1.20923	0.993996	5.84726	1430	2	GO:0003676	nucleic acid binding
AAEL025517-RC			30.6775	0.538985	-1.2051	0.994987	5.83079	5854	3	GO:0005524	ATP binding
AAEL008480-RA			30.5978	0.538985	-1.20123	0.9958	5.82704	2141	2	NA	NA
AAEL009644-RB		SAGA-associated factor 11 [Source:UniProtKB/TrEMBL;Acc:A0A1S4FN28]	30.515	0.538985	-1.73583	1	5.82313	2167	1	GO:0003677	DNA binding
AAEL027821-RB			30.4827	0.538985	-1.19986	0.996085	5.8216	3162	1
AAEL006143-RB			30.4055	0.538985	-1.20188	0.995665	5.81794	2556	3	GO:0016021	integral component of membrane
AAEL001586-RC		glucosyl/glucuronosyl transferases	30.1812	0.538985	-1.19625	0.996682	5.80726	1925	2	NA	NA
AAEL011698-RA		mRNA (guanine-7-)methyltransferase	29.9262	0.538985	-2.01475	1	5.79502	1657	1	GO:0004482	mRNA (guanine-N7-)-methyltransferase activity
AAEL021810-RC		mRNA cap guanine-N7 methyltransferase [Source:UniProtKB/TrEMBL;Acc:A0A1S4FUB6]	29.9262	0.538985	-2.01475	1	5.79502	1657	NIGP01001831	GO:0004482	mRNA (guanine-N7-)-methyltransferase activity
AAEL018132-RB			29.7645	0.538985	-1.72318	0.999996	5.7872	1350	3	GO:0004168	dolichol kinase activity
AAEL007891-RC		xtp3-transactivated protein b	29.7399	0.538985	-1.80627	1	5.78601	1617	2
AAEL001166-RC		protein phosphatases pp1 regulatory subunit	29.5732	0.538985	-1.19186	0.997295	5.7779	1311	2	GO:0005515	protein binding
AAEL022136-RC			29.4826	0.538985	-1.19075	0.997399	5.77347	4495	2
AAEL007576-RA			29.0714	0.538985	-1.18569	0.997759	5.75321	629	2	GO:0016021	integral component of membrane
AAEL001329-RC		mitochondrial carrier protein	29.0374	0.538985	-1.96287	1	5.75152	1631	3	GO:0016021	integral component of membrane
AAEL010109-RB			28.7019	0.538985	-1.18108	0.997968	5.73476	1614	2	GO:0016021	integral component of membrane
AAEL019525-RE			28.4946	0.538985	-1.69152	0.999329	5.7243	2988	1
AAEL003865-RB			28.3748	0.538985	-1.70854	0.999933	5.71822	3265	3	GO:0023052	signaling
AAEL008141-RA	PER	period circadian protein	28.1245	0.538985	-1.49813	0.996674	5.70544	4944	3	GO:0006355	regulation of transcription, DNA-templated
AAEL006314-RB		upstream transcription factor	27.9287	0.538985	-1.71606	0.999982	5.69536	2147	3	GO:0046983	protein dimerization activity
AAEL009894-RC	LRIM21	leucine-rich immune protein (Coil-less)	12.6465	0.246845	-0.977073	0.992623	5.67899	1592	3	GO:0016021	integral component of membrane
AAEL009542-RC		Putative ribonucleasep/mrp protein subunit pop1 [Source:UniProtKB/TrEMBL;Acc:A0A0P6JS03]	11.6221	0.227728	-0.920263	0.988262	5.67342	2690	3	GO:0001682	tRNA 5'-leader removal
AAEL012465-RC			27.4992	0.538985	-1.16258	0.998021	5.673	2220	1	GO:0003676	nucleic acid binding
AAEL027229-RA			27.4973	0.538985	-1.84267	1	5.6729	2482	3
AAEL019986-RC			27.3099	0.538985	-1.81622	1	5.66304	10611	2	GO:0016020	membrane
AAEL000272-RA			26.7654	0.538985	-1.15602	0.997717	5.63398	918	3	GO:0003723	RNA binding
AAEL001690-RA		serine-type enodpeptidase	48099.8	969.926	-3.54632	1	5.63201	943	2	GO:0006508	proteolysis
AAEL012234-RI		cytoplasmic dynein intermediate chain, (dhic)	26.5519	0.538985	-1.6566	0.99643	5.62242	2590	1	GO:0007018	microtubule-based movement
AAEL027166-RB			26.423	0.538985	-1.30352	0.997039	5.61541	4025	1	GO:0016020	membrane
AAEL008540-RC			26.3483	0.538985	-1.7443	1	5.61132	2151	1	NA	NA
AAEL006178-RJ			26.3045	0.538985	-1.14659	0.996983	5.60892	2037	3
AAEL000840-RF		skeletal muscle/kidney enriched inositol 5-phosphatase	26.2928	0.538985	-1.6711	0.996985	5.60828	2832	3	GO:0046856	phosphatidylinositol dephosphorylation
AAEL011567-RA		protein phosphatase 2c	26.0831	0.538985	-1.51915	0.996703	5.59672	3276	3	GO:0003824	catalytic activity
AAEL011907-RD			25.9747	0.538985	-1.61195	0.999937	5.59072	1785	3	GO:0008270	zinc ion binding
AAEL014720-RA			25.9261	0.538985	-1.52472	0.997048	5.58801	1909	1
AAEL000949-RE			25.7953	0.538985	-1.13958	0.996325	5.58072	5695	3	GO:0016021	integral component of membrane
AAEL018103-RB			25.7247	0.538985	-1.50092	0.996558	5.57676	13403	2	GO:0005319	lipid transporter activity
AAEL025761-RB			10.7475	0.226999	-1.08924	0.995494	5.56517	1592	2	NA	NA
AAEL001813-RD		sodium/solute symporter	25.3441	0.538985	-1.13326	0.995709	5.55526	2315	2	GO:0016020	membrane
AAEL012440-RB		sodium-bile acid cotransporter	25.1734	0.538985	-1.13084	0.995483	5.54551	2156	1	GO:0016020	membrane
AAEL003743-RB		vacuolar proton ATPases	25.0964	0.538985	-1.86658	1	5.54109	3306	1	GO:0015078	proton transmembrane transporter activity
AAEL013490-RC			25.0812	0.538985	-1.52056	0.996775	5.54021	1766	2	GO:0016020	membrane
AAEL005956-RC	CASPS16	caspase (short)	24.9273	0.538985	-1.46879	0.998432	5.53133	1561	3	GO:0006508	proteolysis
AAEL013896-RD		smad4	24.8055	0.538985	-1.5931	0.999999	5.52427	4580	3	GO:0006355	regulation of transcription, DNA-templated
AAEL025303-RA			24.7385	0.538985	-1.46216	0.998348	5.52037	592	2
AAEL018163-RH			24.6853	0.538985	-1.86191	1	5.51726	4427	3	NA	NA
AAEL010905-RB			13.7475	0.301331	-1.31859	0.997942	5.51168	3793	2	GO:0016020	membrane
AAEL018354-RC	OSBP	oxysterol-binding protein	24.5126	0.538985	-1.83277	1	5.50714	3863	3
AAEL010226-RD	da	daughterless	24.2077	0.538985	-1.51542	0.996531	5.48908	3706	2	GO:0046983	protein dimerization activity
AAEL012446-RE	IAP6	Inhibitor of Apoptosis (IAP) containing Baculoviral IAP Repeat(s) (BIR domains).	14.1888	0.316511	-0.90109	0.989784	5.48635	16073	1	GO:0004842	ubiquitin-protein transferase activity
AAEL024528-RD			24.1167	0.538985	-1.48115	0.997832	5.48364	7046	2	GO:0005524	ATP binding
AAEL021211-RD			24.1047	0.538985	-1.17871	0.998053	5.48292	1432	3	NA	NA
AAEL028112-RB			24.0932	0.538985	-1.11859	0.994721	5.48224	1987	1	GO:0008270	zinc ion binding
AAEL013063-RB	APG18A	autophagy related gene	24.0722	0.538985	-1.78437	1	5.48098	4508	2	GO:0005515	protein binding
AAEL022183-RC			14.7991	0.333023	-1.04219	0.995745	5.47374	3447	1	NA	NA
AAEL006912-RC		acetyl-coa acetyltransferase 2,	23.9397	0.538985	-1.11633	0.99468	5.47301	1650	3	NA	NA
AAEL006951-RB		protein phosphatase 2c	23.9218	0.538985	-1.11607	0.994675	5.47194	1116	1	GO:0003824	catalytic activity
AAEL006951-RC		protein phosphatase 2c	23.9192	0.538985	-1.61915	0.999805	5.47178	1141	1	GO:0003824	catalytic activity
AAEL006988-RB		Transcription initiation factor TFIID subunit 6 [Source:UniProtKB/TrEMBL;Acc:A0A1S4FF60]	23.7245	0.538985	-1.11314	0.994665	5.45999	2139	3	GO:0006352	DNA-templated transcription, initiation
AAEL008514-RA		ubiquitin conjugating enzyme E2, putative	23.5574	0.538985	-1.52922	0.997433	5.44979	3366	2
AAEL002742-RB			268.115	6.20933	-2.73917	1	5.43227	1760	1	GO:0016021	integral component of membrane
AAEL019549-RA			21.0858	0.489575	-1.40436	0.989535	5.4286	5998	1	GO:0005515	protein binding
AAEL019458-RM			23.0658	0.538985	-1.82506	1	5.41936	7125	3	GO:0005524	ATP binding
AAEL012262-RG			23.0642	0.538985	-1.09969	0.995287	5.41927	3411	2
AAEL014348-RC	CASPS8	caspase (short)	22.9721	0.538985	-1.57477	0.999981	5.41349	1318	2	GO:0006508	proteolysis
AAEL019861-RC			26.0044	0.611596	-1.25714	0.997405	5.41004	1373	2
AAEL009227-RB		kinesin heavy chain	22.7269	0.538985	-1.41347	0.991457	5.39801	3374	2	GO:0005524	ATP binding
AAEL004420-RC			22.7021	0.538985	-1.09761	0.995365	5.39644	1479	3	GO:0000184	nuclear-transcribed mRNA catabolic process, nonsense-mediated decay
AAEL009658-RE		alpha,alpha-trehalase	58.3915	1.3866	-1.46299	0.998372	5.39614	1779	3	GO:0003824	catalytic activity
AAEL001041-RN		guanine nucleotide-binding protein beta 3 (g protein beta3)	22.5625	0.538985	-1.0919	0.995531	5.38754	2742	2	GO:0007165	signal transduction
AAEL000181-RC		polybromo-1	22.3749	0.538985	-1.68006	0.998126	5.37549	5545	3	GO:0003682	chromatin binding
AAEL007015-RG			22.3222	0.538985	-1.09169	0.995528	5.37209	2447	2	GO:0016021	integral component of membrane
AAEL007130-RB		leucyl-tRNA synthetase	22.2778	0.538985	-1.08742	0.99547	5.36922	2877	3	GO:0005524	ATP binding
AAEL004176-RD		microtubule binding protein, putative	22.1972	0.538985	-1.08614	0.995453	5.36399	2161	2	GO:0008017	microtubule binding
AAEL019836-RC			22.1691	0.538985	-1.59678	0.999996	5.36216	2684	2	GO:0003676	nucleic acid binding
AAEL019656-RA			9.2363	0.22502	-0.851496	0.98695	5.35919	3175	1	GO:0019239	deaminase activity
AAEL005593-RC			22.1226	0.538985	-1.46438	0.998414	5.35913	1568	3
AAEL011254-RF			22.0773	0.538985	-1.08423	0.995369	5.35617	1262	1	GO:0008408	3'-5' exonuclease activity
AAEL001492-RK		cgmp-dependent 3,5-cyclic phosphodiesterase	21.9575	0.538985	-1.08591	0.99545	5.34832	3282	2	GO:0007165	signal transduction
AAEL001787-RA		DNA photolyase	21.7456	0.538985	-1.3849	0.991447	5.33434	1933	2	GO:0006281	DNA repair
AAEL009428-RQ			21.3204	0.538985	-1.07562	0.994914	5.30584	4284	2	GO:0005509	calcium ion binding
AAEL009720-RB			21.31	0.538985	-1.07178	0.994706	5.30514	3909	1	NA	NA
AAEL010223-RF		phosphatidylserine decarboxylase	21.2816	0.538985	-1.39939	0.989274	5.30322	2116	3	GO:0008654	phospholipid biosynthetic process
AAEL022282-RD			21.2545	0.538985	-1.07086	0.994684	5.30138	1814	1	GO:0006355	regulation of transcription, DNA-templated
AAEL006725-RB		U2 small nuclear ribonucleoprotein, putative	21.1591	0.538985	-1.06231	0.994648	5.29489	2775	2	NA	NA
AAEL010752-RA			21.1138	0.538985	-1.76853	1	5.29179	1205	3	GO:0016021	integral component of membrane
AAEL004743-RP		multidrug resistance protein 2 (ATP-binding cassette protein c)	21.0566	0.538985	-1.49948	0.996618	5.28788	5510	2	GO:0005524	ATP binding
AAEL007349-RB			20.8851	0.538985	-1.06472	0.994582	5.27608	446	2
AAEL017335-RB	GPRGHP2	GPCR Growth Hormone Releasing Hormone Family	20.7327	0.538985	-1.6961	0.999585	5.26552	3789	3	GO:0016021	integral component of membrane
AAEL006667-RE		phosphatidyltransferase	20.5634	0.538985	-1.06304	0.994626	5.25369	2074	2	GO:0016020	membrane
AAEL007662-RD		casein kinase	20.5093	0.538985	-1.06212	0.994654	5.24989	3903	1	NA	NA
AAEL003658-RH		laminin beta-2 chain	113.437	3.01028	-1.76701	1	5.23585	6792	3
AAEL008876-RA		deoxyribonuclease I, putative	405.25	10.7624	-2.01563	1	5.23474	1309	3	GO:0016787	hydrolase activity
AAEL011379-RF		coenzyme q10 biosynthesis protein	20.2838	0.538985	-1.0545	0.994986	5.23394	874	1	GO:0055114	oxidation-reduction process
AAEL007838-RB			20.0452	0.538985	-1.64691	0.997362	5.21687	2415	1
AAEL002404-RC		receptor protein tyrosine kinase	8.39183	0.225993	-0.826072	0.987063	5.21463	4264	2	NA	NA
AAEL000204-RL			20.0066	0.538985	-1.72186	0.999995	5.21408	3784	3
AAEL013952-RC		prohibitin	19.861	0.538985	-1.051	0.995207	5.20355	1327	2	GO:0016020	membrane
AAEL024953-RB			19.8114	0.538985	-1.04629	0.995509	5.19994	3335	1	GO:0016021	integral component of membrane
AAEL024153-RC			19.7794	0.538985	-1.3883	0.990528	5.19761	4275	2	GO:1990817	RNA adenylyltransferase activity
AAEL006126-RA			107.864	2.94221	-2.06203	1	5.19617	6418	3	NA	NA
AAEL004385-RB		UGA suppressor tRNA-associated antigenic protein, putative	19.7281	0.538985	-1.04868	0.995356	5.19386	1622	3	GO:0097056	selenocysteinyl-tRNA(Sec) biosynthetic process
AAEL019694-RB			19.6036	0.538985	-1.04649	0.995496	5.18473	4227	2	GO:0005515	protein binding
AAEL014410-RC			19.5807	0.538985	-1.4285	0.995101	5.18304	1800	1
AAEL001693-RA		serine-type enodpeptidase	9334.47	257.475	-3.46652	1	5.18007	940	2	NA	NA
AAEL024438-RB			19.4909	0.538985	-1.04062	0.995815	5.17641	4129	1	GO:0008376	acetylgalactosaminyltransferase activity
AAEL020265-RD			19.4863	0.538985	-1.04442	0.995626	5.17607	3296	2
AAEL023037-RA			19.3488	0.538985	-1.03808	0.995927	5.16586	2047	2	NA	NA
AAEL000953-RC			19.2646	0.538985	-1.71106	0.999954	5.15957	1426	2	NA	NA
AAEL007328-RD			19.1623	0.538985	-1.03472	0.996025	5.15188	3192	2
AAEL002422-RJ		cytoplasmic polyadenylation element binding protein (cpeb)	11.351	0.320033	-0.849811	0.987003	5.14845	4376	1	GO:0003676	nucleic acid binding
AAEL007816-RB	CYP4D23	cytochrome P450	18.9017	0.538985	-1.54211	0.998735	5.13213	1618	3	GO:0055114	oxidation-reduction process
AAEL000649-RG			18.8861	0.538985	-1.38978	0.990221	5.13094	1603	3	GO:0016021	integral component of membrane
AAEL019724-RD			18.83	0.538985	-1.02867	0.996086	5.12664	3089	3	NA	NA
AAEL006178-RG			18.7971	0.538985	-1.02806	0.996076	5.12412	2016	3
AAEL002395-RD	Cdk8	Cyclin-dependent kinase (Cdk8)	18.7203	0.538985	-1.03063	0.996079	5.11821	1885	2	GO:0005524	ATP binding
AAEL006514-RC		sodium-dependent phosphate transporter	18.6927	0.538985	-1.02614	0.996043	5.11608	2485	2	GO:0016021	integral component of membrane
AAEL013335-RD			18.6771	0.538985	-1.51544	0.996531	5.11488	3161	1	NA	NA
AAEL017226-RD			18.5812	0.538985	-1.2854	0.997354	5.10745	3079	3	NA	NA
AAEL004583-RI			18.5764	0.538985	-1.37455	0.994354	5.10708	7025	2	GO:0004867	serine-type endopeptidase inhibitor activity
AAEL002879-RAB		heterogeneous nuclear ribonucleoprotein r	18.5376	0.538985	-1.02859	0.996085	5.10406	7436	1	GO:0003676	nucleic acid binding
AAEL003005-RB			18.5185	0.538985	-1.02291	0.995989	5.10258	2739	3
AAEL008342-RB		monocarboxylate transporter	18.5132	0.538985	-1.48001	0.997915	5.10217	2167	1	GO:0016021	integral component of membrane
AAEL011891-RA		serine-type enodpeptidase,	18.4752	0.538985	-1.21048	0.993687	5.0992	963	2	GO:0006508	proteolysis
AAEL000201-RB		DNA replication helicase dna2	18.3799	0.538985	-1.64615	0.997459	5.09174	3522	3	GO:0033567	DNA replication, Okazaki fragment processing
AAEL008024-RD			18.1786	0.538985	-1.01653	0.995697	5.07585	2611	1	GO:0016021	integral component of membrane
AAEL019514-RC			18.1508	0.538985	-1.62968	0.999301	5.07364	1515	1
AAEL010244-RC		abrupt protein	18.1227	0.538985	-1.01547	0.995645	5.07141	1868	3	GO:0005515	protein binding
AAEL025469-RA			18.1061	0.538985	-1.36683	0.996051	5.07009	573	NIGP01001897	GO:0005758	mitochondrial intermembrane space
AAEL028134-RA			18.0623	0.538985	-1.43483	0.996104	5.06659	764	NIGP01001880	GO:0005515	protein binding
AAEL004554-RA			18.0424	0.538985	-1.65258	0.996759	5.065	1043	1
AAEL007805-RB			17.9785	0.538985	-1.01272	0.995444	5.05988	6092	3
AAEL014999-RI			17.9649	0.538985	-1.01655	0.995698	5.05879	3430	2	GO:0003723	RNA binding
AAEL001173-RC		amidase	17.8647	0.538985	-1.65821	0.996402	5.05072	3868	2	NA	NA
AAEL026432-RB			17.8596	0.538985	-1.56081	0.999819	5.05031	1351	1
AAEL019466-RB		Mothers against decapentaplegic homolog [Source:UniProtKB/TrEMBL;Acc:A0A1S4FAT3]	17.8591	0.538985	-1.65291	0.996732	5.05027	3005	2	GO:0006355	regulation of transcription, DNA-templated
AAEL006330-RF		microtubule associated serine/threonine kinase	19.5149	0.589966	-1.00534	0.994849	5.0478	10183	3	GO:0005524	ATP binding
AAEL013396-RF			17.8021	0.538985	-1.00934	0.99519	5.04566	1266	3
AAEL026165-RA			17.7913	0.538985	-1.53302	0.997815	5.04479	2103	2	GO:0005615	extracellular space
AAEL008471-RL			17.7894	0.538985	-0.999074	0.994295	5.04463	2526	2	GO:0005576	extracellular region
AAEL002269-RA		purine nucleoside phosphorylase	5446.79	165.142	-5.04008	1	5.04363	1303	2	GO:0003824	catalytic activity
AAEL008342-RA		monocarboxylate transporter	17.7604	0.538985	-1.60283	0.999987	5.04227	2146	1	GO:0016021	integral component of membrane
AAEL012410-RC	AGO1b	eukaryotic translation initiation factor 2C	17.6364	0.538985	-1.01027	0.995259	5.03216	5798	3	GO:0003676	nucleic acid binding
AAEL024455-RB			17.6219	0.538985	-1.00585	0.994895	5.03098	4611	NIGP01000268	NA	NA
AAEL006171-RF		n-myc downstream regulated	17.6126	0.538985	-1.00981	0.995225	5.03022	2383	3
AAEL003698-RC			17.5124	0.538985	-1.00372	0.994705	5.02199	3752	3	GO:0016021	integral component of membrane
AAEL019521-RG			17.4907	0.538985	-1.53688	0.998223	5.0202	3655	1	GO:0007041	lysosomal transport
AAEL019755-RP			17.4543	0.538985	-1.00675	0.994975	5.01719	6220	3	GO:0005509	calcium ion binding
AAEL004688-RF			17.4487	0.538985	-1.2509	0.99625	5.01673	3904	1	GO:0019187	beta-1,4-mannosyltransferase activity
AAEL011510-RC		multiple inositol polyphosphate phosphatase	17.4168	0.538985	-1.00184	0.99454	5.01409	1662	2	GO:0016791	phosphatase activity
AAEL017356-RG			17.3867	0.538985	-1.00543	0.994857	5.0116	1992	2
AAEL011441-RC		calcium/calmodulin-dependent protein kinase type 1 (camki)	17.3019	0.538985	-1.30082	0.996974	5.00454	1857	2	GO:0005524	ATP binding
AAEL005221-RF		internalin A, putative	17.2712	0.538985	-0.998975	0.994287	5.00198	1784	3	GO:0005515	protein binding
AAEL011793-RC		aspartyl beta-hydroxylase, putative	17.2582	0.538985	-1.62052	0.999772	5.00089	1071	3	NA	NA
AAEL022499-RA			17.2019	0.538985	-0.997602	0.994166	4.99618	1280	1	GO:0005681	spliceosomal complex
AAEL019861-RF			17.1505	0.538985	-1.00079	0.994448	4.99186	1720	2
AAEL019708-RA			169.641	5.33444	-2.08724	1	4.991	5916	2	GO:0005515	protein binding
AAEL013248-RF			10.259	0.323048	-0.823616	0.986868	4.989	1258	2	GO:0006351	transcription, DNA-templated
AAEL010661-RC		phospholipid scramblase 1,	17.0172	0.538985	-0.993919	0.993847	4.9806	2165	2
AAEL001100-RC		phosphoserine phosphatase	3394.8	107.869	-15.4206	1	4.97597	1391	3	GO:0006564	L-serine biosynthetic process
AAEL012161-RP			16.8566	0.538985	-0.99495	0.993935	4.96692	1872	2	GO:0016021	integral component of membrane
AAEL026220-RB			16.7516	0.538985	-1.13104	0.995501	4.95791	5300	2	GO:0005515	protein binding
AAEL001803-RD			16.5965	0.538985	-0.985404	0.993213	4.94449	7749	2
AAEL011650-RD		coatomer, gamma-subunit, putative	16.5942	0.538985	-1.05121	0.995194	4.94429	2937	3	GO:0006886	intracellular protein transport
AAEL007015-RC			16.5867	0.538985	-0.989507	0.99351	4.94363	2493	2	GO:0016021	integral component of membrane
AAEL004379-RC		phosphatidylinositol 4-kinase type-ii	16.578	0.538985	-1.18713	0.997658	4.94288	1960	3	GO:0004430	1-phosphatidylinositol 4-kinase activity
AAEL013003-RD			16.5747	0.538985	-0.984957	0.993183	4.9426	1340	2
AAEL001526-RR		zinc finger protein	16.5413	0.538985	-0.973598	0.992355	4.93969	3815	3	GO:0003676	nucleic acid binding
AAEL006539-RA		Serine/threonine protein kinase [Source:UniProtKB/TrEMBL;Acc:A0A1S4FDS5]	16.5043	0.538985	-0.987831	0.993384	4.93645	2729	2	GO:0005524	ATP binding
AAEL014600-RA		4-hydroxyphenylpyruvate dioxygenase	2844.45	93.0585	-5.04778	1	4.93387	1539	3	GO:0055114	oxidation-reduction process
AAEL013611-RA		AMP dependent ligase	1270.77	41.5931	-4.4729	1	4.93321	2253	1	GO:0003824	catalytic activity
AAEL004818-RB			16.3944	0.538985	-0.981246	0.992934	4.92681	2600	3
AAEL029016-RF			16.2967	0.538985	-1.4425	0.996943	4.91819	1161	3
AAEL012203-RC			9.70074	0.321887	-0.923321	0.987854	4.91347	10530	2	GO:0005515	protein binding
AAEL012102-RB			16.2022	0.538985	-0.981621	0.992959	4.9098	2159	1
AAEL004426-RB		Syntaxin 18, putative	16.1789	0.538985	-0.981138	0.992927	4.90772	1309	3
AAEL021963-RB			16.1472	0.538985	-1.42948	0.995292	4.90489	12746	3	GO:0008270	zinc ion binding
AAEL022600-RA			4767.54	159.391	-3.48861	1	4.9026	809	2
AAEL004451-RD		organic cation transporter	16.1102	0.538985	-0.979711	0.99283	4.90158	2216	3	GO:0016021	integral component of membrane
AAEL018312-RB		Structure-specific endonuclease subunit SLX1 homolog [Source:UniProtKB/TrEMBL;Acc:A0A1S4G7M6]	16.0004	0.538985	-1.47636	0.998153	4.89172	1277	3	GO:0006281	DNA repair
AAEL007404-RH			15.9989	0.538985	-0.977389	0.992648	4.89158	4574	3
AAEL029052-RA			15.8809	0.538985	-0.970484	0.992039	4.8809	870	3	NA	NA
AAEL008042-RC			15.7758	0.538985	-1.54309	0.998832	4.87132	4019	3	GO:0005524	ATP binding
AAEL009891-RD			15.7104	0.538985	-0.971303	0.992128	4.86533	3619	3
AAEL004583-RF			24.3659	0.843042	-1.00245	0.994593	4.85311	7041	2	GO:0004867	serine-type endopeptidase inhibitor activity
AAEL003255-RB			15.4949	0.538985	-1.55217	0.999498	4.8454	1291	2
AAEL027166-RD			91.985	3.20967	-1.7764	1	4.8409	4404	1	GO:0016020	membrane
AAEL025261-RA			15.3894	0.538985	-0.959902	0.99065	4.83554	842	NIGP01000904
AAEL002908-RA			47.6789	1.67127	-1.14272	0.996633	4.83433	645	NIGP01001928
AAEL008184-RB			14.9353	0.525669	-1.25781	0.997491	4.82843	2127	3	GO:0046872	metal ion binding
AAEL006799-RC			15.2167	0.538985	-0.960665	0.990763	4.81926	3952	3	GO:0006401	RNA catabolic process
AAEL019492-RA			15.1945	0.538985	-0.96018	0.990691	4.81716	378	NIGP01001914	GO:0070876	SOSS complex
AAEL026811-RB			15.1757	0.538985	-0.959769	0.990631	4.81537	5546	2
AAEL022897-RA			15.1152	0.538985	-0.958442	0.990424	4.80961	4919	2	NA	NA
AAEL000256-RE	SCRB9	Class B Scavenger Receptor (CD36 domain).	15.1027	0.538985	-1.54119	0.998644	4.80841	3795	2	NA	NA
AAEL000834-RC		dimethylaniline monooxygenase	15.0862	0.538985	-1.38544	0.991301	4.80684	2146	3	GO:0055114	oxidation-reduction process
AAEL000549-RE		fibulin 1 and	15.0526	0.538985	-1.16583	0.998098	4.80362	3616	3	GO:0005509	calcium ion binding
AAEL010370-RB		aldehyde oxidase	14.9837	0.538985	-1.48333	0.997656	4.797	4151	2	GO:0009055	electron transfer activity
AAEL010373-RK		dullard protein	14.9313	0.538985	-1.47563	0.998201	4.79195	4606	2	GO:0016791	phosphatase activity
AAEL001041-RO		guanine nucleotide-binding protein beta 3 (g protein beta3)	14.9036	0.538985	-0.94916	0.988802	4.78927	2669	2	GO:0007165	signal transduction
AAEL009059-RC		arp2/3 complex 16 kd subunit (P16-arc)	218.085	7.90565	-2.13418	1	4.78586	672	2	GO:0015629	actin cytoskeleton
AAEL007316-RA			14.8632	0.538985	-1.41329	0.99141	4.78536	3419	2	GO:0046872	metal ion binding
AAEL002467-RA			5600.92	203.974	-14.9189	1	4.7792	1653	2	GO:0005576	extracellular region
AAEL012034-RB		alpha-1,3-mannosyltransferase	14.7665	0.538985	-0.950709	0.989061	4.77593	2055	3	NA	NA
AAEL027091-RC			42.0063	1.53665	-1.36502	0.996306	4.77275	1849	2	GO:0016021	integral component of membrane
AAEL001940-RB		Phosphatidate cytidylyltransferase (Fragment) [Source:UniProtKB/TrEMBL;Acc:Q1HRB7]	14.642	0.538985	-0.947913	0.988594	4.76373	2850	2	GO:0016020	membrane
AAEL009782-RC		brain chitinase and chia	14.6114	0.538985	-0.942553	0.987834	4.7607	3125	1	GO:0005975	carbohydrate metabolic process
AAEL023095-RA			14.6046	0.538985	-1.52474	0.997049	4.76003	2695	1	GO:0008270	zinc ion binding
AAEL003373-RF			14.5853	0.538985	-1.44736	0.997369	4.75812	6756	3	GO:0016021	integral component of membrane
AAEL005956-RA	CASPS16	caspase (short)	14.5748	0.538985	-0.946393	0.988342	4.75708	1373	3	GO:0006508	proteolysis
AAEL027336-RA			14.5602	0.538985	-0.941384	0.987711	4.75564	1775	1	GO:0016491	oxidoreductase activity
AAEL001041-RJ		guanine nucleotide-binding protein beta 3 (g protein beta3)	14.5539	0.538985	-0.94124	0.987696	4.75501	2831	2	GO:0007165	signal transduction
AAEL009708-RC		thioredoxin M, putative	14.5209	0.538985	-1.52437	0.997018	4.75175	813	3	GO:0015035	protein disulfide oxidoreductase activity
AAEL000271-RC		gamma-glutamyl hydrolase	14.4243	0.538985	-0.942973	0.987879	4.74212	1731	2	GO:0016787	hydrolase activity
AAEL015336-RC			16.8058	0.628063	-1.24819	0.995672	4.7419	1959	2	GO:0005515	protein binding
AAEL001209-RA		sodium-dependent phosphate transporter	14.3002	0.538985	-1.13759	0.996127	4.72964	2624	2	GO:0016021	integral component of membrane
AAEL000234-RM	SCRB7	Class B Scavenger Receptor (CD36 domain).	14.2483	0.538985	-0.938932	0.987456	4.7244	2016	2	GO:0016020	membrane
AAEL005388-RC			5.87198	0.224534	-0.749028	0.979694	4.70884	4200	2	GO:0000290	deadenylation-dependent decapping of nuclear-transcribed mRNA
AAEL025051-RD			14.0248	0.538985	-1.07268	0.994754	4.70159	4292	2	GO:0005524	ATP binding
AAEL021735-RA			44.4098	1.73427	-1.24718	0.995417	4.67848	629	2
AAEL024153-RG			13.7702	0.538985	-0.914279	0.989007	4.67516	4421	2	GO:1990817	RNA adenylyltransferase activity
AAEL001533-RA		glucosyl/glucuronosyl transferases	73.4959	2.88592	-1.76913	1	4.67056	1829	3	GO:0016021	integral component of membrane
AAEL000461-RF			13.6658	0.538985	-0.920384	0.988246	4.66418	3412	3	GO:0016021	integral component of membrane
AAEL012471-RB	DOME	JAKSTAT pathway signalling Transmembrane Receptor Domeless.	13.6056	0.538985	-0.923817	0.987804	4.65781	3882	2	GO:0016020	membrane
AAEL006381-RA		sphingomyelin phosphodiesterase	4441.28	176.753	-7.94159	1	4.65117	1996	1	GO:0016787	hydrolase activity
AAEL001891-RB			13.542	0.538985	-0.922288	0.987992	4.65105	2876	2
AAEL002555-RF		sodium/solute symporter	92.902	3.69902	-1.49833	0.996666	4.6505	2579	1	GO:0016020	membrane
AAEL024438-RD			13.4756	0.538985	-0.915772	0.988841	4.64396	4144	1	GO:0008376	acetylgalactosaminyltransferase activity
AAEL000077-RB		cation efflux protein/ zinc transporter	13.4722	0.538985	-1.2027	0.995493	4.6436	1747	3	GO:0016021	integral component of membrane
AAEL013425-RB			13.4302	0.538985	-0.914661	0.988965	4.63909	828	3
AAEL000797-RA		dimethylaniline monooxygenase	266.65	10.7173	-2.13202	1	4.63693	1644	3	GO:0055114	oxidation-reduction process
AAEL027938-RB			13.3983	0.538985	-0.92086	0.988183	4.63566	3534	1	GO:0005525	GTP binding
AAEL023532-RA			13.3278	0.538985	-0.917099	0.98868	4.62805	3169	3	GO:0003723	RNA binding
AAEL019422-RH			13.2912	0.538985	-0.911246	0.989343	4.62409	5482	1	GO:0006325	chromatin organization
AAEL014226-RC			2.79447	0.113421	-0.761428	0.980623	4.62282	5188	3
AAEL019925-RD		Guanylate cyclase [Source:UniProtKB/TrEMBL;Acc:Q174S2]	13.2366	0.538985	-0.914869	0.988942	4.61815	5984	3	GO:0005524	ATP binding
AAEL008634-RD		jnk	13.2084	0.538985	-0.914175	0.989019	4.61506	5429	2	GO:0005524	ATP binding
AAEL019577-RB			13.1961	0.538985	-0.913872	0.989053	4.61372	8979	3	GO:0005515	protein binding
AAEL003402-RJ		sphingomyelin phosphodiesterase	7.84487	0.320744	-0.745528	0.979156	4.61226	2795	3	GO:0016787	hydrolase activity
AAEL022441-RA			13.1684	0.538985	-1.37788	0.993415	4.61069	777	NIGP01000906
AAEL001464-RF			54.2808	2.22252	-1.34234	0.99786	4.61018	2107	1	GO:0016021	integral component of membrane
AAEL012510-RB	IKK2	IMD pathway signalling I-Kappa-B Kinase 2 (IKK2 IKK-gamma).	13.1588	0.538985	-0.907963	0.989606	4.60964	2258	2	GO:0070530	K63-linked polyubiquitin modification-dependent protein binding
AAEL012093-RC		leucine-rich transmembrane protein	13.1527	0.538985	-0.907812	0.989613	4.60897	3097	2	GO:0016021	integral component of membrane
AAEL017437-RB			13.1094	0.538985	-1.47833	0.998025	4.60422	1896	1	NA	NA
AAEL003229-RA			13.0544	0.538985	-1.41456	0.991741	4.59814	6825	1	GO:0046872	metal ion binding
AAEL023547-RH			13.049	0.538985	-0.910239	0.989454	4.59755	7787	1	GO:0007264	small GTPase mediated signal transduction
AAEL019528-RJ			7.61792	0.314953	-1.08908	0.995492	4.59619	5087	2	GO:0006355	regulation of transcription, DNA-templated
AAEL006178-RI			12.9961	0.538985	-1.09147	0.995525	4.59169	2144	3
AAEL000860-RB			13.1419	0.547038	-0.91317	0.989131	4.58639	6458	3
AAEL005884-RB			12.939	0.538985	-1.37713	0.993631	4.58534	695	2
AAEL004936-RD			12.9316	0.538985	-0.902265	0.989837	4.58451	6295	2	NA	NA
AAEL006552-RB		WD-repeat protein	12.9203	0.538985	-0.889272	0.988967	4.58325	5108	2	GO:0005515	protein binding
AAEL020631-RC			12.8586	0.538985	-1.28889	0.997133	4.57635	8570	1	NA	NA
AAEL012595-RI			12.7985	0.538985	-0.979286	0.992796	4.56959	1979	1
AAEL000049-RA		three prime repair exonuclease 1, putative	12.7582	0.538985	-1.18854	0.997557	4.56503	1715	2	NA	NA
AAEL000448-RB			12.7496	0.538985	-0.902735	0.989825	4.56406	2738	3	GO:0016579	protein deubiquitination
AAEL023653-RD			12.7237	0.538985	-1.35699	0.997167	4.56112	2924	NIGP01000154	GO:0016021	integral component of membrane
AAEL029070-RA			300.136	12.7356	-2.68736	1	4.55868	1795	3	NA	NA
AAEL005239-RD		gh regulated tbc protein-1	12.6325	0.538985	-0.894637	0.989465	4.55075	2401	3
AAEL001041-RM		guanine nucleotide-binding protein beta 3 (g protein beta3)	12.547	0.538985	-0.897573	0.989628	4.54095	2653	2	GO:0007165	signal transduction
AAEL010508-RJ		vacuolar protein sorting-associated protein (vps13)	7.74967	0.333639	-0.75358	0.980296	4.53777	11099	2
AAEL001696-RC		paired box protein, putative	12.4787	0.538985	-1.3096	0.997378	4.53308	1447	2	GO:0003677	DNA binding
AAEL028221-RB			12.4317	0.538985	-0.889429	0.988982	4.52763	2072	2
AAEL005200-RC			12.4252	0.538985	-1.37667	0.993764	4.52688	2161	2
AAEL013128-RE		elongase, putative	12.3762	0.538985	-1.29621	0.996914	4.52118	5225	2	GO:0016021	integral component of membrane
AAEL013565-RE			12.3602	0.538985	-0.887558	0.9888	4.51931	2638	2	GO:0051560	mitochondrial calcium ion homeostasis
AAEL000204-RN			12.2649	0.538985	-0.890272	0.989059	4.50814	3499	3
AAEL010348-RC		sugar transporter	12.2622	0.538985	-1.17131	0.998166	4.50783	2502	2	GO:0016020	membrane
AAEL013458-RE		glutamine synthetase 1, 2 (glutamate-amonia ligase) (gs)	12.2272	0.538985	-0.889285	0.988968	4.5037	1503	1	GO:0003824	catalytic activity
AAEL018169-RB			12.1481	0.538985	-0.887208	0.988763	4.49434	2215	2	GO:0008270	zinc ion binding
AAEL023753-RC			226.034	10.0739	-1.69215	0.999387	4.48784	2580	2	NA	NA
AAEL011918-RC			12.6832	0.566499	-0.891644	0.989186	4.4847	2902	3	GO:0016787	hydrolase activity
AAEL011386-RA			11.9941	0.538985	-0.877834	0.987838	4.47593	1615	1
AAEL000354-RB		dimeric dihydrodiol dehydrogenase	11.9719	0.538985	-1.0305	0.996081	4.47326	1445	2	GO:0016491	oxidoreductase activity
AAEL010799-RC			11.9512	0.538985	-0.881989	0.988216	4.47077	806	3	GO:0016021	integral component of membrane
AAEL007874-RC			11.9033	0.538985	-0.880708	0.988091	4.46497	2532	3	NA	NA
AAEL027849-RA			11.8858	0.538985	-1.07467	0.994861	4.46285	1392	3	GO:0005515	protein binding
AAEL010447-RA			11.8618	0.538985	-0.879593	0.987992	4.45993	1820	3
AAEL020709-RC			11.8616	0.538985	-0.87959	0.987992	4.45991	2025	1	GO:0005887	integral component of plasma membrane
AAEL026027-RC			11.8395	0.538985	-1.36312	0.996572	4.45722	7095	1	GO:0005576	extracellular region
AAEL005544-RF		YTH domain protein	11.7747	0.538985	-0.871887	0.987376	4.4493	6069	3	GO:0003723	RNA binding
AAEL020528-RF			11.7716	0.538985	-0.973421	0.992342	4.44893	4478	2	GO:0008270	zinc ion binding
AAEL002422-RE		cytoplasmic polyadenylation element binding protein (cpeb)	11.766	0.538985	-0.871649	0.987361	4.44823	4598	1	GO:0003676	nucleic acid binding
AAEL001434-RG		coronin	6.89348	0.316899	-0.709525	0.977303	4.44314	4732	2	GO:0005515	protein binding
AAEL014339-RE			11.7242	0.538985	-1.12498	0.995023	4.4431	987	2	GO:0003824	catalytic activity
AAEL019861-RB			11.6597	0.538985	-0.868732	0.987181	4.43514	1764	2
AAEL020476-RD			11.6509	0.538985	-0.943014	0.987883	4.43405	1523	1
AAEL017368-RC			11.6301	0.538985	-0.867917	0.98713	4.43147	3299	2	GO:0003924	GTPase activity
AAEL015136-RA		Niemann-Pick Type C-2, putative	5384.5	250.992	-3.57135	1	4.4231	612	1	GO:0032367	intracellular cholesterol transport
AAEL002903-RB	p110	phosphatidylinositol 3-kinase catalytic subunit alpha, beta, delta	11.5549	0.538985	-0.871261	0.987337	4.42211	4280	1	GO:0005524	ATP binding
AAEL007090-RB		4-nitrophenylphosphatase [Source:UniProtKB/TrEMBL;Acc:Q0IF21]	143.417	6.69508	-1.8826	1	4.42098	1674	2	NA	NA
AAEL014823-RB			14.9684	0.699073	-1.29535	0.996933	4.42033	1542	1	GO:0005576	extracellular region
AAEL007910-RC			11.5275	0.538985	-0.865076	0.987019	4.41869	1522	2
AAEL024429-RA			11.4811	0.538985	-1.37047	0.995301	4.41287	4070	1	GO:0003676	nucleic acid binding
AAEL004469-RD		adaptin, alpha/gamma/epsilon	13.8735	0.652676	-0.935819	0.987304	4.40982	4716	2	GO:0072583	clathrin-dependent endocytosis
AAEL010421-RA			11.4436	0.538985	-1.35988	0.996963	4.40816	699	1
AAEL006539-RB		Serine/threonine protein kinase [Source:UniProtKB/TrEMBL;Acc:A0A1S4FDS5]	11.4146	0.538985	-1.09506	0.995459	4.40449	2809	2	GO:0005524	ATP binding
AAEL021209-RA			11.3603	0.538985	-1.28384	0.997453	4.3976	2326	3	GO:0010997	anaphase-promoting complex binding
AAEL003466-RK		cullin	11.2787	0.538985	-1.1666	0.998111	4.38721	3037	2	GO:0006511	ubiquitin-dependent protein catabolic process
AAEL013713-RO		trypsin	11.2645	0.538985	-0.863208	0.986964	4.38539	5177	3	GO:0007165	signal transduction
AAEL005147-RB			11.1815	0.538985	-0.855334	0.986892	4.37473	4068	3	GO:0006355	regulation of transcription, DNA-templated
AAEL002051-RI		sodium/hydrogen exchanger 7, 9 (nhe7, nhe9)	11.156	0.538985	-1.28137	0.997624	4.37143	2737	2	GO:0016021	integral component of membrane
AAEL020344-RA			11.1506	0.538985	-1.37741	0.993552	4.37073	4002	3	GO:0006355	regulation of transcription, DNA-templated
AAEL004083-RN		WD-repeat protein	11.1167	0.538985	-0.853481	0.986901	4.36634	3831	3	NA	NA
AAEL028239-RF		Putative ubiquitin domain-containing protein 1 [Source:UniProtKB/TrEMBL;Acc:A0A0P6IUS9]	11.1062	0.538985	-0.853178	0.986902	4.36497	2187	3	GO:0005515	protein binding
AAEL022046-RB			11.1057	0.538985	-1.35202	0.997467	4.36491	10574	3	GO:0005524	ATP binding
AAEL010584-RB		vesicular mannose-binding lectin	11.0834	0.538985	-0.900365	0.989752	4.36202	2050	1	GO:0016020	membrane
AAEL004335-RA		secreted ferritin G subunit precursor, putative	854.587	41.6056	-8.35851	1	4.36038	1182	3	GO:0008199	ferric iron binding
AAEL002809-RC		down syndrome critical region protein	11.0329	0.538985	-0.856661	0.986886	4.35542	1140	1
AAEL027400-RC			11.0201	0.538985	-1.36098	0.99687	4.35375	4503	3
AAEL006181-RB		amidase	11.0022	0.538985	-0.850185	0.986992	4.3514	1728	3
AAEL001561-RF			15.0904	0.744724	-1.21674	0.992378	4.34078	1720	2	GO:0016021	integral component of membrane
AAEL023781-RC			10.9061	0.538985	-1.11418	0.994641	4.33874	2283	NIGP01001080	GO:0005634	nucleus
AAEL006667-RF		phosphatidyltransferase	10.7731	0.538985	-0.849181	0.987023	4.32104	2047	2	GO:0016020	membrane
AAEL004974-RF		beta-1,3-glucuronyltransferase s, p	10.7333	0.538985	-0.998723	0.994264	4.31571	2759	2	GO:0016020	membrane
AAEL000146-RA		nitrilase, putative	32.3663	1.62683	-1.27962	0.997748	4.31436	1211	1	GO:0006807	nitrogen compound metabolic process
AAEL008078-RR		clk2	28.8417	1.45037	-0.9702	0.992008	4.31366	2044	1	GO:0005524	ATP binding
AAEL010722-RB			10.7069	0.538985	-0.841555	0.987267	4.31216	790	1
AAEL005174-RO			10.699	0.538985	-0.847023	0.98709	4.31109	7235	2
AAEL013760-RC		homeobox protein nk-2	10.6496	0.538985	-0.839856	0.987321	4.30441	1521	3	GO:0003677	DNA binding
AAEL017053-RG			10.6179	0.538985	-1.15554	0.997681	4.30011	4148	2	GO:0003676	nucleic acid binding
AAEL011858-RC		transcription factor IIIA, putative	10.603	0.538985	-0.844205	0.987181	4.29808	1372	2	GO:0003676	nucleic acid binding
AAEL026605-RA			8.44586	0.429334	-1.01091	0.995307	4.29807	3063	2
AAEL004176-RE		microtubule binding protein, putative	70.6105	3.59181	-0.935661	0.987302	4.2971	2500	2	GO:0005874	microtubule
AAEL001526-RO		zinc finger protein	10.5855	0.538985	-0.843689	0.987197	4.2957	4050	3	GO:0003676	nucleic acid binding
AAEL025607-RB			10.5816	0.538985	-0.837832	0.987353	4.29517	4348	1	GO:0007155	cell adhesion
AAEL012595-RH			10.5658	0.538985	-0.912022	0.989258	4.29302	2327	1
AAEL011321-RC			10.5177	0.538985	-0.841683	0.987263	4.28642	1259	3
AAEL005510-RB		WD-repeat protein	10.4608	0.538985	-0.99457	0.993902	4.2786	776	1
AAEL015631-RA		asparagine synthetase	1593.85	82.201	-5.50541	1	4.27722	2459	3	GO:0005524	ATP binding
AAEL004700-RC		cdkl1/4	10.4198	0.538985	-1.02751	0.996067	4.27294	1507	1	NA	NA
AAEL005692-RE			10.4123	0.538985	-1.34472	0.997767	4.2719	7928	2	GO:0016021	integral component of membrane
AAEL002771-RC		microtubule binding protein, putative	4.38472	0.227084	-0.657406	0.971468	4.27118	4675	3	GO:0003676	nucleic acid binding
AAEL003388-RI		axis inhibition protein, axin	10.3332	0.538985	-0.836173	0.987355	4.2609	3020	3	GO:0016055	Wnt signaling pathway
AAEL019724-RA			10.2963	0.538985	-0.829217	0.987223	4.25573	4243	3	NA	NA
AAEL008668-RC	CLIPB22	Clip-Domain Serine Protease family B.	10.2742	0.538985	-0.834395	0.987356	4.25264	1683	2	NA	NA
AAEL001843-RE		ski oncogene	10.2557	0.538985	-1.19323	0.997104	4.25004	5917	2	GO:0046332	SMAD binding
AAEL007672-RB		myst histone acetyltransferase	10.2289	0.538985	-0.827154	0.987118	4.24626	1779	3	GO:0006355	regulation of transcription, DNA-templated
AAEL008630-RB		GTP-binding protein alpha subunit, gna	10.2253	0.538985	-0.827043	0.987112	4.24575	2265	2	GO:0007165	signal transduction
AAEL027367-RC			17.605	0.929333	-0.857524	0.986882	4.24364	3607	2	GO:0005524	ATP binding
AAEL014271-RA			10.1592	0.538985	-0.825007	0.987009	4.23639	1539	1	GO:0005509	calcium ion binding
AAEL022669-RA			10.1447	0.538985	-1.29186	0.997011	4.23434	534	3
AAEL018265-RA	CTL9	C-Type lectin (CTL) [Source:UniProtKB/TrEMBL;Acc:A0A1S4G7E6]	10.0189	0.538985	-0.826599	0.987089	4.21634	2284	3	GO:0016021	integral component of membrane
AAEL000080-RA		phosphoenolpyruvate carboxykinase	1804.87	97.12	-4.00722	1	4.21598	2368	3	GO:0004613	phosphoenolpyruvate carboxykinase (GTP) activity
AAEL006113-RI		cystinosin	10.0052	0.538985	-1.3073	0.997239	4.21436	2459	1
AAEL011996-RA	AKHR-II		9.99673	0.538985	-1.06771	0.994631	4.21314	615	2	GO:0005179	hormone activity
AAEL023595-RA			9.97736	0.538985	-0.81935	0.986401	4.21034	1683	NIGP01001712	NA	NA
AAEL019632-RB			9.9634	0.538985	-0.812197	0.985349	4.20832	10409	2	GO:0000902	cell morphogenesis
AAEL007240-RD		cdc42 GTPase-activating protein	9.94941	0.538985	-0.824448	0.986961	4.20629	9172	2	GO:0007165	signal transduction
AAEL006644-RC			9.914	0.538985	-1.19713	0.996558	4.20115	1366	3
AAEL022822-RC			9.89594	0.538985	-1.28718	0.997242	4.19852	1624	2	GO:0006508	proteolysis
AAEL006382-RB		trypsin-eta, putative	9.86783	0.538985	-0.821907	0.98668	4.19441	928	1	NA	NA
AAEL004974-RI		beta-1,3-glucuronyltransferase s, p	9.79328	0.538985	-0.819571	0.986425	4.18347	2660	2	GO:0016020	membrane
AAEL014871-RB		methylenetetrahydrofolate dehydrogenase	944.037	52.0103	-10.4073	1	4.18198	1850	3	GO:0055114	oxidation-reduction process
AAEL015606-RA			95.7732	5.28936	-2.21232	1	4.17846	1019	2	GO:0005576	extracellular region
AAEL020438-RB			9.72565	0.538985	-0.817439	0.98618	4.17348	1061	NIGP01001874
AAEL003691-RC			9.71149	0.538985	-1.28445	0.997414	4.17137	2511	2
AAEL010509-RB		bridging integrator	9.70743	0.538985	-0.854196	0.986897	4.17077	3886	2	NA	NA
AAEL000217-RC		serine/threonine protein kinase	9.70686	0.538985	-0.816844	0.986084	4.17069	5177	3	GO:0005524	ATP binding
AAEL024732-RD			9.69399	0.538985	-1.14631	0.996957	4.16877	3537	2	GO:0016021	integral component of membrane
AAEL001361-RD		brahma associated protein 170kD, putative	9.65391	0.538985	-0.815164	0.985816	4.16279	5834	2	GO:0003677	DNA binding
AAEL019880-RE			9.64241	0.538985	-0.808702	0.984706	4.16108	5328	3	GO:0005515	protein binding
AAEL006899-RD		DNA-J/hsp40	9.61694	0.538985	-0.813986	0.985629	4.15726	2890	2	GO:0006457	protein folding
AAEL006538-RD		peroxisomal membrane protein 2, pxmp2	4.01755	0.226686	-0.727904	0.976925	4.14755	1728	2	GO:0016021	integral component of membrane
AAEL019677-RF			9.50344	0.538985	-0.804194	0.983797	4.14013	2296	3	GO:0005743	mitochondrial inner membrane
AAEL012639-RA			532.227	30.2741	-2.09395	1	4.13589	803	3
AAEL009074-RD	IAP1	Inhibitor of Apoptosis (IAP) containing Baculoviral IAP Repeat(s) (BIR domains).	9.43692	0.538985	-1.27605	0.997997	4.13	2026	2	NA	NA
AAEL010240-RB			9.39727	0.538985	-0.800712	0.983034	4.12392	1146	2	GO:0003677	DNA binding
AAEL013431-RQ		proline oxidase	9.37955	0.538985	-0.800128	0.982905	4.1212	4901	3
AAEL026791-RA			9.30926	0.538985	-0.797802	0.982397	4.11035	1995	2	GO:0005643	nuclear pore
AAEL003188-RB		sphingosine phosphate lyase	9.3071	0.538985	-0.803966	0.983752	4.11001	2004	NIGP01001712	GO:0003824	catalytic activity
AAEL025718-RK			9.28347	0.538985	-0.796945	0.982212	4.10635	2849	3	GO:0016811	hydrolase activity, acting on carbon-nitrogen (but not peptide) bonds, in linear amides
AAEL019700-RJ			9.26564	0.538985	-0.802605	0.983455	4.10357	4572	1	GO:0019888	protein phosphatase regulator activity
AAEL011830-RC		Probable methylthioribulose-1-phosphate dehydratase (MTRu-1-P dehydratase)(EC 4.2.1.109)	9.26377	0.538985	-0.802543	0.983442	4.10328	863	1	GO:0005737	cytoplasm
AAEL005929-RD		ATP-binding cassette transporter	9.24777	0.538985	-0.802017	0.983324	4.10079	4918	3	GO:0005524	ATP binding
AAEL027196-RA			10.6542	0.624066	-0.81361	0.98557	4.09359	637	2	GO:0005509	calcium ion binding
AAEL019833-RAV			9.18338	0.538985	-1.2604	0.997822	4.09071	12645	2	GO:0003676	nucleic acid binding
AAEL023159-RG			9.17142	0.538985	-1.11806	0.994711	4.08883	7184	1	GO:0005515	protein binding
AAEL006416-RF		glycine rich RNA binding protein, putative	9.15419	0.538985	-0.79892	0.982641	4.08611	1385	2	GO:0003676	nucleic acid binding
AAEL021519-RA			9.13048	0.538985	-0.798132	0.982469	4.08237	2681	3	GO:0003723	RNA binding
AAEL011872-RB			9.06506	0.538985	-0.879933	0.988022	4.072	3215	2
AAEL019892-RF			9.04671	0.538985	-0.966996	0.991664	4.06908	5234	2	NA	NA
AAEL023559-RA			1183.75	70.5276	-9.7068	1	4.06903	4025	NIGP01001678	GO:0016020	membrane
AAEL008510-RC		sphingosine kinase a, b	9.0344	0.538985	-0.794919	0.981805	4.06711	3961	2	GO:0016301	kinase activity
AAEL023980-RA			13.4664	0.8064	-0.809785	0.984929	4.06172	1819	2	GO:0008270	zinc ion binding
AAEL029054-RA			8.97668	0.538985	-0.786593	0.980443	4.05786	486	3	NA	NA
AAEL011825-RF		aryl hydrocarbon receptor	8.97432	0.538985	-1.00543	0.994857	4.05748	2146	3	GO:0003677	DNA binding
AAEL012410-RF	AGO1b	eukaryotic translation initiation factor 2C	11.0577	0.665401	-0.78433	0.9802	4.05469	5771	3	GO:0003676	nucleic acid binding
AAEL022046-RE			8.94655	0.538985	-1.26305	0.998068	4.05301	9282	3	GO:0005524	ATP binding
AAEL004520-RK		cAMP/cgmp cyclic nucleotide phosphodiesterase	5.2836	0.318376	-0.643251	0.969706	4.05272	5530	2	GO:0007165	signal transduction
AAEL007934-RA		tRNA (5-methylaminomethyl-2-thiouridylate)-methyltransferase	8.94345	0.538985	-0.785454	0.98032	4.05251	1348	3	GO:0008033	tRNA processing
AAEL018341-RM			8.91413	0.538985	-1.14512	0.996849	4.04778	3511	2	GO:0005524	ATP binding
AAEL000234-RO	SCRB7	Class B Scavenger Receptor (CD36 domain).	8.87064	0.538985	-0.789378	0.980748	4.04072	1966	2	GO:0016020	membrane
AAEL025460-RD			8.81985	0.538985	-0.781187	0.979987	4.03244	4744	3	GO:0005524	ATP binding
AAEL022132-RA			237.311	14.51	-2.46908	1	4.03166	1327	3	GO:0052689	carboxylic ester hydrolase activity
AAEL000643-RH		zinc finger protein	8.8077	0.538985	-1.22459	0.991519	4.03045	2901	3	GO:0003676	nucleic acid binding
AAEL019990-RD			8.79184	0.538985	-0.786682	0.980453	4.02785	5515	1	GO:0003677	DNA binding
AAEL008679-RC		Alpha-tubulin N-acetyltransferase [Source:UniProtKB/TrEMBL;Acc:A0A2K7P6B5]	8.75581	0.538985	-0.778957	0.979964	4.02192	2641	2	GO:0005874	microtubule
AAEL019601-RC			8.71581	0.538985	-0.777557	0.979949	4.01532	6563	1	GO:0005515	protein binding
AAEL025977-RJ			8.70112	0.538985	-0.783554	0.980117	4.01288	3285	2
AAEL024345-RA			8.68591	0.538985	-0.783027	0.980061	4.01036	2346	2
AAEL020059-RA			8.67445	0.538985	-1.25567	0.99722	4.00845	919	2
AAEL001642-RD		6-pyruvoyltetrahydropterin synthase, putative [Source:UniProtKB/TrEMBL;Acc:Q17KM3]	8.65504	0.538985	-0.77542	0.979927	4.00522	851	2	GO:0006729	tetrahydrobiopterin biosynthetic process
AAEL006993-RE		synapse-associated protein	8.64933	0.538985	-0.895852	0.989552	4.00427	3850	3
AAEL002998-RC			8.64868	0.538985	-0.775196	0.979939	4.00416	2533	3	GO:0005515	protein binding
AAEL006762-RB			8.62281	0.538985	-0.774282	0.979991	3.99984	695	3
AAEL012134-RD		pur-alpha	8.59111	0.538985	-0.773158	0.980055	3.99453	3549	3
AAEL024350-RA			8.57013	0.538985	-0.778989	0.979964	3.991	1265	NIGP01002153	NA	NA
AAEL020936-RJ			8.49984	0.538985	-0.769905	0.980236	3.97912	2241	2	GO:0008270	zinc ion binding
AAEL005915-RG		monocarboxylate transporter	11.612	0.73705	-0.794022	0.98163	3.97771	4449	3	GO:0016021	integral component of membrane
AAEL004592-RB		tyrosine-protein kinase src64b	8.49152	0.538985	-0.776222	0.979935	3.9777	4084	2	GO:0004715	non-membrane spanning protein tyrosine kinase activity
AAEL011962-RE			8.48829	0.538985	-0.769491	0.980259	3.97715	1204	3
AAEL019686-RB			8.47296	0.538985	-1.06802	0.994636	3.97455	3558	1	NA	NA
AAEL020739-RE			8.43462	0.538985	-0.774206	0.979996	3.968	1473	2
AAEL015014-RB			8.40736	0.538985	-1.17887	0.998047	3.96334	1919	2	GO:0016021	integral component of membrane
AAEL013998-RA		General transcription factor IIF subunit 2 [Source:UniProtKB/TrEMBL;Acc:Q16HK5]	40.2087	2.57828	-1.12853	0.995269	3.96303	1041	2	GO:0003677	DNA binding
AAEL020769-RB			44.003	2.82477	-1.13795	0.996163	3.9614	1033	2
AAEL000213-RA		d-amino acid oxidase	2595.89	167.072	-6.1426	1	3.95769	1327	3	GO:0016491	oxidoreductase activity
AAEL008058-RE		liprin alpha (lar-interacting protein alpha) (synapse defective protein 2)	8.35942	0.538985	-0.764843	0.980476	3.95508	4143	2	GO:0050808	synapse organization
AAEL000874-RD	ARK	Apaf-1 Related Killer	8.35879	0.538985	-1.08731	0.995468	3.95498	5587	3	GO:0043531	ADP binding
AAEL001367-RB		type IV inositol 5-phosphatase	8.35085	0.538985	-0.771218	0.980163	3.9536	4750	2	GO:0046856	phosphatidylinositol dephosphorylation
AAEL021353-RA			8.34797	0.538985	-0.771115	0.980169	3.95311	5261	3	GO:0005524	ATP binding
AAEL022615-RE			40.623	2.62529	-1.13621	0.995992	3.95175	2596	1	GO:0003824	catalytic activity
AAEL022478-RA		Putative transcriptional repressor protein yy1 [Source:UniProtKB/TrEMBL;Acc:A0A0P6IYK9]	8.33063	0.538985	-0.763796	0.980521	3.95011	2512	2	GO:0003676	nucleic acid binding
AAEL027166-RC			236.034	15.2807	-2.2933	1	3.94921	4242	1	GO:0016020	membrane
AAEL023581-RD			8.31914	0.538985	-0.763378	0.98054	3.94812	4073	2	GO:0016020	membrane
AAEL025976-RA			6.6494	0.430887	-0.775881	0.979932	3.94784	5077	1
AAEL015020-RA		glycoside hydrolases	111.499	7.22777	-1.46449	0.998417	3.94734	1728	2	GO:0005975	carbohydrate metabolic process
AAEL018340-RF			8.26585	0.538985	-0.761431	0.980623	3.93885	3299	2
AAEL012918-RC		puromycin-sensitive aminopeptidase	8.25909	0.538985	-0.761183	0.980624	3.93767	3783	2	GO:0008270	zinc ion binding
AAEL024413-RA			8.23119	0.538985	-1.19818	0.996409	3.93278	1364	3
AAEL019770-RD			8.22418	0.538985	-1.18277	0.997907	3.93155	5713	3	GO:0003677	DNA binding
AAEL010596-RB		n-acetylgalactosaminyltransferase	8.21024	0.538985	-0.766146	0.980419	3.92911	2373	1	GO:0016021	integral component of membrane
AAEL002214-RC		amino acid transporter	8.20644	0.538985	-0.759247	0.980557	3.92844	4164	2
AAEL001446-RI		testis-specific protein pbs13 (t-complex 11 )	8.19985	0.538985	-0.765769	0.980435	3.92728	2251	1
AAEL005023-RE		Palmitoyltransferase [Source:UniProtKB/TrEMBL;Acc:Q17BB7]	8.19208	0.538985	-0.758718	0.980539	3.92591	2321	2
AAEL001360-RG		Coronin [Source:UniProtKB/TrEMBL;Acc:Q17LF4]	8.1799	0.538985	-0.758268	0.980523	3.92376	2736	2	GO:0005515	protein binding
AAEL012595-RO			8.17276	0.538985	-1.22035	0.991773	3.9225	1821	1
AAEL011756-RA		aldehyde dehydrogenase	2290.92	151.155	-4.94353	1	3.92183	1757	NIGP01001914	GO:0016491	oxidoreductase activity
AAEL023060-RF			8.14237	0.538985	-0.756878	0.980476	3.91713	3869	2	GO:0006511	ubiquitin-dependent protein catabolic process
AAEL026220-RC			8.11667	0.538985	-0.755923	0.980443	3.91257	5459	2	GO:0005515	protein binding
AAEL025565-RA			8.09888	0.538985	-0.755261	0.980421	3.9094	1171	NIGP01001591
AAEL004141-RB		phosphatidylinositol transfer protein/retinal degeneration b protein	8.09753	0.538985	-0.76203	0.980598	3.90916	1521	3	GO:0005548	phospholipid transporter activity
AAEL019834-RB			58.887	3.92008	-1.02477	0.99602	3.909	2052	3
AAEL008760-RC			8.08826	0.538985	-0.754865	0.980407	3.90751	2972	3	GO:0016021	integral component of membrane
AAEL009495-RB		rab6-interacting	8.07283	0.538985	-0.761122	0.980622	3.90476	6779	3	GO:0005515	protein binding
AAEL002091-RH			8.06767	0.538985	-0.737242	0.977792	3.90383	2952	3
AAEL004700-RB		cdkl1/4	8.04121	0.538985	-0.759955	0.980581	3.89909	1988	1	NA	NA
AAEL026240-RA			8.0186	0.538985	-1.13794	0.996162	3.89503	2489	NIGP01000821	GO:0016746	transferase activity, transferring acyl groups
AAEL003606-RA		purine biosynthesis protein 6, pur6	10313.8	693.871	-7.55349	1	3.89376	1590	1	GO:0006189	'de novo' IMP biosynthetic process
AAEL019755-RB			7.97318	0.538985	-0.750546	0.979892	3.88684	6840	3	GO:0005509	calcium ion binding
AAEL011330-RA			7.9711	0.538985	-0.757356	0.980492	3.88646	1312	3
AAEL003318-RA		oligopeptide transporter	2340.78	158.481	-4.21641	1	3.88461	2497	3	GO:0006857	oligopeptide transport
AAEL008058-RB		liprin alpha (lar-interacting protein alpha) (synapse defective protein 2)	7.95531	0.538985	-0.756768	0.980472	3.8836	4177	2	GO:0050808	synapse organization
AAEL001191-RC			7.92965	0.538985	-0.748899	0.979677	3.87894	2805	2	GO:0016021	integral component of membrane
AAEL006880-RG		Rab32 [Source:UniProtKB/TrEMBL;Acc:A0A1S4FEX4]	7.92028	0.538985	-0.748543	0.97963	3.87723	1217	2	GO:0003924	GTPase activity
AAEL019592-RD			7.90512	0.538985	-0.998457	0.994241	3.87447	5041	2	GO:0005509	calcium ion binding
AAEL019700-RA			7.88969	0.538985	-0.754314	0.980389	3.87165	4297	1	GO:0019888	protein phosphatase regulator activity
AAEL024532-RD			7.88688	0.538985	-1.00949	0.995201	3.87114	2367	2	GO:0005515	protein binding
AAEL019461-RD			7.87892	0.538985	-1.03755	0.99595	3.86968	6847	2
AAEL002924-RF			7.86266	0.538985	-0.746349	0.979303	3.8667	2204	1
AAEL027694-RC			7.84638	0.538985	-0.745727	0.979192	3.86371	7951	3	GO:0016020	membrane
AAEL029017-RA			23.6845	1.62704	-1.03827	0.995919	3.86362	922	2	NA	NA
AAEL009895-RB		neprilysin	7.797	0.538985	-0.750819	0.979928	3.8546	3176	3	GO:0016021	integral component of membrane
AAEL004933-RA		lysosomal acid lipase, putative	433.211	29.9717	-3.74724	1	3.8534	1363	2	GO:0016788	hydrolase activity, acting on ester bonds
AAEL010043-RR	GPRCAL1	GPCR Calcitonin/Diuretic Hormone Family	7.79042	0.538985	-1.15153	0.997389	3.85338	3263	2	GO:0016020	membrane
AAEL014931-RF		sarm1	7.76699	0.538985	-1.10591	0.994943	3.84904	5333	2	GO:0007165	signal transduction
AAEL000860-RD			7.76658	0.538985	-0.749665	0.979777	3.84896	6387	3
AAEL006193-RB	Med4	Mediator of RNA polymerase II transcription subunit 4 (Med4)	7.74863	0.538985	-0.748982	0.979688	3.84562	1200	1	GO:0003712	transcription coregulator activity
AAEL026819-RA			7.74859	0.538985	-1.18779	0.997611	3.84562	2162	1
AAEL019629-RA			7.74795	0.538985	-1.1393	0.996297	3.8455	3645	3
AAEL019965-RJ			7.71877	0.538985	-0.747843	0.97954	3.84005	5967	3	GO:0008270	zinc ion binding
AAEL000956-RD			3.22969	0.22572	-0.610685	0.967746	3.83879	2349	3	GO:0035091	phosphatidylinositol binding
AAEL021618-RG			7.70851	0.538985	-0.747451	0.979489	3.83813	4202	1
AAEL003471-RA			7.69825	0.538985	-0.747058	0.979431	3.83621	1713	3	NA	NA
AAEL014931-RB		sarm1	7.66794	0.538985	-0.745896	0.979222	3.83052	4859	2	GO:0007165	signal transduction
AAEL009874-RH			20.63	1.45037	-0.768575	0.980309	3.83025	2257	1
AAEL018126-RL			13.7983	0.971639	-0.7619	0.980603	3.82793	6871	3
AAEL004297-RE		ATP-citrate synthase	28.968	2.04275	-1.05381	0.99503	3.82587	4877	2	GO:0005524	ATP binding
AAEL001561-RG			7.63881	0.538985	-0.737696	0.977857	3.82503	1712	2	GO:0016021	integral component of membrane
AAEL019512-RI			7.63469	0.538985	-0.737535	0.977834	3.82425	3709	3	GO:0090162	establishment of epithelial cell polarity
AAEL026789-RA			7.62973	0.538985	-0.737341	0.977806	3.82331	1597	1	GO:0008270	zinc ion binding
AAEL008527-RG		Zinc metalloprotease [Source:UniProtKB/TrEMBL;Acc:A0A1S4FK06]	7.61246	0.538985	-0.736664	0.977709	3.82004	2629	3	GO:0016021	integral component of membrane
AAEL015110-RC		dipeptidyl-peptidase	134.351	9.54579	-1.64623	0.997448	3.815	2541	2	GO:0006508	proteolysis
AAEL018288-RZ			4.44841	0.316131	-0.606223	0.967593	3.8147	25518	3	GO:0005509	calcium ion binding
AAEL026878-RA			12.4747	0.886894	-1.06902	0.994653	3.8141	2086	1	GO:0016021	integral component of membrane
AAEL018119-RC			7.55837	0.538985	-0.741662	0.978475	3.80976	3144	2
AAEL019645-RB			7.55453	0.538985	-0.734384	0.977386	3.80902	2333	2	GO:0008270	zinc ion binding
AAEL027091-RF			7.53922	0.538985	-0.945551	0.988203	3.8061	2056	2	GO:0016021	integral component of membrane
AAEL003781-RA		zinc carboxypeptidase	7.52736	0.538985	-1.06238	0.994646	3.80383	1665	1	GO:0008270	zinc ion binding
AAEL028180-RH			7.52103	0.538985	-1.18294	0.997901	3.80261	2422	2	NA	NA
AAEL006647-RB		dynein light chain, putative	7.51505	0.538985	-0.739975	0.978187	3.80146	1208	3
AAEL000223-RA		alpha-glucosidase	853.299	61.2824	-6.9098	1	3.79951	2018	1	GO:0005975	carbohydrate metabolic process
AAEL023107-RA			7.49383	0.538985	-0.731979	0.977144	3.79739	8013	3	GO:0005515	protein binding
AAEL027091-RJ			7.48494	0.538985	-1.0084	0.99512	3.79567	2281	2	GO:0016021	integral component of membrane
AAEL009736-RD			7.474	0.538985	-1.11538	0.994663	3.79356	6626	2
AAEL020936-RG			7.45284	0.538985	-0.737537	0.977834	3.78947	2168	2	GO:0008270	zinc ion binding
AAEL012595-RN			35.2163	2.55113	-1.04101	0.995798	3.78704	2299	1
AAEL006317-RD		short-chain dehydrogenase	7.42203	0.538985	-0.736324	0.97766	3.78349	1619	3
AAEL019819-RA			7.41975	0.538985	-0.736234	0.977648	3.78305	6763	2	GO:0005524	ATP binding
AAEL008286-RA			41.9333	3.05086	-1.20494	0.995021	3.78081	1060	2	NA	NA
AAEL018214-RD			7.38133	0.538985	-0.727478	0.976903	3.77556	5575	3	NA	NA
AAEL000643-RC		zinc finger protein	7.36942	0.538985	-0.842244	0.987245	3.77323	3325	3	GO:0003676	nucleic acid binding
AAEL012652-RA			7.36912	0.538985	-0.997871	0.994189	3.77317	900	3	GO:0005576	extracellular region
AAEL013431-RS		proline oxidase	4.37185	0.320507	-0.598135	0.967031	3.76982	4901	3
AAEL008390-RC		guanylate cyclase	24.8735	1.83886	-0.845149	0.98715	3.75773	7882	3	GO:0005524	ATP binding
AAEL019825-RD			7.28605	0.538985	-0.730919	0.977087	3.75682	5898	2	GO:0006511	ubiquitin-dependent protein catabolic process
AAEL008711-RA			7.25771	0.538985	-0.837554	0.987354	3.7512	879	3
AAEL007226-RA		nidogen	178.809	13.2859	-2.65624	1	3.75045	4331	2	GO:0016020	membrane
AAEL019532-RE			7.24917	0.538985	-0.722118	0.976903	3.7495	3173	2	GO:0005515	protein binding
AAEL020368-RA			7.22736	0.538985	-0.815681	0.985898	3.74515	733	1
AAEL023040-RC			7.21176	0.538985	-1.13247	0.995635	3.74203	3783	3	GO:0016020	membrane
AAEL012645-RA			7.20024	0.538985	-0.849044	0.987027	3.73973	813	NIGP01001641	GO:0005576	extracellular region
AAEL023517-RA			7.1978	0.538985	-1.16025	0.997914	3.73924	1432	3	NA	NA
AAEL012178-RA			7.14927	0.538985	-0.931797	0.987269	3.72948	6306	2	GO:0008270	zinc ion binding
AAEL023581-RG			7.14475	0.538985	-0.725213	0.976844	3.72857	3575	2	GO:0016020	membrane
AAEL007304-RD			7.14217	0.538985	-1.08495	0.995407	3.72804	3242	3
AAEL006987-RC			69.5922	5.25887	-1.4336	0.995944	3.7261	1856	2
AAEL020955-RC			7.13184	0.538985	-0.918259	0.988527	3.72596	9544	2	GO:0008270	zinc ion binding
AAEL000934-RG		clathrin light chain	7.12126	0.538985	-0.716852	0.977055	3.72381	1510	3	NA	NA
AAEL000984-RD			7.09843	0.538985	-0.723323	0.97688	3.71918	4925	2	GO:0005634	nucleus
AAEL007191-RA		amino acid transporter	564.459	42.9716	-6.00073	1	3.71542	2685	2	GO:0016021	integral component of membrane
AAEL009165-RB			39.7114	3.02394	-1.10676	0.994894	3.71505	705	2
AAEL009853-RA		trypsin, putative	78.0484	5.94863	-1.42375	0.99415	3.71374	1242	3	GO:0006508	proteolysis
AAEL013557-RA			7.06204	0.538985	-1.09504	0.99546	3.71177	1750	2	GO:0008270	zinc ion binding
AAEL012171-RC		RNA recognition motif protein split ends	7.05504	0.538985	-0.721543	0.976913	3.71034	4907	2	GO:0003676	nucleic acid binding
AAEL005880-RC			7.04716	0.538985	-0.721219	0.97692	3.70872	866	NIGP01000892
AAEL027510-RC			7.04716	0.538985	-0.721219	0.97692	3.70872	866	3
AAEL010379-RA		ATP-binding cassette transporter	94.1301	7.21415	-2.02381	1	3.70576	4934	2	GO:0005524	ATP binding
AAEL024346-RD			7.02241	0.538985	-0.720198	0.976939	3.70365	3935	2	GO:0005515	protein binding
AAEL011338-RA			103.124	7.9151	-1.33384	0.998142	3.70362	3816	2	NA	NA
AAEL027166-RE			927.308	71.1848	-6.69547	1	3.70341	3896	1	GO:0016020	membrane
AAEL006439-RC		testis/ seletal muscle dual specificty phosphatase	7.0211	0.538985	-0.712674	0.977234	3.70338	2267	2	GO:0016791	phosphatase activity
AAEL009125-RB	CYP6M10	cytochrome P450	7.0121	0.538985	-0.894278	0.989432	3.70153	1992	2	GO:0055114	oxidation-reduction process
AAEL012595-RL			6.96739	0.538985	-1.09482	0.995468	3.6923	2169	1
AAEL013558-RA			6.94048	0.538985	-0.7168	0.977057	3.68672	2067	2	NA	NA
AAEL007397-RA	E75	Ecdysone-induced protein 75B isoform A Nuclear receptor	6.92981	0.538985	-0.781836	0.979994	3.6845	5806	3	NA	NA
AAEL010224-RH		transcription factor GATA-4 (GATA binding factor-4)	4.08502	0.317871	-0.58703	0.965535	3.68383	2329	3	GO:0008270	zinc ion binding
AAEL005289-RA		ornithine aminotransferase	293.981	22.8905	-2.31455	1	3.6829	1511	3	NA	NA
AAEL009915-RB		centrosomal protein	6.91961	0.538985	-0.775188	0.97994	3.68237	8912	1
AAEL005977-RF		chondroitin 4-sulfotransferase	9.95194	0.77554	-1.08086	0.995194	3.68171	3397	2	GO:0016021	integral component of membrane
AAEL000810-RF		protein kinase c	6.89966	0.538985	-0.849732	0.987006	3.67821	5398	3	GO:0004697	protein kinase C activity
AAEL012176-RB			6.87954	0.538985	-0.71425	0.977167	3.67399	1442	2	GO:0008270	zinc ion binding
AAEL001751-RB		cyclin	6.87621	0.538985	-0.738043	0.977907	3.6733	1431	2
AAEL009556-RA		Niemann-Pick Type C-2, putative	26.1814	2.05395	-1.20121	0.995806	3.67207	742	3	GO:0032367	intracellular cholesterol transport
AAEL021554-RA			6.85906	0.538985	-1.0812	0.995211	3.66969	8724	1
AAEL006786-RE		GTPase_rho	6.85162	0.538985	-0.713076	0.977217	3.66813	1762	3	NA	NA
AAEL024406-RD			6.84	0.538985	-0.712586	0.977238	3.66568	373	2
AAEL012636-RA		cytochrome b5, putative	225.677	17.7989	-1.78035	1	3.6644	685	2	GO:0046872	metal ion binding
AAEL011469-RE			6.8304	0.538985	-0.71218	0.977255	3.66365	10413	3
AAEL014636-RA		rhoGTPase	6.82133	0.538985	-0.711797	0.977268	3.66173	5044	2	GO:0003924	GTPase activity
AAEL011743-RA			6.81381	0.538985	-0.711479	0.977273	3.66014	1238	3
AAEL001492-RJ		cgmp-dependent 3,5-cyclic phosphodiesterase	6.79208	0.538985	-0.702928	0.977312	3.65553	3342	2	GO:0007165	signal transduction
AAEL007591-RA			1481.58	117.71	-2.00264	1	3.65383	588	1
AAEL012077-RB		NAD dehydrogenase	6.76697	0.538985	-1.03147	0.996068	3.65019	2817	3	GO:0016491	oxidoreductase activity
AAEL004475-RD		arp2/3 complex 21 kd subunit	6.74799	0.538985	-0.708682	0.977316	3.64614	781	NIGP01001837	GO:0005737	cytoplasm
AAEL027716-RA		Actin-related protein 2/3 complex subunit 3 [Source:UniProtKB/TrEMBL;Acc:Q1HR60]	6.74799	0.538985	-0.708682	0.977316	3.64614	781	3	GO:0005737	cytoplasm
AAEL003837-RN		ryanodine receptor 3, brain	6.72841	0.538985	-0.779256	0.979967	3.64195	16521	3	GO:0016020	membrane
AAEL008634-RE		jnk	3.96446	0.317588	-0.573805	0.9628	3.6419	5466	2	GO:0005524	ATP binding
AAEL020709-RJ			6.72537	0.538985	-0.707716	0.977331	3.6413	2264	1	GO:0005887	integral component of plasma membrane
AAEL014978-RB		adult cuticle protein, putative	54.2427	4.35742	-1.08038	0.995169	3.63788	1254	2	GO:0042302	structural constituent of cuticle
AAEL003991-RD		alcohol dehydrogenase	6.70449	0.538985	-0.699129	0.977196	3.63681	2235	3	GO:0016491	oxidoreductase activity
AAEL006171-RD		n-myc downstream regulated	6.68053	0.538985	-0.698082	0.977164	3.63164	1281	3
AAEL003016-RA			6.63624	0.538985	-0.703882	0.977342	3.62205	1676	1	GO:0008270	zinc ion binding
AAEL001041-RE		guanine nucleotide-binding protein beta 3 (g protein beta3)	8.19735	0.666234	-0.708873	0.977313	3.62106	3069	2	GO:0007165	signal transduction
AAEL006808-RB			6.63164	0.538985	-0.703683	0.977336	3.62105	2072	3
AAEL026170-RG	tab2	TAK1-associated binding protein 2	10.018	0.815144	-0.692802	0.976751	3.6194	3906	3	GO:0046872	metal ion binding
AAEL001915-RG		tyrosine protein kinase	6.6222	0.538985	-0.695521	0.976969	3.61899	5764	2	NA	NA
AAEL009634-RM		steroid dehydrogenase	6.61593	0.538985	-0.703003	0.977314	3.61762	1855	1
AAEL001387-RJ			6.5984	0.538985	-0.702242	0.977291	3.6138	4635	2
AAEL001168-RF			6.5835	0.538985	-0.693811	0.976832	3.61054	5500	2	GO:0003700	DNA-binding transcription factor activity
AAEL014945-RC			6.58303	0.538985	-0.701573	0.97727	3.61043	1155	1	GO:0003824	catalytic activity
AAEL027087-RD			6.58284	0.538985	-0.701565	0.97727	3.61039	1721	2	GO:0008168	methyltransferase activity
AAEL026410-RI			4.32289	0.355417	-0.689568	0.976435	3.60441	4630	3
AAEL004936-RB			6.52399	0.538985	-0.698993	0.977192	3.59744	6546	2	NA	NA
AAEL019683-RI			6.52273	0.538985	-0.69111	0.976618	3.59716	6667	3	GO:0003824	catalytic activity
AAEL006382-RA		trypsin-eta, putative	6.50675	0.538985	-0.690396	0.976542	3.59362	979	1	NA	NA
AAEL008847-RF		wingless	6.48893	0.538985	-0.689598	0.976439	3.58966	2674	2	GO:0005576	extracellular region
AAEL019806-RD			6.48277	0.538985	-0.997194	0.99413	3.58829	3159	3
AAEL003919-RB		cationic amino acid transporter	4.24593	0.35338	-0.593078	0.966467	3.58679	2503	1	GO:0016020	membrane
AAEL000859-RA			2817.62	235.042	-11.2593	1	3.58349	1864	3
AAEL010762-RA	Arp8	Actin-related protein 8 [Source:UniProtKB/Swiss-Prot;Acc:Q0IEG8]	37.5369	3.1364	-0.893423	0.989352	3.58113	2127	3	GO:0006355	regulation of transcription, DNA-templated
AAEL008641-RJ		GTP-binding protein (o) alpha subunit, gnao	6.45014	0.538985	-0.687855	0.976216	3.58101	5938	2	GO:0007165	signal transduction
AAEL017132-RB	LYSC4	C-Type Lysozyme (Lys-C).	6.4393	0.538985	-0.695258	0.976948	3.57858	786	2
AAEL007449-RB			6.41553	0.538985	-0.694203	0.976863	3.57325	6168	2	GO:0003676	nucleic acid binding
AAEL010222-RA		transcription factor GATA-4 (GATA binding factor-4)	18.8285	1.58291	-0.883696	0.988393	3.57227	4246	3	GO:0008270	zinc ion binding
AAEL009024-RH	GPRCAL3	GPCR Calcitonin/Diuretic Hormone Family	6.3997	0.538985	-0.926621	0.987579	3.56969	3170	3	GO:0016020	membrane
AAEL019533-RW			6.39949	0.538985	-0.847605	0.987072	3.56964	6182	1	NA	NA
AAEL024781-RA			6.39413	0.538985	-1.04829	0.995381	3.56843	453	2
AAEL001839-RA		zinc carboxypeptidase	576.552	48.6882	-2.91988	1	3.56581	1404	2	GO:0008270	zinc ion binding
AAEL029063-RA			6.36737	0.538985	-0.771154	0.980167	3.56238	416	3	NA	NA
AAEL019793-RB			6.34375	0.538985	-0.683028	0.975584	3.55702	19049	2	GO:0005524	ATP binding
AAEL014578-RJ		ssm4 protein	6.33277	0.538985	-0.682526	0.975504	3.55452	4493	2	GO:0008270	zinc ion binding
AAEL014594-RA	CYP301A1	cytochrome P450	6.32361	0.538985	-1.01967	0.995851	3.55243	2314	2	NA	NA
AAEL001448-RF			6.30087	0.538985	-0.689065	0.976371	3.54723	2957	1	GO:0016021	integral component of membrane
AAEL001557-RH		mucolipin	6.2959	0.538985	-0.688841	0.976342	3.54609	2628	2	NA	NA
AAEL000137-RE			6.28608	0.538985	-0.680383	0.975163	3.54384	1875	1	NA	NA
AAEL006433-RI			9.54001	0.8192	-0.6881	0.976247	3.5417	10663	2	GO:0016021	integral component of membrane
AAEL012475-RE		jnk/sapk-associated protein	6.27565	0.538985	-0.679903	0.975087	3.54145	5315	2	GO:0005515	protein binding
AAEL008562-RB			76.0108	6.5371	-1.0465	0.995495	3.53948	2503	2	GO:0008270	zinc ion binding
AAEL000840-RB		skeletal muscle/kidney enriched inositol 5-phosphatase	6.22205	0.538985	-0.677423	0.9747	3.52907	2951	3	GO:0046856	phosphatidylinositol dephosphorylation
AAEL027621-RB			6.21657	0.538985	-0.677168	0.974661	3.5278	1586	2	GO:0003676	nucleic acid binding
AAEL007146-RB		voltage-gated potassium channel	3.02998	0.263056	-0.6138	0.967849	3.52587	3789	2	GO:0016020	membrane
AAEL004799-RC			6.19874	0.538985	-0.676339	0.974525	3.52366	4192	3	GO:0003676	nucleic acid binding
AAEL025607-RC			6.17719	0.538985	-0.683437	0.97565	3.51863	4414	1	GO:0007155	cell adhesion
AAEL004271-RA			51.927	4.53504	-1.0655	0.994595	3.5173	1061	2
AAEL004688-RE			6.16218	0.538985	-0.682747	0.975539	3.51512	4307	1	GO:0019187	beta-1,4-mannosyltransferase activity
AAEL009144-RA		p15-2a protein, putative	6.16051	0.538985	-1.0562	0.994877	3.51473	978	2	NA	NA
AAEL019559-RJ			6.15726	0.538985	-0.682521	0.975503	3.51397	3085	2	GO:0005515	protein binding
AAEL027002-RO			6.15588	0.538985	-0.674337	0.974176	3.51365	5961	1	GO:0007264	small GTPase mediated signal transduction
AAEL012475-RF		jnk/sapk-associated protein	13.6046	1.19252	-0.766497	0.980403	3.51201	5333	2	GO:0005515	protein binding
AAEL007452-RJ			6.1477	0.538985	-0.673953	0.97411	3.51173	2785	2	GO:0003723	RNA binding
AAEL020233-RF			6.13103	0.538985	-0.767784	0.980346	3.50781	2678	2	GO:0016811	hydrolase activity, acting on carbon-nitrogen (but not peptide) bonds, in linear amides
AAEL008596-RC	SPZ3A	spaetzle-like cytokine	6.12103	0.538985	-0.6727	0.973894	3.50546	2607	2
AAEL003564-RB		threonine dehydratase/deaminase	6.08671	0.538985	-0.671081	0.973617	3.49734	1621	3	GO:0004794	L-threonine ammonia-lyase activity
AAEL005003-RA		serine/threonine-protein kinase, putative	6.08639	0.538985	-0.671066	0.973615	3.49727	2876	3	NA	NA
AAEL005152-RB			6.06998	0.538985	-0.670289	0.973483	3.49337	2732	3	GO:0008270	zinc ion binding
AAEL010944-RC			6.04482	0.538985	-0.669094	0.973282	3.48738	1260	3
AAEL019424-RN			6.04078	0.538985	-1.00017	0.994392	3.48642	7734	1	GO:0005515	protein binding
AAEL000757-RC		anterior fat body protein	18.2338	1.62805	-0.673973	0.974113	3.4854	913	2
AAEL009857-RC			6.02293	0.538985	-0.676284	0.974516	3.48215	3179	2	GO:0008289	lipid binding
AAEL007244-RB		zinc finger protein	6.02062	0.538985	-0.66794	0.973091	3.48159	2300	2	GO:0003676	nucleic acid binding
AAEL010433-RE	gro	groucho protein	5.99947	0.538985	-0.66693	0.972925	3.47652	5062	3	GO:0006355	regulation of transcription, DNA-templated
AAEL014348-RD	CASPS8	caspase (short)	5.99397	0.538985	-0.666666	0.972881	3.47519	1273	2	GO:0006508	proteolysis
AAEL026811-RE			5.98883	0.538985	-0.674683	0.974236	3.47396	5594	2
AAEL000666-RE		pmp22 peroxisomal membrane protein, putative	5.95513	0.538985	-0.673092	0.973961	3.46581	1007	3	GO:0016021	integral component of membrane
AAEL022284-RA			5.94652	0.538985	-0.672685	0.973891	3.46373	1713	3	GO:0016021	integral component of membrane
AAEL023037-RC			5.93565	0.538985	-0.663861	0.972425	3.46109	2017	2	NA	NA
AAEL001041-RD		guanine nucleotide-binding protein beta 3 (g protein beta3)	5.91698	0.538985	-0.671283	0.973652	3.45654	3101	2	GO:0007165	signal transduction
AAEL009744-RB			5.91003	0.538985	-0.670953	0.973595	3.45485	1505	3
AAEL024583-RK			28.9153	2.64426	-0.904627	0.989746	3.4509	5962	2	NA	NA
AAEL019833-RAK			5.86577	0.538985	-0.660468	0.97191	3.444	12714	2	GO:0003676	nucleic acid binding
AAEL000649-RC			5.85173	0.538985	-0.781079	0.979986	3.44054	2462	3	GO:0016021	integral component of membrane
AAEL028234-RA			5.83965	0.538985	-0.929415	0.987353	3.43756	1598	2	GO:0060271	cilium assembly
AAEL012410-RB	AGO1b	eukaryotic translation initiation factor 2C	5.83282	0.538985	-1.03118	0.996072	3.43588	5693	3	GO:0003676	nucleic acid binding
AAEL023632-RA			326.758	30.2225	-3.55565	1	3.43453	3239	2	GO:0005319	lipid transporter activity
AAEL019833-RAJ			5.82428	0.538985	-0.875875	0.987667	3.43376	12457	2	GO:0003676	nucleic acid binding
AAEL000810-RE		protein kinase c	5.81845	0.538985	-0.717291	0.977036	3.43232	5507	3	GO:0004697	protein kinase C activity
AAEL021847-RA			122.288	11.3332	-2.0664	1	3.43166	1389	NIGP01001549	GO:0055114	oxidation-reduction process
AAEL010374-RD		tyrosine-protein kinase transmembrane receptor	5.8131	0.538985	-1.05516	0.994944	3.43099	4658	2	NA	NA
AAEL011663-RB			5.80708	0.538985	-0.965767	0.99153	3.42949	7130	3	GO:0006886	intracellular protein transport
AAEL006363-RH		ribose-phosphate pyrophosphokinase 1,2	5.80338	0.538985	-0.65741	0.971468	3.42857	1705	1	GO:0009116	nucleoside metabolic process
AAEL023611-RF			5.80104	0.538985	-0.657295	0.971452	3.42799	10569	3	GO:0003824	catalytic activity
AAEL025245-RJ			5.79495	0.538985	-0.656995	0.971409	3.42648	6746	2	GO:0003676	nucleic acid binding
AAEL010991-RB		long-chain-fatty-acid coa ligase	76.651	7.13812	-1.03162	0.996066	3.42469	4835	3	NA	NA
AAEL002998-RH			5.78543	0.538985	-0.66497	0.972605	3.42411	2367	3	GO:0005515	protein binding
AAEL006776-RE		blastoderm specific protein 25D, putative	5.78038	0.538985	-0.664725	0.972565	3.42285	3717	3
AAEL023989-RA			5.77006	0.538985	-0.655766	0.971234	3.42027	1559	3	GO:0016021	integral component of membrane
AAEL013637-RA		homogentisate 1,2-dioxygenase	653.282	61.0326	-2.89719	1	3.42005	2061	2	GO:0055114	oxidation-reduction process
AAEL011325-RK	AKHR	gonadotropin-releasing hormone receptor	5.76438	0.538985	-0.655485	0.971195	3.41885	1263	2	NA	NA
AAEL024221-RA			7.22287	0.675844	-1.03367	0.996039	3.41781	1595	1
AAEL002897-RA			5.75192	0.538985	-0.990791	0.993607	3.41572	616	3	GO:0016021	integral component of membrane
AAEL011707-RB			5.74166	0.538985	-0.662843	0.972262	3.41315	2794	2	GO:0003676	nucleic acid binding
AAEL015247-RB			388.154	36.4799	-1.3399	0.997953	3.41146	2941	1	GO:0008270	zinc ion binding
AAEL003425-RB			25.8278	2.42776	-0.746255	0.979286	3.41123	2974	3	GO:0005975	carbohydrate metabolic process
AAEL006899-RG		DNA-J/hsp40	5.72135	0.538985	-0.661851	0.972112	3.40804	2409	2	GO:0006457	protein folding
AAEL022135-RA			5.72012	0.538985	-1.04607	0.995522	3.40773	5214	2	GO:0031011	Ino80 complex
AAEL009105-RD	APG9	autophagy related gene	5.71592	0.538985	-0.653077	0.970887	3.40667	3459	3	NA	NA
AAEL005843-RC			5.715	0.538985	-0.65303	0.970881	3.40643	9137	3
AAEL019720-RG			10.8882	1.02725	-0.895388	0.989532	3.40591	8836	2
AAEL017391-RD			9.58629	0.904481	-0.669389	0.973332	3.40581	19600	1	GO:0008270	zinc ion binding
AAEL003658-RF		laminin beta-2 chain	5.70251	0.538985	-0.660929	0.971977	3.40328	6821	3
AAEL000140-RB			5.66956	0.538985	-0.659309	0.971742	3.39492	2165	1	GO:0008270	zinc ion binding
AAEL002051-RF		sodium/hydrogen exchanger 7, 9 (nhe7, nhe9)	5.64683	0.538985	-0.649613	0.97045	3.38912	2495	2	GO:0016021	integral component of membrane
AAEL001360-RH		Coronin [Source:UniProtKB/TrEMBL;Acc:Q17LF4]	76.1711	7.2812	-0.948466	0.988686	3.387	2569	2	GO:0005515	protein binding
AAEL001887-RC		glutamine synthetase 1, 2 (glutamate-amonia ligase) (gs)	3014.98	288.961	-16.9676	1	3.3832	2652	2	GO:0005524	ATP binding
AAEL017374-RD	GPRMTH3	GPCR Methuselah Family	5.61993	0.538985	-0.656855	0.971389	3.38223	4396	2	GO:0016021	integral component of membrane
AAEL009173-RI		fasciclin ii (fas ii)	5.61772	0.538985	-0.656746	0.971374	3.38167	4857	3	GO:0016020	membrane
AAEL010061-RC			5.61561	0.538985	-1.01571	0.995657	3.38112	8198	3	GO:0016043	cellular component organization
AAEL001803-RH			5.60527	0.538985	-0.656127	0.971286	3.37847	7860	2
AAEL009157-RH		RHO GTPase activator, putative	5.60484	0.538985	-0.656106	0.971283	3.37835	5803	1	GO:0007165	signal transduction
AAEL001650-RA			327.057	31.4528	-1.54835	0.999244	3.37828	715	2
AAEL009980-RF			5.73572	0.551735	-1.06144	0.994675	3.37793	2554	3	NA	NA
AAEL026575-RB			5.60172	0.538985	-0.655951	0.971261	3.37755	1292	3	GO:0003677	DNA binding
AAEL010040-RA			56.5012	5.43649	-1.51668	0.996577	3.37753	841	2	GO:0003676	nucleic acid binding
AAEL003343-RB			5.59952	0.538985	-0.655841	0.971245	3.37699	3483	2	GO:0005515	protein binding
AAEL019419-RA			5.58478	0.538985	-0.787441	0.980535	3.37318	3111	3
AAEL005255-RC	PDP1	PAR-domain protein 1	5.58473	0.538985	-0.64647	0.970075	3.37317	5770	2	GO:0006355	regulation of transcription, DNA-templated
AAEL008527-RB		Zinc metalloprotease [Source:UniProtKB/TrEMBL;Acc:A0A1S4FK06]	5.56897	0.538985	-0.654317	0.971045	3.36909	2665	3	GO:0016021	integral component of membrane
AAEL011626-RA		DNA cross-link repair protein pso2/snm1	5.56875	0.538985	-0.654306	0.971043	3.36903	2737	3
AAEL005284-RH		receptor tyrosine phosphatase type r2a	5.56471	0.538985	-0.645451	0.969957	3.36799	9324	2	GO:0016791	phosphatase activity
AAEL000824-RC			5.56111	0.538985	-0.977671	0.99267	3.36706	6046	3
AAEL028142-RA			5.55545	0.538985	-0.65364	0.970958	3.36559	966	3
AAEL017334-RA			10368.7	1006.06	-2.29582	1	3.36545	2665	3	GO:0005576	extracellular region
AAEL021746-RN			5.54924	0.538985	-0.64466	0.969867	3.36397	5122	3
AAEL029016-RG			5.54362	0.538985	-0.653047	0.970883	3.36251	1055	3
AAEL000488-RD			5.5279	0.538985	-0.652257	0.970783	3.35841	4181	3
AAEL009935-RA			49.6933	4.84686	-1.28359	0.997468	3.35793	1020	2	NA	NA
AAEL008450-RE			5.52027	0.538985	-1.02589	0.996039	3.35642	1837	1	NA	NA
AAEL027111-RA			5.51266	0.538985	-0.726018	0.976828	3.35443	4060	2	GO:0005524	ATP binding
AAEL023926-RA			5.50764	0.538985	-0.685681	0.975941	3.35312	983	2	NA	NA
AAEL003476-RB		calpain-c	5.50731	0.538985	-0.651219	0.970651	3.35303	3864	3	GO:0006508	proteolysis
AAEL025718-RE			5.50618	0.538985	-0.651162	0.970644	3.35273	2680	3	GO:0016811	hydrolase activity, acting on carbon-nitrogen (but not peptide) bonds, in linear amides
AAEL011756-RB		aldehyde dehydrogenase	1311.33	128.481	-2.43287	1	3.3514	1771	NIGP01001914	GO:0016491	oxidoreductase activity
AAEL010508-RE		vacuolar protein sorting-associated protein (vps13)	5.49082	0.538985	-0.650386	0.970547	3.3487	10882	2
AAEL001549-RE		protein kinase c	5.48297	0.538985	-0.961704	0.990918	3.34664	4876	2	GO:0005524	ATP binding
AAEL006921-RF		calmodulin	5.47546	0.538985	-0.640867	0.969443	3.34466	1794	3	GO:0005509	calcium ion binding
AAEL020599-RA			68.4082	6.73463	-1.54257	0.99878	3.3445	1987	1	GO:0052689	carboxylic ester hydrolase activity
AAEL018214-RB			5.47314	0.538985	-0.870927	0.987316	3.34405	6060	3	NA	NA
AAEL024367-RC			5.46205	0.538985	-0.640172	0.969372	3.34112	2045	2	GO:0008270	zinc ion binding
AAEL025597-RE		Amino acid transporter [Source:UniProtKB/TrEMBL;Acc:A0A1S4FFR9]	5.45166	0.538985	-0.813278	0.985518	3.33838	2563	2	GO:0016021	integral component of membrane
AAEL025216-RC			5.44639	0.538985	-0.63936	0.96929	3.33698	6699	2	GO:0005096	GTPase activator activity
AAEL013723-RE		polypyrimidine tract binding protein	3.19955	0.317067	-0.530911	0.95669	3.33501	8030	1	GO:0005634	nucleus
AAEL027135-RH			5.43194	0.538985	-0.647394	0.970183	3.33315	3539	2	GO:0007165	signal transduction
AAEL021184-RA			5.42445	0.538985	-1.01441	0.995573	3.33116	777	NIGP01002227	NA	NA
AAEL010062-RD			18.6454	1.85491	-0.645679	0.969984	3.3294	2335	3
AAEL018240-RC			5.39482	0.538985	-0.636671	0.969022	3.32326	2454	2	GO:0016021	integral component of membrane
AAEL010905-RG			5.38715	0.538985	-0.645099	0.969917	3.3212	4320	2	GO:0016020	membrane
AAEL021911-RA			5.3548	0.538985	-0.926601	0.987581	3.31252	2371	2
AAEL019570-RA			5.35215	0.538985	-0.643295	0.969711	3.3118	5152	3	GO:0003676	nucleic acid binding
AAEL018341-RI			5.34999	0.538985	-0.634315	0.968792	3.31122	4433	2	GO:0005524	ATP binding
AAEL000415-RA		AMP dependent coa ligase	5.34965	0.538985	-0.634297	0.968791	3.31113	2578	3	GO:0003824	catalytic activity
AAEL018137-RD			5.34122	0.538985	-0.894645	0.989466	3.30885	2340	3
AAEL021101-RA			5.34024	0.538985	-0.846022	0.987121	3.30859	1374	1
AAEL006012-RC		factor for adipocyte differentiation	5.34017	0.538985	-0.633796	0.968755	3.30857	7828	2	GO:0005515	protein binding
AAEL010404-RB			5.33662	0.538985	-0.642492	0.96962	3.30761	3169	1	GO:0016020	membrane
AAEL019428-RF			5.31881	0.538985	-0.641568	0.969515	3.30279	5280	3	NA	NA
AAEL011803-RB		prohibitin, putative	5.28894	0.538985	-0.631079	0.968562	3.29466	1937	3	GO:0016020	membrane
AAEL017539-RA	CYP6BY1	cytochrome P450	231.334	23.5761	-3.16923	1	3.29458	1594	3	GO:0055114	oxidation-reduction process
AAEL000558-RC		Neural stem cell-derived dendrite regulator [Source:UniProtKB/TrEMBL;Acc:A0A1S4EW65]	5.2876	0.538985	-0.631008	0.968557	3.29429	4163	3	GO:0016021	integral component of membrane
AAEL012578-RA		Phosphoserine aminotransferase [Source:UniProtKB/TrEMBL;Acc:Q1HRL1]	4717.91	480.994	-4.58011	1	3.29406	1461	1	GO:0003824	catalytic activity
AAEL009126-RA	CYP6N6	cytochrome P450	143.957	14.6771	-2.05298	1	3.29399	1864	2	GO:0055114	oxidation-reduction process
AAEL005493-RA		Septin [Source:UniProtKB/TrEMBL;Acc:A0A1S4FB03]	8.57122	0.874767	-0.619225	0.967983	3.29253	2773	3	NA	NA
AAEL002781-RE		galactokinase	5.27482	0.538985	-0.639274	0.969282	3.2908	1562	3	GO:0005524	ATP binding
AAEL012041-RC		sulphate transporter	350.589	35.8957	-3.41332	1	3.2879	2344	1	GO:0016020	membrane
AAEL020473-RB			20.5968	2.11096	-0.863599	0.986975	3.28645	497	2
AAEL009882-RC		retinoblastoma-binding protein 4 (rbbp4)	153.791	15.7759	-0.949101	0.988792	3.28518	1803	3	GO:0005634	nucleus
AAEL027694-RA			5.25138	0.538985	-0.629074	0.968422	3.28438	8099	3	GO:0016020	membrane
AAEL012234-RB		cytoplasmic dynein intermediate chain, (dhic)	5.24862	0.538985	-0.637901	0.969144	3.28362	2683	1	GO:0007018	microtubule-based movement
AAEL012514-RA		translation initiation factor 2b, delta subunit	4.53951	0.467641	-0.641049	0.969461	3.27906	2635	2	GO:0044237	cellular metabolic process
AAEL000342-RH		peroxidasin	5.23139	0.538985	-0.895811	0.98955	3.27888	6918	2	GO:0055114	oxidation-reduction process
AAEL000278-RC		poly(p)/ATP NAD kinase	5.21161	0.538985	-0.626936	0.968284	3.27341	3488	3	GO:0003951	NAD+ kinase activity
AAEL006113-RE		cystinosin	5.20744	0.538985	-0.626711	0.968274	3.27226	2121	1	GO:0016021	integral component of membrane
AAEL003003-RM		glutamate-gated chloride channel	5.20374	0.538985	-0.919958	0.988303	3.27123	2788	3	GO:0006811	ion transport
AAEL008271-RA		SEC14, putative	51.4911	5.33727	-1.49202	0.997001	3.27015	1177	3
AAEL024317-RB			5.19953	0.538985	-0.931455	0.987266	3.27006	2330	3	GO:0003824	catalytic activity
AAEL013662-RB		anterior fat body protein	5.19822	0.538985	-0.635243	0.968882	3.2697	1736	1
AAEL002555-RD		sodium/solute symporter	5.19102	0.538985	-0.73079	0.97708	3.2677	2878	1	GO:0016020	membrane
AAEL013565-RF			5.18532	0.538985	-0.625515	0.968224	3.26611	2502	2	GO:0051560	mitochondrial calcium ion homeostasis
AAEL010393-RC		ferritin subunit, putative	5.18427	0.538985	-0.625458	0.968222	3.26582	901	3	GO:0008199	ferric iron binding
AAEL006032-RH			5.17982	0.538985	-0.634267	0.968789	3.26458	4885	3	NA	NA
AAEL000263-RD		Zinc finger protein jing homolog	5.17784	0.538985	-1.00046	0.994418	3.26403	7299	3	GO:0003676	nucleic acid binding
AAEL025109-RA			78.0746	8.13123	-1.28002	0.99772	3.26331	864	1
AAEL006899-RC		DNA-J/hsp40	5.8281	0.607597	-0.631888	0.968619	3.26184	2646	2	GO:0006457	protein folding
AAEL001561-RJ			5.15389	0.538985	-0.632887	0.96869	3.25734	1702	2	GO:0016021	integral component of membrane
AAEL021382-RA			4.32335	0.452853	-0.625681	0.968231	3.25504	3107	NIGP01001690	GO:0016746	transferase activity, transferring acyl groups
AAEL006364-RC			5.1449	0.538985	-0.632407	0.968656	3.25483	1908	1	NA	NA
AAEL013959-RC			5.1364	0.538985	-0.622855	0.968114	3.25244	3117	1
AAEL027751-RA			5.11355	0.538985	-0.621606	0.968063	3.24601	3753	1	GO:0006464	cellular protein modification process
AAEL029010-RA			5.10083	0.538985	-0.754831	0.980406	3.24241	989	2	GO:0016021	integral component of membrane
AAEL006403-RA		trypsin-beta, putative	5.09855	0.538985	-0.708432	0.97732	3.24177	929	2	GO:0016021	integral component of membrane
AAEL015609-RC		small calcium-binding mitochondrial carrier, putative	5.09739	0.538985	-0.934714	0.987294	3.24144	1075	1
AAEL007555-RA		acyl-coa dehydrogenase	1834.52	194.08	-6.7265	1	3.24068	1932	2	GO:0055114	oxidation-reduction process
AAEL009869-RB		low-density lipoprotein receptor (ldl)	9.43202	1.00027	-0.704326	0.977356	3.23717	16035	1	GO:0005509	calcium ion binding
AAEL013612-RA			5.0747	0.538985	-0.61947	0.967989	3.235	1717	3
AAEL008769-RA		serine-type enodpeptidase,	11480.7	1221.79	-5.75031	1	3.23214	925	2	GO:0006508	proteolysis
AAEL028237-RB			6.40201	0.681807	-0.829249	0.987224	3.23109	6212	3	GO:0005524	ATP binding
AAEL002781-RG		galactokinase	5.05602	0.538985	-0.618437	0.967963	3.22968	1645	3	GO:0005524	ATP binding
AAEL010582-RA	GSTD11	glutathione transferase	410.599	43.8061	-2.1307	1	3.22853	846	1	GO:0005515	protein binding
AAEL025360-RA			5.04507	0.538985	-0.617831	0.967948	3.22656	504	NIGP01000489
AAEL026387-RA			5.03723	0.538985	-0.617396	0.967937	3.22431	2321	2	GO:0016747	transferase activity, transferring acyl groups other than amino-acyl groups
AAEL003742-RA		glucosylceramidase	426.997	45.699	-3.59291	1	3.22399	1983	1	GO:0006665	sphingolipid metabolic process
AAEL008167-RD		aspartate ammonia lyase	454.001	48.6464	-2.91676	1	3.22229	1840	3	GO:0003824	catalytic activity
AAEL013466-RG		ankyrin 2,3/unc44	7.84442	0.84055	-0.60529	0.967535	3.22226	9967	2	GO:0007165	signal transduction
AAEL013276-RA		acid phosphatase	81.3608	8.73261	-1.35659	0.997195	3.21985	1609	2
AAEL012134-RC		pur-alpha	5.01942	0.538985	-0.625635	0.968229	3.2192	3667	3
AAEL020003-RB			5.0039	0.538985	-0.615541	0.967891	3.21473	3196	3	NA	NA
AAEL005747-RB			4.99526	0.538985	-0.615059	0.967879	3.21224	1612	2
AAEL011527-RB		eukaryotic translation initiation factor	4.9755	0.538985	-0.613952	0.967852	3.20652	1507	2	GO:0003743	translation initiation factor activity
AAEL007218-RC			4.97541	0.538985	-0.623226	0.96813	3.2065	2349	2	GO:0080019	fatty-acyl-CoA reductase (alcohol-forming) activity
AAEL008723-RD			30.0694	3.26101	-0.864333	0.986997	3.20491	1089	3	GO:0016021	integral component of membrane
AAEL004592-RA		tyrosine-protein kinase src64b	4.94547	0.538985	-0.59845	0.967067	3.19779	4071	2	GO:0004715	non-membrane spanning protein tyrosine kinase activity
AAEL010109-RD			55.2151	6.01921	-0.897273	0.989614	3.19742	1644	2	GO:0016021	integral component of membrane
AAEL009371-RC			4.94319	0.538985	-0.621451	0.968057	3.19712	4387	3	GO:0008017	microtubule binding
AAEL011522-RA		MRAS2, putative	4.93456	0.538985	-0.620974	0.968038	3.1946	1651	1	GO:0016020	membrane
AAEL019921-RF			4.93269	0.538985	-0.62087	0.968033	3.19406	3239	1	GO:0005524	ATP binding
AAEL025718-RG			4.92802	0.538985	-0.620612	0.968023	3.19269	3063	3	GO:0016811	hydrolase activity, acting on carbon-nitrogen (but not peptide) bonds, in linear amides
AAEL027323-RD			4.91692	0.538985	-0.619997	0.968002	3.18944	4486	3	GO:0005515	protein binding
AAEL015345-RE			11.5555	1.26815	-0.80792	0.984547	3.18778	3237	2
AAEL019826-RD			4.90166	0.538985	-0.619149	0.967981	3.18495	3259	2
AAEL006606-RB			4.89301	0.538985	-0.77181	0.98013	3.1824	936	2
AAEL014169-RB		small nuclear ribonucleoprotein, core, putative	4.87987	0.538985	-0.617935	0.96795	3.17853	488	2
AAEL006178-RF			4.87778	0.538985	-0.617818	0.967947	3.17791	2091	3
AAEL000057-RB	TOLL5B	Toll-like receptor	7.22894	0.799255	-0.756517	0.980463	3.17706	3023	3	GO:0007165	signal transduction
AAEL023182-RC		Serine/threonine protein phosphatase 2A regulatory subunit [Source:UniProtKB/TrEMBL;Acc:A0A0N8ERZ7]	4.87434	0.538985	-0.617626	0.967943	3.17689	3958	1	GO:0019888	protein phosphatase regulator activity
AAEL013653-RB		tata-box binding protein	4.8734	0.538985	-0.608174	0.96766	3.17661	3797	1	GO:0003677	DNA binding
AAEL005142-RL		platelet endothelial tetraspan antigen 3 (cd151 antigen)	4.87217	0.538985	-0.688898	0.976349	3.17625	3236	3	GO:0016021	integral component of membrane
AAEL002557-RC		cationic amino acid transporter	4.86468	0.538985	-0.617085	0.967929	3.17403	3587	1	GO:0016020	membrane
AAEL010373-RJ		dullard protein	4.86191	0.538985	-0.61693	0.967925	3.17321	4584	2	GO:0016791	phosphatase activity
AAEL000234-RN	SCRB7	Class B Scavenger Receptor (CD36 domain).	4.85513	0.538985	-0.60713	0.967624	3.17119	1997	2	GO:0016020	membrane
AAEL028110-RD			4.84634	0.538985	-0.616057	0.967904	3.16858	6806	3	GO:0016043	cellular component organization
AAEL008471-RK			29.7812	3.33	-0.65702	0.971413	3.16081	2655	2	GO:0005576	extracellular region
AAEL022232-RC			4.81989	0.538985	-0.614568	0.967867	3.16068	1576	1
AAEL019461-RI			4.81743	0.538985	-0.614429	0.967864	3.15994	5482	2
AAEL012371-RE			4.81338	0.538985	-0.6142	0.967858	3.15873	4038	2	GO:0003677	DNA binding
AAEL000417-RK		monocarboxylate transporter	4.81058	0.538985	-0.614042	0.967855	3.15789	3720	3	GO:0016021	integral component of membrane
AAEL006776-RD		blastoderm specific protein 25D, putative	4.80639	0.538985	-0.613806	0.967849	3.15664	3660	3
AAEL012062-RI		Na+/K+ ATPase alpha subunit	4.80597	0.538985	-0.613782	0.967848	3.15651	6293	1	GO:0005524	ATP binding
AAEL020469-RA			4.79714	0.538985	-0.837956	0.987353	3.15386	849	1
AAEL001192-RC			4.79632	0.538985	-0.603744	0.967435	3.15361	1407	2
AAEL029051-RA			326.518	36.7068	-1.94997	1	3.15304	800	3	GO:0005576	extracellular region
AAEL005726-RG		breakpoint cluster region protein (bcr)	6.28638	0.707543	-0.601215	0.967274	3.15134	7108	1	GO:0007165	signal transduction
AAEL013857-RA			874.861	98.5262	-3.84531	1	3.15048	1056	3	NA	NA
AAEL004092-RA		deoxyribonuclease I, putative	70.644	7.9868	-1.29141	0.997021	3.14488	1359	3	GO:0016787	hydrolase activity
AAEL023611-RG			4.76281	0.538985	-0.695202	0.976943	3.14349	10572	3	GO:0003824	catalytic activity
AAEL020789-RD			4.75063	0.538985	-0.610637	0.967745	3.1398	2829	1
AAEL020132-RC			4.74548	0.538985	-0.610342	0.967734	3.13824	2412	3	GO:0016020	membrane
AAEL011281-RE		cytochrome B561	4.74317	0.538985	-0.600653	0.967238	3.13753	2045	2
AAEL001939-RA			4.74203	0.538985	-0.600587	0.967234	3.13719	5678	3	GO:0005524	ATP binding
AAEL011705-RA			4.73254	0.538985	-0.600032	0.967199	3.1343	1947	2	GO:0003676	nucleic acid binding
AAEL007039-RB		peptidoglycan recognition protein (short)	23.8024	2.71834	-0.81896	0.986359	3.13031	648	1	GO:0008270	zinc ion binding
AAEL019683-RC			4.71859	0.538985	-0.608801	0.967681	3.13004	6611	3	GO:0003824	catalytic activity
AAEL012825-RA		bifunctional purine biosynthesis protein	2452.36	280.156	-11.8231	1	3.12986	2220	1	GO:0003824	catalytic activity
AAEL027351-RB			4.71589	0.538985	-0.751362	0.98	3.12921	462	NIGP01000818
AAEL019950-RC			4.71486	0.538985	-0.740747	0.978316	3.1289	7746	2	GO:0006508	proteolysis
AAEL002235-RI			4.70291	0.538985	-0.607899	0.96765	3.12523	7302	2
AAEL015118-RI			4.69546	0.538985	-0.597853	0.966999	3.12295	9146	2	GO:0003676	nucleic acid binding
AAEL014238-RC		aromatic amino acid decarboxylase	4.69173	0.538985	-0.607255	0.967628	3.1218	1972	2	GO:0003824	catalytic activity
AAEL020646-RA			8.46791	0.974643	-0.749107	0.979704	3.11906	1589	2
AAEL012351-RB		prolylcarboxypeptidase, putative	440.68	50.8658	-3.5493	1	3.11496	1654	3	GO:0006508	proteolysis
AAEL012929-RD		Protein real-time	4.66891	0.538985	-0.605935	0.967577	3.11477	4687	2
AAEL001787-RB		DNA photolyase	4.66848	0.538985	-0.60591	0.967575	3.11463	2023	2	GO:0006281	DNA repair
AAEL010640-RA		phosphoribosylamine-glycine ligase	1076.42	124.38	-7.59886	1	3.11342	4574	2	GO:0006189	'de novo' IMP biosynthetic process
AAEL001104-RB			4.65584	0.538985	-0.605177	0.967528	3.11072	2149	3	GO:0003779	actin binding
AAEL002415-RH		pinch	3.57415	0.41401	-0.610755	0.967749	3.10986	1886	1	GO:0046872	metal ion binding
AAEL018133-RB			2.91623	0.339597	-0.516226	0.953086	3.10221	5849	3
AAEL010095-RF			4.61714	0.538985	-0.768026	0.980335	3.09868	1241	2	GO:0016021	integral component of membrane
AAEL013309-RB		high-affinity copper uptake protein	4.61405	0.538985	-0.60274	0.967371	3.09772	1579	3	GO:0016021	integral component of membrane
AAEL004462-RD			4.61061	0.538985	-0.592814	0.966438	3.09664	5874	3
AAEL013648-RA		Fatty acyl-CoA reductase [Source:UniProtKB/TrEMBL;Acc:Q16II8]	4.60901	0.538985	-0.592717	0.966428	3.09614	2134	2	GO:0016021	integral component of membrane
AAEL013684-RG			4.60631	0.538985	-0.602287	0.967342	3.09529	3575	1
AAEL007030-RB		ceramidase	593.833	69.5792	-3.44845	1	3.09333	2511	1	NA	NA
AAEL000845-RB		Protein-tyrosine phosphatase [Source:UniProtKB/TrEMBL;Acc:A0A1S4EX19]	4.59974	0.538985	-0.592162	0.966367	3.09323	5359	3	GO:0016021	integral component of membrane
AAEL019580-RB			2.90267	0.340319	-0.596091	0.966801	3.09242	4795	3	GO:0005524	ATP binding
AAEL007541-RA		DNA polymerase delta small subunit	30.5587	3.58572	-0.815769	0.985912	3.09125	1562	2	GO:0003677	DNA binding
AAEL024346-RA			4.58109	0.538985	-0.591041	0.966188	3.08737	3470	2	GO:0005515	protein binding
AAEL012741-RB			4.58097	0.538985	-0.600798	0.967248	3.08733	2193	1
AAEL011662-RA		plasma glutamate carboxypeptidase	5.45062	0.642069	-0.830745	0.987302	3.08562	1508	3	GO:0070573	metallodipeptidase activity
AAEL020347-RB			15.1316	1.7862	-0.8604	0.986881	3.0826	1207	1
AAEL022328-RD			4.53521	0.538985	-0.598092	0.967026	3.07285	7394	1	GO:0005515	protein binding
AAEL018241-RB			180.516	21.4603	-1.29586	0.996922	3.07239	8188	2	GO:0005524	ATP binding
AAEL008282-RD	GPRNPR4	GPCR Neurokinin/Tachykinin Family	4.51782	0.538985	-0.836665	0.987354	3.06731	1551	3	GO:0016021	integral component of membrane
AAEL000025-RB		phosphoenolpyruvate carboxykinase	23.7656	2.83592	-0.737583	0.977841	3.06699	2320	3	GO:0004613	phosphoenolpyruvate carboxykinase (GTP) activity
AAEL014965-RK		nova	4.50006	0.538985	-0.595997	0.966791	3.06163	5187	1	GO:0003723	RNA binding
AAEL006987-RB			4.49888	0.538985	-0.595926	0.966783	3.06125	1880	2
AAEL019512-RJ			4.49655	0.538985	-0.585912	0.965356	3.0605	4841	3	GO:0090162	establishment of epithelial cell polarity
AAEL000288-RC			4.49449	0.538985	-0.595664	0.966754	3.05984	3000	2	GO:0008083	growth factor activity
AAEL006682-RC			4.47153	0.538985	-0.594287	0.966601	3.05245	1294	2	NA	NA
AAEL001888-RC			146.008	17.61	-1.52614	0.997169	3.05158	4866	2
AAEL009843-RA		serine-type enodpeptidase,	1364.45	164.649	-2.20106	1	3.05085	1084	3	GO:0006508	proteolysis
AAEL003635-RB			4.45989	0.538985	-0.593587	0.966523	3.04869	897	3	GO:0003677	DNA binding
AAEL021519-RH			4.45083	0.538985	-0.59304	0.966463	3.04576	2692	3	GO:0003723	RNA binding
AAEL003813-RC			4.44887	0.538985	-0.889617	0.988999	3.04512	1537	1	GO:0005525	GTP binding
AAEL005666-RA		matrix metalloproteinase	4.44812	0.538985	-0.582936	0.964782	3.04488	3243	2	NA	NA
AAEL006433-RH			4.43958	0.538985	-0.582408	0.964673	3.0421	10657	2	GO:0016021	integral component of membrane
AAEL001639-RE			4.43841	0.538985	-0.582335	0.964659	3.04172	2914	2
AAEL005964-RA		actin	5.56905	0.676963	-0.719457	0.976952	3.04028	1406	3	GO:0005524	ATP binding
AAEL003554-RF		leucine rich repeat protein	4.43195	0.538985	-0.591899	0.966329	3.03962	3128	2	GO:0005515	protein binding
AAEL023508-RA			4.43083	0.538985	-0.591831	0.966318	3.03926	3161	2	GO:0016020	membrane
AAEL019682-RF			3.9366	0.479593	-0.569942	0.961918	3.03707	9786	3	NA	NA
AAEL002091-RA			22.2836	2.71902	-0.79171	0.981182	3.03482	3395	3	GO:0046872	metal ion binding
AAEL019553-RA			6.55046	0.799444	-0.594451	0.966619	3.03453	7353	2	GO:0046983	protein dimerization activity
AAEL019477-RH			4.41071	0.538985	-0.580617	0.964307	3.03269	6461	2	GO:0005096	GTPase activator activity
AAEL002924-RD			55.5581	6.79024	-0.968718	0.991848	3.03246	2216	1
AAEL008050-RA			15.8072	1.93392	-0.766952	0.980383	3.03098	1480	3	GO:0017148	negative regulation of translation
AAEL012371-RB			4.39862	0.538985	-0.579865	0.964154	3.02873	4018	2	GO:0003677	DNA binding
AAEL017280-RJ			4.39664	0.538985	-0.579741	0.964129	3.02808	13879	3	GO:0003677	DNA binding
AAEL001301-RA			12.442	1.52729	-0.683904	0.975718	3.02617	969	2
AAEL028144-RA			4211.83	517.661	-4.14538	1	3.02436	1847	1	GO:0003824	catalytic activity
AAEL012650-RA			265.494	32.8055	-1.8441	1	3.01667	1576	3	GO:0005576	extracellular region
AAEL012658-RD		rgs-gaip interacting protein gipc	4.35929	0.538985	-0.587468	0.965606	3.01578	2801	2	GO:0005515	protein binding
AAEL010062-RC			13.206	1.63583	-0.863424	0.98697	3.0131	2867	3
AAEL000234-RJ	SCRB7	Class B Scavenger Receptor (CD36 domain).	4.34758	0.538985	-0.576667	0.963466	3.0119	2163	2	GO:0016020	membrane
AAEL026023-RA			816.072	101.282	-2.7819	1	3.01032	524	1
AAEL001855-RA		zinc carboxypeptidase	6.29898	0.782057	-0.773221	0.980051	3.00977	1914	2	GO:0008270	zinc ion binding
AAEL020828-RA			20.748	2.57968	-0.602763	0.967372	3.00771	467	2	GO:0003824	catalytic activity
AAEL019776-RD			4.32609	0.538985	-0.575311	0.963149	3.00475	8493	2	GO:0005515	protein binding
AAEL013857-RB			1636.65	204.495	-2.46144	1	3.00061	1023	3	NA	NA
AAEL007987-RA	sec63	SEC63 protein, putative	111.075	13.8794	-1.01154	0.995355	3.00052	3854	2	GO:0031204	posttranslational protein targeting to membrane, translocation
AAEL002919-RA			4.31312	0.538985	-0.584619	0.965131	3.00041	1404	3	GO:0043066	negative regulation of apoptotic process
AAEL011705-RD			18.3008	2.28902	-0.585372	0.96527	2.99911	1930	2	GO:0003676	nucleic acid binding
AAEL019591-RB			4.30328	0.538985	-0.584009	0.965004	2.99712	1704	2	GO:0005515	protein binding
AAEL027400-RG			4.29841	0.538985	-0.573555	0.962742	2.99548	4393	3
AAEL012062-RQ		Na+/K+ ATPase alpha subunit	4.28988	0.538985	-0.573013	0.962617	2.99262	6269	1	GO:0005524	ATP binding
AAEL003886-RA			90.5657	11.4144	-1.17929	0.998032	2.98811	1498	3	NA	NA
AAEL019528-RO			4.27592	0.538985	-0.86509	0.98702	2.98792	3868	2	GO:0006355	regulation of transcription, DNA-templated
AAEL007931-RN		P21-activated kinase, pak	4.26154	0.538985	-0.581406	0.964468	2.98306	4358	3	GO:0005524	ATP binding
AAEL019758-RG			4.25979	0.538985	-0.57109	0.962178	2.98246	3807	3
AAEL008111-RA			4.24863	0.538985	-0.570374	0.962016	2.97868	832	3
AAEL000834-RB		dimethylaniline monooxygenase	1384.58	175.679	-2.48986	1	2.97843	1642	3	GO:0055114	oxidation-reduction process
AAEL021152-RA			4.24789	0.538985	-0.570327	0.962005	2.97843	1018	NIGP01002286
AAEL005044-RC			4.23471	0.538985	-0.803702	0.983699	2.97395	9305	2
AAEL022076-RH			4.22716	0.538985	-0.608219	0.967661	2.97137	4752	3	GO:0005515	protein binding
AAEL010650-RC		sodium/solute symporter	351.446	44.8491	-2.56026	1	2.97015	1944	3	GO:0016020	membrane
AAEL010397-RG			4.21796	0.538985	-0.578666	0.963911	2.96823	1251	3
AAEL009640-RC			4.20904	0.538985	-0.56782	0.961444	2.96517	3781	1
AAEL012370-RB		Brain chitinase and chia [Source:UniProtKB/TrEMBL;Acc:A0A1S4FVX1]	4.20808	0.538985	-0.578041	0.963785	2.96485	1943	2	GO:0005975	carbohydrate metabolic process
AAEL010893-RC		carbonic anhydrase	52.6177	6.74699	-0.875045	0.987596	2.96323	1811	1	GO:0008270	zinc ion binding
AAEL000500-RA			3000.37	385.226	-2.9318	1	2.96136	985	3
AAEL028235-RB			4.19326	0.538985	-0.577102	0.963568	2.95975	985	1
AAEL001796-RB		Nuclear hormone receptor (HR78)	4.18973	0.538985	-0.781465	0.97999	2.95854	3134	2	GO:0003677	DNA binding
AAEL019427-RA			6.30358	0.812131	-0.576607	0.963452	2.95639	6168	2
AAEL028037-RH			4.16512	0.538985	-0.802426	0.983415	2.95004	7328	2
AAEL027175-RF			4.16323	0.538985	-0.57519	0.963121	2.94939	4560	2	GO:0018193	peptidyl-amino acid modification
AAEL005200-RD			4.16007	0.538985	-0.574987	0.963074	2.94829	2187	2
AAEL019462-RA			4.15979	0.538985	-0.578403	0.963858	2.94819	1322	2	GO:0003677	DNA binding
AAEL019477-RG			4.15788	0.538985	-0.56449	0.960709	2.94753	7691	2	GO:0005096	GTPase activator activity
AAEL019833-RAP			4.15527	0.538985	-0.574681	0.963002	2.94662	12798	2	GO:0003676	nucleic acid binding
AAEL013884-RA		synaptic vesicle protein	343.598	44.5929	-2.68442	1	2.94584	2314	1	NA	NA
AAEL006283-RD	GPRDMS	GPCR Myosuppressin Family	4.15262	0.538985	-0.564146	0.960634	2.9457	3835	2	GO:0016021	integral component of membrane
AAEL003109-RC		atlastin	34.6511	4.50072	-0.855278	0.986892	2.94467	4900	1	GO:0016021	integral component of membrane
AAEL005400-RO		2-hydroxyacid dehydrogenase	4.13004	0.538985	-0.562663	0.960348	2.93784	5527	1	NA	NA
AAEL001902-RB		glutamate decarboxylase	4.13003	0.538985	-0.573062	0.962629	2.93783	1891	2	GO:0003824	catalytic activity
AAEL003487-RG		development and differentiation-enhancing factor, ddef	4.12527	0.538985	-0.572756	0.962558	2.93617	6633	2	GO:0005096	GTPase activator activity
AAEL018348-RJ			49.5118	6.47766	-0.929399	0.987354	2.93423	4703	2	GO:0000045	autophagosome assembly
AAEL009088-RH		liquid facets	4.11907	0.538985	-0.572356	0.962467	2.934	4800	2	GO:0030128	clathrin coat of endocytic vesicle
AAEL011240-RI			4.11891	0.538985	-0.572346	0.962464	2.93395	3617	2	GO:0003676	nucleic acid binding
AAEL006340-RE			4.11329	0.538985	-0.561558	0.960143	2.93197	2898	3
AAEL011395-RB		glutaminyl-tRNA synthetase	335.171	43.9285	-2.96177	1	2.93167	2623	3	GO:0006412	translation
AAEL027069-RA			4.10909	0.538985	-0.775078	0.979946	2.9305	2394	1	GO:0016021	integral component of membrane
AAEL008281-RA			59.212	7.77101	-1.10009	0.995268	2.92971	1148	3
AAEL013309-RG		high-affinity copper uptake protein	4.0972	0.538985	-0.570944	0.962144	2.92632	1867	3	GO:0016021	integral component of membrane
AAEL025465-RA			4.45282	0.585864	-0.730032	0.977039	2.92608	628	NIGP01001641
AAEL019605-RM			15.694	2.06802	-0.624566	0.968185	2.92389	4682	2
AAEL010232-RA			4.75228	0.626582	-0.652138	0.970767	2.92304	1436	2	GO:0005515	protein binding
AAEL006982-RG		lipase	4.08683	0.538985	-0.84502	0.987154	2.92266	2079	2	GO:0005576	extracellular region
AAEL000970-RE			4.0811	0.538985	-0.5699	0.961909	2.92064	8170	3	GO:0003676	nucleic acid binding
AAEL003137-RC			4.0767	0.538985	-0.569614	0.961845	2.91908	3409	3
AAEL002731-RA	SRPN14	Serine Protease Inhibitor (serpin) homologue - unlikely to be inhibitory.	270.015	35.7325	-2.45823	1	2.91773	1550	2	NA	NA
AAEL013345-RA		alphaA-crystallin, putative	12.3737	1.64051	-0.819448	0.986411	2.91506	929	2	GO:0046872	metal ion binding
AAEL013078-RE		glycosyltransferase	27.2811	3.61878	-0.978162	0.992708	2.91432	2498	1	GO:0016021	integral component of membrane
AAEL000308-RF			4.06105	0.538985	-0.568595	0.961616	2.91354	1657	2	GO:0016021	integral component of membrane
AAEL015314-RK		cAMP-dependent protein kinase type ii regulatory subunit	13.9493	1.85374	-0.565017	0.960824	2.91169	3971	2	GO:0005952	cAMP-dependent protein kinase complex
AAEL022658-RA			98.9363	13.159	-1.12189	0.994823	2.91045	661	2
AAEL022048-RA			20.8179	2.77899	-0.694605	0.976895	2.9052	1531	1
AAEL000006-RC		phosphoenolpyruvate carboxykinase	1599.14	213.894	-2.31287	1	2.90233	2283	3	GO:0004613	phosphoenolpyruvate carboxykinase (GTP) activity
AAEL023902-RF			4.0252	0.538985	-0.777914	0.979953	2.90074	8280	2	GO:0006355	regulation of transcription, DNA-templated
AAEL001738-RC		MRAS2, putative	4.01671	0.538985	-0.565688	0.960972	2.8977	1576	2	GO:0016020	membrane
AAEL010467-RC		heterogeneous nuclear ribonucleoprotein	52.8688	7.11936	-0.900151	0.989742	2.8926	1447	1	GO:0003676	nucleic acid binding
AAEL009232-RH		long-chain-fatty-acid coa ligase	27.2523	3.67243	-0.668669	0.973212	2.89157	3750	3	GO:0003824	catalytic activity
AAEL003648-RD			23.4155	3.15631	-0.722531	0.976895	2.89115	1126	2	GO:0005634	nucleus
AAEL005239-RA		gh regulated tbc protein-1	3.99837	0.538985	-0.857723	0.986881	2.89109	2488	3
AAEL013065-RB		thiamin pyrophosphokinase	51.006	6.88403	-0.992191	0.993714	2.88934	2107	2	GO:0016787	hydrolase activity
AAEL017356-RF			3.97119	0.538985	-0.842135	0.987248	2.88125	1661	2
AAEL025921-RA			90.2218	12.2761	-1.20735	0.994457	2.87762	2027	2	GO:0016021	integral component of membrane
AAEL010905-RC			25.1377	3.43194	-0.75961	0.980569	2.87276	4442	2	GO:0016020	membrane
AAEL007935-RG	Gr20	gustatory receptor Gr20	3.94146	0.538985	-0.560693	0.959984	2.87041	1657	3	GO:0016021	integral component of membrane
AAEL007187-RE			7.23027	0.990257	-0.550664	0.958508	2.86817	3936	2	GO:0006511	ubiquitin-dependent protein catabolic process
AAEL005837-RB		neutral sphingomyelinase (n-smase) activation associated factor fan	3.93104	0.538985	-0.549281	0.958356	2.86659	2680	1	NA	NA
AAEL003524-RB		monocarboxylate transporter	513.379	70.4568	-4.85384	1	2.86521	3660	2	GO:0016021	integral component of membrane
AAEL008641-RF		GTP-binding protein (o) alpha subunit, gnao	3.9128	0.538985	-0.558768	0.959632	2.85988	6206	2	GO:0007165	signal transduction
AAEL013545-RB			2.8733	0.396048	-0.551071	0.958559	2.85896	1607	1
AAEL013054-RE			3.90379	0.538985	-0.558161	0.959522	2.85656	1451	3	GO:0008270	zinc ion binding
AAEL001695-RA		orthopedia homeobox protein	3.90003	0.538985	-0.547142	0.958175	2.85517	3490	2	GO:0003677	DNA binding
AAEL007404-RC			3.89155	0.538985	-0.557334	0.959372	2.85203	6387	3
AAEL002510-RB		serine hydroxymethyltransferase	7301.1	1011.48	-4.34374	1	2.85165	1670	1	GO:0003824	catalytic activity
AAEL005712-RE		microtubule associated protein xmap215	13.1309	1.82051	-0.650698	0.970586	2.85055	7587	3
AAEL008334-RJ			3.88663	0.538985	-0.546214	0.958097	2.8502	9008	1	NA	NA
AAEL003326-RM			3.88101	0.538985	-0.545824	0.958064	2.84811	3717	2	GO:0003824	catalytic activity
AAEL009754-RA		endophilin b	3.87577	0.538985	-0.545459	0.958033	2.84616	2563	3	GO:0005737	cytoplasm
AAEL012104-RC			6.27413	0.874125	-0.816538	0.986035	2.8435	4178	1	GO:0005515	protein binding
AAEL021301-RG			3.86736	0.538985	-0.555693	0.959135	2.84303	2945	3	NA	NA
AAEL021625-RB			26.2305	3.66699	-0.884154	0.988441	2.83857	6160	1	GO:0046872	metal ion binding
AAEL005700-RB	CYP325X4	cytochrome P450	10.7255	1.4995	-0.656982	0.971407	2.83849	2198	2	GO:0055114	oxidation-reduction process
AAEL022268-RI			11.6765	1.63269	-0.684457	0.975787	2.83829	2080	1	GO:0016021	integral component of membrane
AAEL003255-RA			200.616	28.1046	-2.41407	1	2.83556	1357	2
AAEL008777-RE		proto-oncogene tyrosine-protein kinase abl1	3.84433	0.538985	-0.543264	0.957851	2.83441	7495	2	NA	NA
AAEL022349-RA			3.83678	0.538985	-0.542735	0.957807	2.83158	423	NIGP01001373	GO:0003676	nucleic acid binding
AAEL005384-RA		phosphoribosylformylglycinamidine synthase, putative	1749.66	245.961	-6.68285	1	2.83057	4248	3	GO:0006189	'de novo' IMP biosynthetic process
AAEL021447-RJ			3.8339	0.538985	-0.553408	0.958848	2.83049	2670	NIGP01000184	GO:0016020	membrane
AAEL015070-RA	mALP	alkaline phosphatase	90.9612	12.7944	-1.42322	0.994009	2.82974	1871	2	GO:0016791	phosphatase activity
AAEL010291-RE			10.6386	1.49644	-0.627036	0.968288	2.8297	1186	2
AAEL004913-RJ	Arf3	ADP-ribosylation factor 3	3.83151	0.538985	-0.542365	0.957779	2.8296	3375	2	GO:0005525	GTP binding
AAEL005131-RD		protein kinase c-binding protein nell1	3.82881	0.538985	-0.553058	0.958805	2.82858	8776	3	GO:0005509	calcium ion binding
AAEL021746-RT			3.82875	0.538985	-0.670599	0.973536	2.82856	5395	3
AAEL021249-RA			3.85558	0.543022	-0.542998	0.957829	2.82787	884	NIGP01001879	GO:0016020	membrane
AAEL008071-RB		apsB, putative	44.1896	6.23194	-0.858148	0.986879	2.82595	2032	1
AAEL014286-RD			29.0253	4.10123	-0.671498	0.973688	2.82318	3329	2	GO:0003677	DNA binding
AAEL010477-RA			55.4549	7.84521	-1.04946	0.995306	2.82143	597	1
AAEL011771-RA			36.7346	5.19908	-0.673477	0.974027	2.82081	1959	2	NA	NA
AAEL024411-RB			61.6268	8.7355	-0.930943	0.987262	2.8186	5013	2	GO:0005524	ATP binding
AAEL024235-RE			10.6597	1.5124	-0.560852	0.960013	2.81725	11032	2	GO:0005856	cytoskeleton
AAEL011382-RB		116 kda U5 small nuclear ribonucleoprotein component [Source:UniProtKB/TrEMBL;Acc:Q16Q70]	3.79582	0.538985	-0.539846	0.957585	2.81609	3268	1	GO:0003924	GTPase activity
AAEL012575-RA		serine protease, putative	3.78754	0.538985	-0.539259	0.95754	2.81294	626	1
AAEL002662-RB		elongase, putative	3.78678	0.538985	-0.71221	0.977254	2.81265	810	2	GO:0016021	integral component of membrane
AAEL022046-RM			3.78579	0.538985	-0.550092	0.958438	2.81228	8946	3	GO:0005524	ATP binding
AAEL011006-RC		guanylate kinase	62.9443	8.96177	-1.00042	0.994415	2.81222	1708	3	GO:0004385	guanylate kinase activity
AAEL007706-RA			3.78502	0.538985	-0.592916	0.966449	2.81198	1003	2
AAEL001843-RC		ski oncogene	3.78405	0.538985	-0.539011	0.957522	2.81161	5887	2	GO:0046332	SMAD binding
AAEL006389-RC		cathepsin l	104.464	14.8827	-1.19774	0.996472	2.81129	1817	3	GO:0006508	proteolysis
AAEL015247-RC			492.145	70.2265	-2.87886	1	2.809	3052	1	GO:0008270	zinc ion binding
AAEL002070-RJ			3.77318	0.538985	-0.538238	0.957463	2.80746	6623	2	GO:0005615	extracellular space
AAEL027061-RC			3.76683	0.538985	-0.548776	0.958313	2.80503	1508	2
AAEL011324-RI			3.76422	0.538985	-0.548594	0.958297	2.80403	2670	3	GO:0006508	proteolysis
AAEL022653-RA			3.75962	0.538985	-0.537271	0.95739	2.80227	1347	3	GO:0008270	zinc ion binding
AAEL021805-RC			3.75614	0.538985	-0.548031	0.95825	2.80093	4382	2	NA	NA
AAEL003018-RB			3.75363	0.538985	-0.732286	0.977161	2.79997	2249	1
AAEL012351-RC		prolylcarboxypeptidase, putative	105.557	15.1947	-1.25567	0.997219	2.79638	1243	3	GO:0006508	proteolysis
AAEL011606-RA			20.9806	3.02119	-0.634947	0.968853	2.79587	2348	2	GO:0007005	mitochondrion organization
AAEL009232-RI		long-chain-fatty-acid coa ligase	17.2616	2.48822	-0.928807	0.987402	2.79438	4417	3	GO:0003824	catalytic activity
AAEL007235-RA		mitochondrial uncoupling protein	3.73173	0.538985	-0.535272	0.957223	2.79153	2666	2	GO:0016021	integral component of membrane
AAEL019860-RB			3.73063	0.538985	-0.546246	0.958099	2.7911	8088	3	GO:0007165	signal transduction
AAEL005446-RC		6-phosphofructo-2-kinase/fructose-2,6-bisphosphatase	70.0371	10.1207	-0.852228	0.986927	2.79081	3567	2	GO:0005524	ATP binding
AAEL019521-RI			3.72755	0.538985	-0.534971	0.957185	2.78991	4221	1	GO:0007041	lysosomal transport
AAEL020233-RE			3.72704	0.538985	-0.534934	0.957181	2.78971	2504	2	GO:0016811	hydrolase activity, acting on carbon-nitrogen (but not peptide) bonds, in linear amides
AAEL013684-RD			3.72567	0.538985	-0.534836	0.957169	2.78918	3642	1
AAEL001818-RB			3.72326	0.538985	-0.534662	0.957147	2.78825	2231	2	GO:0005515	protein binding
AAEL005915-RD		monocarboxylate transporter	3.72115	0.538985	-0.54558	0.958043	2.78743	4530	3	GO:0016021	integral component of membrane
AAEL002391-RC		Carboxylic ester hydrolase [Source:UniProtKB/TrEMBL;Acc:A0A1S4F1M6]	3.71851	0.538985	-0.545395	0.958028	2.78641	1668	2	GO:0016787	hydrolase activity
AAEL023547-RA			3.71764	0.538985	-0.545333	0.958023	2.78607	7895	1	GO:0007264	small GTPase mediated signal transduction
AAEL008001-RA			29.6462	4.29914	-1.0074	0.995034	2.78573	1271	2
AAEL018208-RB			3.71214	0.538985	-0.761884	0.980604	2.78393	1977	1	GO:0008270	zinc ion binding
AAEL000781-RB		E3 ubiquitin-protein ligase [Source:UniProtKB/TrEMBL;Acc:A0A1S4EWV7]	3.70341	0.538985	-0.801608	0.983233	2.78054	1838	3	GO:0008270	zinc ion binding
AAEL010147-RE			3.77041	0.550785	-0.533452	0.956999	2.77516	7655	2	GO:0004842	ubiquitin-protein transferase activity
AAEL002091-RG			9.02974	1.31919	-0.532903	0.956932	2.77504	3059	3
AAEL025268-RE			3.67846	0.538985	-0.542563	0.957794	2.77078	5351	3	GO:0005634	nucleus
AAEL019654-RA			3.6628	0.538985	-0.73459	0.977415	2.76463	6113	3	GO:0032012	regulation of ARF protein signal transduction
AAEL022327-RA			3.65903	0.538985	-0.659954	0.971835	2.76314	4396	NIGP01001774
AAEL019576-RG			5.71831	0.843211	-0.519182	0.954109	2.76162	5818	2	NA	NA
AAEL019986-RJ			3.65483	0.538985	-0.529691	0.956543	2.76149	10635	2	GO:0016020	membrane
AAEL005440-RF			3.65358	0.538985	-0.733063	0.977204	2.76099	5096	1
AAEL010650-RB		sodium/solute symporter	327.628	48.3383	-3.22144	1	2.76082	2821	3	GO:0016020	membrane
AAEL014426-RA		glycine dehydrogenase	1922.31	283.837	-1.97491	1	2.75971	3743	1	GO:0055114	oxidation-reduction process
AAEL010401-RC	disp	protein dispatched (segment polarity protein)	3.64067	0.538985	-0.524189	0.955484	2.75588	6467	1	NA	NA
AAEL019570-RB			21.1416	3.13102	-0.715193	0.977127	2.75538	4798	3	GO:0003676	nucleic acid binding
AAEL003402-RC		sphingomyelin phosphodiesterase	3.6336	0.538985	-0.53936	0.957548	2.75308	2534	3	GO:0016787	hydrolase activity
AAEL008292-RB	GPRDIH1	GPCR Diuretic Insect Hormone/Kinin/CRF Family	3.60573	0.538985	-0.526073	0.955879	2.74197	2646	2	GO:0016020	membrane
AAEL021515-RA			3.60038	0.538985	-0.536966	0.957367	2.73983	2066	NIGP01001717	GO:0008270	zinc ion binding
AAEL006429-RA		trypsin	4.66327	0.698509	-0.726247	0.976838	2.73899	1329	2	GO:0006508	proteolysis
AAEL027868-RH			9.81655	1.47142	-0.582706	0.964735	2.738	4505	3	GO:0035556	intracellular signal transduction
AAEL000461-RH			3.5956	0.538985	-0.536619	0.957341	2.73791	3295	3	GO:0016021	integral component of membrane
AAEL022261-RA			108.462	16.2866	-1.69621	0.999591	2.73543	1447	2	GO:0042302	structural constituent of cuticle
AAEL026602-RA			81.8658	12.3174	-1.57549	0.999983	2.73256	3902	3	GO:0016491	oxidoreductase activity
AAEL007903-RE			4.55142	0.685115	-0.538355	0.957472	2.7319	4797	2
AAEL026939-RY			3.57625	0.538985	-0.535214	0.957215	2.73013	9289	3	GO:0008017	microtubule binding
AAEL009428-RG			3.56699	0.538985	-0.523189	0.955275	2.72639	4269	2	GO:0005509	calcium ion binding
AAEL019556-RA			3.56036	0.538985	-0.534055	0.957073	2.72371	19504	3	GO:0005634	nucleus
AAEL002560-RA			723.29	109.5	-4.0986	1	2.72364	2661	1
AAEL021257-RB			3.55969	0.538985	-0.813406	0.985538	2.72343	1976	1	GO:0006508	proteolysis
AAEL015255-RR		phosphatidylinositol-4-phosphate 5-kinase type i	3.55163	0.538985	-0.60659	0.967606	2.72016	4119	2	GO:0046488	phosphatidylinositol metabolic process
AAEL001448-RG			3.54481	0.538985	-0.78029	0.979978	2.71739	2951	1	GO:0016021	integral component of membrane
AAEL000643-RB		zinc finger protein	3.53722	0.538985	-0.532359	0.956865	2.7143	3138	3	GO:0003676	nucleic acid binding
AAEL019855-RQ			12.8329	1.9592	-0.874052	0.987512	2.71151	7192	3	GO:0005524	ATP binding
AAEL008449-RA			8.66803	1.32549	-0.689435	0.976418	2.70918	1290	2
AAEL023530-RA			3.52035	0.538985	-0.531118	0.956715	2.7074	714	2	GO:0005515	protein binding
AAEL003066-RA		brain chitinase and chia	1875.38	287.19	-4.91791	1	2.70711	1694	2	GO:0005975	carbohydrate metabolic process
AAEL014492-RC			30.9211	4.73532	-0.758884	0.980544	2.70706	541	2	GO:0016021	integral component of membrane
AAEL007658-RD		partitioning defective 3, par-3	3.51548	0.538985	-0.530758	0.956671	2.7054	4758	1	GO:0005515	protein binding
AAEL001545-RC			3.50954	0.538985	-0.530318	0.956618	2.70296	3731	2	GO:0003676	nucleic acid binding
AAEL021447-RD			3.50339	0.538985	-0.518391	0.953834	2.70043	2915	NIGP01000184	GO:0016020	membrane
AAEL004662-RB			158.1	24.3658	-1.36852	0.995749	2.69791	903	2	GO:0016021	integral component of membrane
AAEL019590-RB			15.5275	2.39818	-0.669591	0.973365	2.69481	2877	1	GO:0006508	proteolysis
AAEL012134-RA		pur-alpha	3.48937	0.538985	-0.517324	0.953464	2.69465	2994	3
AAEL021694-RA			3.48885	0.538985	-0.517285	0.95345	2.69443	1347	NIGP01002166	GO:0031902	late endosome membrane
AAEL019533-RG			3.4885	0.538985	-0.771239	0.980162	2.69429	6543	1	NA	NA
AAEL022615-RA			115.897	17.919	-1.19337	0.997086	2.69328	2434	1	GO:0003824	catalytic activity
AAEL025199-RA			1215.86	188.006	-3.23937	1	2.69313	3447	1	GO:0005524	ATP binding
AAEL012410-RP	AGO1b	eukaryotic translation initiation factor 2C	3.47296	0.538985	-0.527599	0.956201	2.68785	6453	3	GO:0003676	nucleic acid binding
AAEL014797-RA		acyl-coa dehydrogenase	1646.55	255.625	-3.98428	1	2.68734	1503	2	NA	NA
AAEL013056-RA		Lipase maturation factor [Source:UniProtKB/TrEMBL;Acc:Q16KB9]	3.47157	0.538985	-0.515963	0.952995	2.68727	750	3	GO:0016021	integral component of membrane
AAEL012782-RA			7.61197	1.18233	-0.769861	0.980238	2.68663	1289	1	GO:0006508	proteolysis
AAEL000051-RA	OBP3	odorant binding protein OBP3	3.46565	0.538985	-0.643512	0.969736	2.68481	881	3	GO:0005549	odorant binding
AAEL003283-RE		bitesize isoform	45.0159	7.01201	-0.810878	0.985144	2.68254	13810	1
AAEL026121-RB			3.45862	0.538985	-0.526527	0.955974	2.68188	1018	3	NA	NA
AAEL014734-RA			1382.25	215.425	-5.08045	1	2.68176	3158	2	GO:0016491	oxidoreductase activity
AAEL022695-RA			2199.1	343.945	-1.44664	0.997311	2.67666	680	1
AAEL010802-RH			3.44494	0.538985	-0.5255	0.955758	2.67616	1278	3
AAEL019519-RA			3.43094	0.538985	-0.524446	0.955537	2.67029	3154	3
AAEL009764-RB		xaa-pro aminopeptidase	424.233	66.6507	-2.23826	1	2.67016	2052	1	GO:0016787	hydrolase activity
AAEL019724-RE			26.8997	4.23429	-0.678772	0.97491	2.6674	4187	3	NA	NA
AAEL005463-RG		calbindin-32	3.4034	0.538985	-0.52236	0.955104	2.65866	2331	3	GO:0005509	calcium ion binding
AAEL011404-RA	CTL19	C-Type Lectin (CTL19)	12.604	1.9994	-0.820817	0.98656	2.65624	615	3
AAEL002392-RE			3.38669	0.538985	-0.730983	0.97709	2.65156	7483	2	GO:0005515	protein binding
AAEL012083-RI		receptor protein-tyrosine phosphatase 10d	13.0915	2.08492	-0.558779	0.959634	2.65056	6334	3	GO:0016791	phosphatase activity
AAEL006317-RE		short-chain dehydrogenase	3.38398	0.538985	-0.545914	0.958071	2.6504	1407	3	GO:0006000	fructose metabolic process
AAEL021930-RA			111.712	17.8065	-1.28891	0.997131	2.64931	705	2
AAEL001275-RB		ef-hand protein nucb1	138.103	22.0584	-0.892552	0.98927	2.64634	2467	2	GO:0005509	calcium ion binding
AAEL011803-RD		prohibitin, putative	32.5203	5.19483	-0.69521	0.976944	2.64619	1301	3	GO:0016020	membrane
AAEL029013-RC			3.37255	0.538985	-0.695074	0.976933	2.64552	2555	2	GO:0008408	3'-5' exonuclease activity
AAEL027879-RI			3.36674	0.538985	-0.799524	0.982773	2.64303	7206	3
AAEL007948-RA	GSTE7	glutathione transferase	27.9512	4.48457	-1.01053	0.995278	2.63987	759	2	GO:0005515	protein binding
AAEL024134-RA			27.9512	4.48457	-1.01053	0.995278	2.63987	759	2	GO:0005515	protein binding
AAEL027519-RA			27.9512	4.48457	-1.01053	0.995278	2.63987	759	2	GO:0005515	protein binding
AAEL015118-RX			3.35787	0.538985	-0.518879	0.954004	2.63923	9002	2	GO:0003676	nucleic acid binding
AAEL012513-RM		calcium-binding protein E63-1	3.3569	0.538985	-0.518805	0.953978	2.63881	1425	2	GO:0005509	calcium ion binding
AAEL002263-RB			410.27	65.9044	-2.75373	1	2.63813	499	2
AAEL000137-RC			22.3469	3.59041	-0.679204	0.974978	2.63786	1948	1	NA	NA
AAEL003287-RE	Ars2	Serrate RNA effector molecule homolog (Arsenite-resistance protein 2 homolog)	16.9752	2.72861	-0.633891	0.968762	2.63719	3559	3	GO:0003676	nucleic acid binding
AAEL027048-RA			5.88923	0.947008	-0.728638	0.976964	2.63663	516	NIGP01001015	GO:0006508	proteolysis
AAEL023711-RH			3.34802	0.538985	-0.518121	0.95374	2.63499	1822	NIGP01001597	GO:0006508	proteolysis
AAEL025268-RB			3.34172	0.538985	-0.517635	0.953572	2.63227	5324	3	GO:0005634	nucleus
AAEL001583-RD			3.34056	0.538985	-0.526175	0.9559	2.63177	8258	2	NA	NA
AAEL020955-RA			3.32932	0.538985	-0.516676	0.95324	2.62691	9463	2	GO:0008270	zinc ion binding
AAEL005596-RA		trypsin-epsilon, putative	3.32723	0.538985	-0.551299	0.958587	2.62601	1141	3	GO:0006508	proteolysis
AAEL019461-RJ			3.32182	0.538985	-0.516094	0.95304	2.62366	6904	2
AAEL000994-RJ			3.31991	0.538985	-0.515946	0.952989	2.62283	5941	2
AAEL001914-RC		scavenger receptor, putative	3.31408	0.538985	-0.515493	0.952834	2.62029	10901	2	GO:0016020	membrane
AAEL001252-RA		rap1 GTPase-gdp dissociation stimulator	3.31332	0.538985	-0.515434	0.952814	2.61996	3423	2	GO:0005096	GTPase activator activity
AAEL025324-RA			11.7999	1.92233	-0.584478	0.965102	2.61784	1269	NIGP01000184	NA	NA
AAEL003277-RB			6.30392	1.0285	-0.556969	0.959307	2.6157	2636	1	GO:0003677	DNA binding
AAEL003754-RE		actin binding	14.0385	2.30137	-0.623122	0.968125	2.60883	4132	1	GO:0007155	cell adhesion
AAEL026747-RC			27.2082	4.46064	-0.692716	0.976745	2.60872	1779	1	GO:0016020	membrane
AAEL006542-RA		retinoid-inducible serine carboxypeptidase (serine carboxypeptidase	589.448	96.7086	-2.17073	1	2.60765	1700	2	GO:0006508	proteolysis
AAEL005476-RB			15.6503	2.57231	-0.648727	0.97034	2.60505	4622	3	GO:0005515	protein binding
AAEL013114-RA		DNA-J, putative	234.892	38.6295	-2.60444	1	2.60422	1187	1
AAEL029019-RA			15.165	2.49405	-0.608109	0.967657	2.60418	1113	2	NA	NA
AAEL006679-RB		3-hydroxyisobutyrate dehydrogenase, putative	3.27708	0.538985	-0.5126	0.951604	2.60409	664	2	GO:0016491	oxidoreductase activity
AAEL027429-RA			11.4503	1.88438	-0.62393	0.968159	2.60323	1422	1	GO:0006508	proteolysis
AAEL005336-RA		d-3-phosphoglycerate dehydrogenase	4749.93	781.942	-2.37185	1	2.60277	1337	2	GO:0055114	oxidation-reduction process
AAEL019512-RB			3.25615	0.538985	-0.510951	0.950834	2.59485	3800	3	GO:0090162	establishment of epithelial cell polarity
AAEL027336-RB			726.136	120.197	-1.47374	0.998323	2.59484	1780	1	GO:0016491	oxidoreductase activity
AAEL027400-RA			15.3983	2.54903	-0.614622	0.967869	2.59475	3361	3
AAEL010109-RH			57.035	9.4582	-0.808644	0.984695	2.59221	1594	2	GO:0016021	integral component of membrane
AAEL012549-RF		ATPase, class vi, type 11c	3.24707	0.538985	-0.510233	0.950501	2.59082	5059	1	GO:0005524	ATP binding
AAEL020340-RB			347.929	57.7929	-1.80345	1	2.58983	3183	1
AAEL019737-RL			3.24467	0.538985	-0.510043	0.950413	2.58975	5220	1	GO:0005515	protein binding
AAEL018348-RG			11.3259	1.88275	-0.606556	0.967605	2.58871	4980	2	GO:0000045	autophagosome assembly
AAEL006966-RF		vitellogenin, putative	27.3186	4.54159	-0.545378	0.958027	2.58861	1291	2	GO:0005576	extracellular region
AAEL010689-RD			31.4606	5.23036	-0.554154	0.958942	2.58856	3083	2
AAEL004213-RA		monocarboxylate transporter	691.379	114.953	-1.992	1	2.58843	1585	3	NA	NA
AAEL001654-RA			74.464	12.3905	-1.18027	0.997997	2.58731	594	2
AAEL021621-RA			3.20471	0.538985	-0.774254	0.979993	2.57188	1214	2	GO:0046983	protein dimerization activity
AAEL019599-RB			40.2413	6.76827	-0.868225	0.987149	2.57182	4471	2	GO:0005524	ATP binding
AAEL024267-RA			359.173	60.5025	-3.35446	1	2.56961	3105	1
AAEL012987-RB			3.19647	0.538985	-0.738436	0.977964	2.56816	2897	3	GO:0005634	nucleus
AAEL010500-RA	GSTX2	glutathione transferase	30.9855	5.23443	-0.726856	0.97687	2.56549	977	2	NA	NA
AAEL001822-RA		glucosyl/glucuronosyl transferases	5.17622	0.875167	-0.634789	0.968837	2.56427	1961	2	GO:0016021	integral component of membrane
AAEL021939-RA			5.96095	1.00881	-0.573581	0.962748	2.56288	2115	NIGP01001645	GO:0008270	zinc ion binding
AAEL006440-RA		serine/threonine-protein kinase pk61c	6.05586	1.02601	-0.555716	0.959138	2.56128	1086	2	GO:0005524	ATP binding
AAEL000417-RJ		monocarboxylate transporter	141.173	23.9418	-1.20789	0.994324	2.55987	4093	3	GO:0016021	integral component of membrane
AAEL005284-RE		receptor tyrosine phosphatase type r2a	2.33167	0.395769	-0.516292	0.953108	2.55863	9182	2	GO:0016791	phosphatase activity
AAEL004010-RA		splicing factor, putative	90.5637	15.3755	-1.34102	0.99791	2.5583	2029	3	GO:0003723	RNA binding
AAEL003581-RC		amidophosphoribosyltransferase	2191.12	372.184	-5.50619	1	2.55758	1999	1	GO:0009113	purine nucleobase biosynthetic process
AAEL007884-RB		conserved membrane protein at 44E, putative	7.00113	1.19356	-0.637561	0.969111	2.55231	3197	3
AAEL005952-RC	GPRDOP5	GPCR Dopamine Family	3.15368	0.538985	-0.765053	0.980467	2.54872	4146	1	GO:0016021	integral component of membrane
AAEL013304-RA			114.907	19.7407	-1.40756	0.990114	2.54123	1587	1	GO:0016021	integral component of membrane
AAEL022806-RE			7.56082	1.29989	-0.613668	0.967845	2.54016	3672	1	NA	NA
AAEL008389-RQ		ankyrin repeat-rich membrane-spanning protein	11.3459	1.95195	-0.578221	0.963822	2.53918	5314	3	GO:0005515	protein binding
AAEL021730-RA			3.11833	0.538985	-0.64363	0.969749	2.53246	569	2
AAEL026215-RD			4407.54	761.871	-2.71905	1	2.53236	2924	NIGP01000077	GO:0005524	ATP binding
AAEL017462-RH			3.11249	0.538985	-0.658098	0.971567	2.52975	7499	2	GO:0016021	integral component of membrane
AAEL004240-RA		gamma glutamyl transpeptidases	6.87003	1.19601	-0.594461	0.96662	2.52208	1958	1	NA	NA
AAEL024395-RA			3.11945	0.544102	-0.646418	0.970069	2.51934	2659	3	GO:0016020	membrane
AAEL025562-RA			4.56846	0.801577	-0.747105	0.979439	2.51079	2379	NIGP01000775
AAEL024468-RA			12.115	2.1366	-0.603499	0.967419	2.5034	1470	3
AAEL011083-RF			3.04877	0.538985	-0.603624	0.967428	2.49991	7408	2	GO:0008270	zinc ion binding
AAEL002010-RA			442.853	78.4051	-2.10657	1	2.49781	1217	2
AAEL019501-RA			3.03312	0.538985	-0.698581	0.977179	2.49248	7262	3	GO:0008270	zinc ion binding
AAEL000417-RL		monocarboxylate transporter	512.842	91.1629	-3.71503	1	2.49199	3981	3	GO:0016021	integral component of membrane
AAEL028032-RA			1.93939	0.345126	-0.579027	0.963984	2.49041	2536	3
AAEL008865-RC		oligoribonuclease, mitochondrial	91.3391	16.3575	-1.35181	0.997476	2.48128	1058	3	GO:0003676	nucleic acid binding
AAEL000417-RI		monocarboxylate transporter	49.9774	8.95146	-0.746887	0.9794	2.48108	4372	3	GO:0016021	integral component of membrane
AAEL011991-RA	CLIPC1	Clip-Domain Serine Protease family C.	52.5571	9.41444	-0.72071	0.976929	2.48094	1283	2	NA	NA
AAEL019477-RI			2.9957	0.538985	-0.657258	0.971447	2.47457	5823	2	GO:0005096	GTPase activator activity
AAEL007717-RA		alpha-endosulfine, putative	30.5882	5.50708	-0.670307	0.973486	2.47362	1221	3	GO:0005737	cytoplasm
AAEL008751-RA		glucosyl/glucuronosyl transferases	4.99521	0.901793	-0.659779	0.97181	2.46968	1690	1	GO:0016021	integral component of membrane
AAEL023848-RA			43.9109	7.93159	-0.721635	0.976912	2.4689	1271	NIGP01001576	GO:0005681	spliceosomal complex
AAEL008879-RA		Kynurenine 3-monooxygenase (EC 1.14.13.9)(Kynurenine 3-hydroxylase)	1801.85	326.517	-5.38	1	2.46425	1829	2	GO:0019805	quinolinate biosynthetic process
AAEL000985-RB			7.95312	1.44326	-0.586876	0.965511	2.46219	2018	2	GO:0016021	integral component of membrane
AAEL003125-RA		acyl-coa dehydrogenase	1662.04	301.67	-5.08862	1	2.46191	1553	2	GO:0055114	oxidation-reduction process
AAEL010691-RB		ribonucleoside-diphosphate reductase small chain	25.8408	4.69526	-0.51752	0.953532	2.46037	1811	2	GO:0016491	oxidoreductase activity
AAEL025199-RB			530.961	96.4766	-2.81848	1	2.46035	2846	1	GO:0005524	ATP binding
AAEL024439-RC			2.96063	0.538985	-0.740659	0.978301	2.45759	863	2
AAEL024750-RA			3.78389	0.689853	-0.694754	0.976907	2.45551	1193	2
AAEL006377-RA	LRIM31	leucine-rich immune protein (Coil-less)	1114.69	203.299	-1.74145	1	2.45497	1136	1	GO:0005515	protein binding
AAEL025368-RA			20.4397	3.74484	-0.630509	0.968522	2.4484	1176	NIGP01001034
AAEL006020-RB			29.267	5.36286	-0.64338	0.96972	2.4482	3317	3	GO:0046872	metal ion binding
AAEL010656-RA	LRIM12	leucine-rich immune protein (Short)	207.476	38.2414	-2.26047	1	2.43974	2343	2	GO:0005515	protein binding
AAEL004277-RA			45.7833	8.45127	-0.92067	0.988208	2.43758	1579	2	GO:0016021	integral component of membrane
AAEL024497-RC			1313.81	243.112	-4.59203	1	2.43406	3523	1
AAEL004249-RA			4.11886	0.765898	-0.625482	0.968223	2.42702	1953	2
AAEL006822-RD		otopetrin	9.14475	1.70311	-0.522919	0.955219	2.42477	4722	1
AAEL002109-RA			2.89397	0.538985	-0.728231	0.976943	2.42473	807	3
AAEL010043-RE	GPRCAL1	GPCR Calcitonin/Diuretic Hormone Family	8.83685	1.64774	-0.538466	0.95748	2.42304	3979	2	GO:0016020	membrane
AAEL019530-RE			2.888	0.538985	-0.62866	0.968393	2.42175	4573	3	GO:0005576	extracellular region
AAEL027199-RA			939.564	175.616	-3.88625	1	2.41957	2225	1	GO:0003824	catalytic activity
AAEL012974-RA		Glycine cleavage system H protein [Source:UniProtKB/TrEMBL;Acc:Q0IE94]	3771.38	706.456	-5.57592	1	2.41642	1120	2	GO:0005739	mitochondrion
AAEL011323-RC	Hnf4	Hepatocyte nuclear factor 4 isoform A nuclear receptor	35.3162	6.61896	-0.670779	0.973566	2.41565	2070	2	GO:0003677	DNA binding
AAEL006421-RB		trypsin, putative	2.87565	0.538985	-0.530657	0.956659	2.41557	726	2	GO:0006508	proteolysis
AAEL022169-RA			44.1155	8.2723	-0.937694	0.987327	2.41493	1187	NIGP01000101	GO:0006396	RNA processing
AAEL003726-RA			36.4691	6.84258	-0.917072	0.988683	2.41406	3442	2	NA	NA
AAEL028239-RG		Putative ubiquitin domain-containing protein 1 [Source:UniProtKB/TrEMBL;Acc:A0A0P6IUS9]	44.2005	8.30312	-0.638907	0.969245	2.41234	2110	3	GO:0005515	protein binding
AAEL024630-RA			72.4469	13.6947	-1.37509	0.994217	2.4033	570	1
AAEL012446-RB	IAP6	Inhibitor of Apoptosis (IAP) containing Baculoviral IAP Repeat(s) (BIR domains).	16.8545	3.20097	-0.58767	0.965639	2.39656	16074	1	GO:0004842	ubiquitin-protein transferase activity
AAEL012041-RG		sulphate transporter	27.5664	5.24574	-0.657362	0.971462	2.39369	2715	1	GO:0016020	membrane
AAEL022076-RB			2.83145	0.538985	-0.523944	0.955432	2.39322	4980	3	GO:0005515	protein binding
AAEL011900-RE		N-acetyllactosaminide beta-1,3-N-acetylglucosaminyltransferase, putative	8.91895	1.70201	-0.578412	0.96386	2.38963	5664	2
AAEL023523-RA			16.0064	3.05613	-0.540771	0.957656	2.38887	1356	3	GO:0055114	oxidation-reduction process
AAEL004496-RD		glutamate transporter	34.6427	6.66099	-0.582804	0.964755	2.37874	2644	2	GO:0016021	integral component of membrane
AAEL002978-RD		leucyl aminopeptidase, putative	230.239	44.2993	-1.46668	0.998476	2.37778	2005	1	GO:0005737	cytoplasm
AAEL014999-RB			25.4129	4.88998	-0.638137	0.969168	2.37766	3339	2	GO:0003723	RNA binding
AAEL024525-RE			2.7936	0.538985	-0.560582	0.959964	2.37381	3260	2	NA	NA
AAEL027637-RA			858.124	166.366	-3.32147	1	2.36683	1525	3	GO:0005524	ATP binding
AAEL001134-RA		Probable methylmalonate-semialdehyde dehydrogenase [acylating], mitochondrial Precursor (Malonate-semialdehyde dehydrogenase [acylating])(MMSDH)(EC 1.2.1.27)(EC 1.2.1.18)	3510.96	683.611	-2.84808	1	2.36062	1894	3	GO:0016491	oxidoreductase activity
AAEL000334-RB		villin	2.76772	0.538985	-0.679778	0.975068	2.36038	3558	2	GO:0007300	ovarian nurse cell to oocyte transport
AAEL004229-RA	GSTT4	glutathione transferase	578.784	112.798	-3.26497	1	2.35929	1274	1	GO:0005515	protein binding
AAEL011379-RG		coenzyme q10 biosynthesis protein	167.805	32.7515	-1.28036	0.997696	2.35716	869	1	GO:0055114	oxidation-reduction process
AAEL013070-RA			6.27126	1.22505	-0.56322	0.960452	2.35592	2124	2	NA	NA
AAEL001646-RC	Kir3	inward-rectifying potassium channel	21.6385	4.23133	-0.561492	0.960131	2.35441	1849	2	GO:0016021	integral component of membrane
AAEL004750-RB		nonmuscle myosin heavy chain-A, putative	8.86559	1.73988	-0.511391	0.951039	2.34923	954	2	NA	NA
AAEL019774-RC			34.1231	6.72547	-0.693809	0.976831	2.34304	5715	3	NA	NA
AAEL001293-RE			404.246	79.7029	-2.05415	1	2.34253	1684	2
AAEL014386-RB		clip-domain serine protease, putative	233.405	46.1522	-1.54014	0.998541	2.33837	1072	2	GO:0006508	proteolysis
AAEL004020-RA			2.72364	0.538985	-0.597962	0.967012	2.33722	915	3
AAEL004728-RB		5-methyltetrahydrofolate:homocysteine methyltransferase [Source:UniProtKB/TrEMBL;Acc:Q17C46]	12.6001	2.49649	-0.545193	0.958011	2.33546	1601	2	GO:0008270	zinc ion binding
AAEL014821-RA			568.584	112.773	-2.98014	1	2.33395	949	1
AAEL006870-RF		sorting nexin	26.8999	5.33903	-0.612546	0.967811	2.33295	2311	3	GO:0006886	intracellular protein transport
AAEL012764-RB			211.84	42.0579	-0.978586	0.992741	2.33253	1217	3	GO:0017174	glycine N-methyltransferase activity
AAEL011989-RA		signal peptide peptidase	104.963	20.8434	-0.823533	0.986859	2.33222	2076	2	GO:0016021	integral component of membrane
AAEL020110-RA			35.9151	7.14181	-0.697064	0.977094	2.33023	5767	2	GO:0000122	negative regulation of transcription by RNA polymerase II
AAEL002726-RB		D7 protein, putative	66.2096	13.214	-0.811087	0.985176	2.32497	1245	2	GO:0005549	odorant binding
AAEL004010-RB		splicing factor, putative	127.864	25.6098	-1.4899	0.997147	2.31984	2026	3	GO:0003723	RNA binding
AAEL020559-RA	STAT	JAKSTAT pathway signalling transcription factor	16.2317	3.25192	-0.526965	0.956067	2.31945	3426	1	GO:0003677	DNA binding
AAEL018061-RB			9.72124	1.95407	-0.558127	0.959516	2.31466	2320	3	GO:0005524	ATP binding
AAEL024802-RA			9.72124	1.95407	-0.558127	0.959516	2.31466	2320	NIGP01000077	GO:0005524	ATP binding
AAEL003192-RA		mfs transporter	83.0326	16.6954	-0.718415	0.976986	2.31423	1924	NIGP01000133	GO:0016021	integral component of membrane
AAEL004523-RA		preprotein translocase secy subunit (sec61)	3142.34	633.012	-2.45434	1	2.31154	2033	2	GO:0016020	membrane
AAEL026361-RA			6.37009	1.2839	-0.522867	0.955209	2.31078	685	2	GO:0016788	hydrolase activity, acting on ester bonds
AAEL011395-RD		glutaminyl-tRNA synthetase	25.5591	5.15854	-0.547639	0.958216	2.3088	2639	3	GO:0006412	translation
AAEL022490-RA		CDP-diacylglycerol--glycerol-3-phosphate 3-phosphatidyltransferase [Source:UniProtKB/TrEMBL;Acc:A0A1S4G3N2]	30.0816	6.08377	-0.531705	0.956786	2.30584	2316	1	GO:0005524	ATP binding
AAEL004392-RB	IMP	IAP-antagonist Michelob_x-like Protein	64.4967	13.0607	-1.25583	0.997239	2.30399	1978	1
AAEL001699-RA		adenylate cyclase	33.7676	6.85078	-0.510511	0.95063	2.3013	2058	2	GO:0016021	integral component of membrane
AAEL019737-RD			11.651	2.36571	-0.511754	0.951208	2.30011	4966	1	GO:0005515	protein binding
AAEL023854-RB			49.4026	10.0637	-0.769158	0.980277	2.29543	899	2	NA	NA
AAEL013278-RC		ga binding protein beta chain (transcription factor e4tf1-47)	24.649	5.0221	-0.617678	0.967944	2.29516	4069	2	GO:0005515	protein binding
AAEL008096-RA		mitochondrial ornithine transporter	347.616	70.8832	-2.73613	1	2.29398	1754	1	GO:0016021	integral component of membrane
AAEL009736-RB			13.1574	2.68666	-0.664412	0.972514	2.29199	6428	2
AAEL014965-RJ		nova	2.63922	0.538985	-0.572568	0.962515	2.2918	5809	1	GO:0003723	RNA binding
AAEL003347-RE		CRAL/TRIO domain-containing protein	32.2565	6.59164	-0.654367	0.971051	2.29088	1590	2
AAEL014032-RD			45.7815	9.35721	-0.714206	0.977169	2.29062	4173	1	GO:0003677	DNA binding
AAEL018201-RA			46.1423	9.44287	-0.744484	0.97897	2.28879	3534	3	GO:0008270	zinc ion binding
AAEL003216-RA			8.18483	1.67866	-0.518893	0.954008	2.28564	982	2	GO:0042302	structural constituent of cuticle
AAEL012864-RA			184.478	37.8604	-1.69604	0.999582	2.28468	1025	1
AAEL011901-RA		1-acyl-sn-glycerol-3-phosphate acyltransferase	99.4553	20.5319	-1.64729	0.997312	2.27618	2015	2	GO:0016020	membrane
AAEL014311-RD		tetraspanin, putative	13.5447	2.80103	-0.555348	0.959092	2.2737	1777	2	GO:0016021	integral component of membrane
AAEL019780-RA			1077.47	223.632	-4.81974	1	2.26845	2239	2	GO:0046952	ketone body catabolic process
AAEL004043-RA			351.593	72.9758	-2.84802	1	2.26842	1278	1	NA	NA
AAEL027470-RA			2.5899	0.538985	-0.647036	0.970141	2.26458	1864	3	GO:0003341	cilium movement
AAEL006823-RA		AMP dependent ligase	376.523	78.4937	-2.07988	1	2.26209	1850	1	GO:0003824	catalytic activity
AAEL014871-RA		methylenetetrahydrofolate dehydrogenase	614.804	128.231	-4.13881	1	2.26139	1367	3	GO:0055114	oxidation-reduction process
AAEL019617-RK			2.58184	0.538985	-0.679025	0.97495	2.26008	6829	2	GO:0045944	positive regulation of transcription by RNA polymerase II
AAEL022844-RC			47.9761	10.0199	-0.53376	0.957036	2.25944	2701	2	GO:0016021	integral component of membrane
AAEL001667-RA		multicopper oxidase	854.036	178.62	-3.4191	1	2.25741	2342	2	GO:0016491	oxidoreductase activity
AAEL027839-RA		Putative translocon-associated protein [Source:UniProtKB/TrEMBL;Acc:A0A0P6IT12]	2488.82	520.859	-1.91192	1	2.2565	1681	NIGP01000521	GO:0016021	integral component of membrane
AAEL009185-RE		arginine or creatine kinase	139.328	29.161	-1.36817	0.99583	2.25637	1920	2	GO:0003824	catalytic activity
AAEL009753-RC		sodium-dependent phosphate transporter	25.6091	5.36297	-0.586157	0.965395	2.25555	2583	3	GO:0016021	integral component of membrane
AAEL002898-RA			1481.83	310.327	-2.17386	1	2.25552	868	1	GO:0006729	tetrahydrobiopterin biosynthetic process
AAEL009183-RD		cytochrome oxidase biogenesis protein (oxa1 mitochondrial)	90.0549	18.8716	-0.586354	0.965427	2.25459	1330	2	GO:0016021	integral component of membrane
AAEL001813-RA		sodium/solute symporter	148.353	31.1118	-1.22232	0.991656	2.2535	2301	2	GO:0016020	membrane
AAEL001293-RD			262.802	55.3138	-1.83823	1	2.24827	1705	2
AAEL012113-RA		vacuolar ATP synthase proteolipid subunit	335.981	70.8006	-1.52629	0.997181	2.24655	883	2	GO:0016021	integral component of membrane
AAEL025608-RA		Putative cuticle protein [Source:UniProtKB/TrEMBL;Acc:A0A0P6IXJ4]	148.324	31.3229	-1.0636	0.994609	2.24346	662	2
AAEL010377-RB			34.5852	7.31083	-0.999339	0.994319	2.24205	1927	2	GO:0005634	nucleus
AAEL002518-RD		glutamate receptor, ionotropic kainate 1, 2, 3 (glur5, glur6, glur7)	2.54711	0.538985	-0.556063	0.959182	2.24054	3413	1	NA	NA
AAEL015298-RC			23.1314	4.8956	-0.5986	0.967084	2.2403	2885	2	GO:0016021	integral component of membrane
AAEL009766-RA		lipoamide acyltransferase component of branched-chain alpha-keto acid dehydrogenase	782.286	166.449	-5.03643	1	2.23262	1786	1	NA	NA
AAEL014273-RD			58.5683	12.5143	-0.589557	0.965945	2.22654	1505	1	GO:0016021	integral component of membrane
AAEL006414-RA		trypsin	2.52169	0.538985	-0.524303	0.955507	2.22607	864	2	GO:0006508	proteolysis
AAEL014732-RD			23.5252	5.02876	-0.594165	0.966587	2.22593	2529	2
AAEL013840-RB			15.6885	3.35407	-0.628559	0.968386	2.22572	3272	1	GO:0008083	growth factor activity
AAEL007592-RA			545.529	116.806	-2.56376	1	2.22354	583	1
AAEL000589-RC		serine/threonine protein kinase	16.5991	3.55653	-0.799847	0.982844	2.22256	3747	2	GO:0005524	ATP binding
AAEL000405-RF		odd Oz protein	2.51461	0.538985	-0.531408	0.95675	2.22202	13183	3
AAEL022137-RA			5.26384	1.12856	-0.745236	0.979104	2.22163	3656	1	GO:0016747	transferase activity, transferring acyl groups other than amino-acyl groups
AAEL014215-RB		nicotinate phosphoribosyltransferase	108.787	23.3705	-0.974714	0.992441	2.21874	3671	2	GO:0003824	catalytic activity
AAEL012266-RA	CYP4C38	cytochrome P450	308.212	66.2244	-2.60456	1	2.21849	2184	2	GO:0016021	integral component of membrane
AAEL007662-RH		casein kinase	31.9517	6.91345	-0.560704	0.959986	2.20841	3845	1	NA	NA
AAEL001054-RB	GSTD4	glutathione S-transferase (GSTD4)	11.4103	2.47188	-0.646103	0.970033	2.20666	797	1	GO:0005515	protein binding
AAEL005289-RC		ornithine aminotransferase	1336.27	289.893	-2.12087	1	2.20462	1837	3	NA	NA
AAEL003259-RA		pupal cuticle protein 78E, putative	138.896	30.1955	-0.987591	0.993366	2.2016	905	2	GO:0042302	structural constituent of cuticle
AAEL013545-RC			49.0022	10.6555	-0.95736	0.99023	2.20125	1403	1
AAEL011964-RA			32.9245	7.16085	-0.64818	0.970274	2.20096	1564	3	GO:0008270	zinc ion binding
AAEL006507-RA			210.54	45.8434	-1.85115	1	2.19931	1098	2	GO:0008168	methyltransferase activity
AAEL019920-RA			2.4739	0.538985	-0.521285	0.954847	2.19847	924	3	GO:0006508	proteolysis
AAEL002255-RA			24.5411	5.35445	-0.741701	0.978481	2.19639	840	2
AAEL007703-RC			362.603	79.1746	-2.78194	1	2.19528	1530	2
AAEL020095-RB			53.0975	11.6036	-0.862919	0.986955	2.19407	4087	1	GO:0046983	protein dimerization activity
AAEL008046-RA		rh antigen	39.6118	8.66127	-0.722919	0.976887	2.19328	1585	3	GO:0016020	membrane
AAEL000164-RC		d-amino acid oxidase	55.6467	12.1984	-0.79261	0.981356	2.18961	1461	3	GO:0016491	oxidoreductase activity
AAEL018707-RB		Glycerate kinase [Source:UniProtKB/TrEMBL;Acc:A0A1S4F011]	21.3906	4.72468	-0.570778	0.962107	2.17869	1720	2	GO:0008887	glycerate kinase activity
AAEL006944-RC			2.99616	0.662006	-0.660822	0.971962	2.1782	1289	1	GO:0003677	DNA binding
AAEL014273-RC			50.5219	11.1803	-0.68346	0.975653	2.17595	1235	1	GO:0016021	integral component of membrane
AAEL010015-RE			19.6559	4.35342	-0.533341	0.956985	2.17474	3384	1	GO:0003677	DNA binding
AAEL024631-RA			3.70143	0.820547	-0.509244	0.950044	2.17343	884	1	GO:0008270	zinc ion binding
AAEL004582-RB		beta-galactosidase	48.3048	10.7096	-0.98463	0.993161	2.17327	2204	1	GO:0004565	beta-galactosidase activity
AAEL014447-RB			2.42339	0.538985	-0.639286	0.969283	2.16871	1529	2
AAEL010373-RA		dullard protein	38.4295	8.57392	-0.643609	0.969747	2.16419	4856	2	GO:0016791	phosphatase activity
AAEL006538-RG		peroxisomal membrane protein 2, pxmp2	14.7807	3.29953	-0.530989	0.956699	2.16338	2114	2	GO:0016021	integral component of membrane
AAEL003956-RC		amino acid transporter	2.41119	0.538985	-0.5695	0.961819	2.16143	1434	3	GO:0016021	integral component of membrane
AAEL004844-RC		nervous wreck, putative	4.34124	0.972342	-0.540068	0.957602	2.15857	4511	2	GO:0005515	protein binding
AAEL012685-RE			30.768	6.90551	-0.617322	0.967935	2.15561	1513	3
AAEL002748-RA		aspartyl-tRNA synthetase	707.198	158.885	-2.12553	1	2.15413	2373	2	GO:0005524	ATP binding
AAEL012234-RM		cytoplasmic dynein intermediate chain, (dhic)	61.1785	13.77	-0.533108	0.956957	2.15149	2545	1	GO:0007018	microtubule-based movement
AAEL010276-RA		aminomethyltransferase	1567.34	353.328	-3.32574	1	2.14924	1532	3	GO:0005739	mitochondrion
AAEL025130-RA			6.2017	1.39865	-0.604353	0.967474	2.14863	8015	1	GO:0005089	Rho guanyl-nucleotide exchange factor activity
AAEL013320-RA		translocon-associated protein, delta subunit	1807.61	407.982	-1.67193	0.99709	2.14751	934	3	GO:0016021	integral component of membrane
AAEL003841-RB	DEFA	defensin anti-microbial peptide	9.50506	2.14656	-0.591378	0.966244	2.14667	515	3	GO:0006952	defense response
AAEL027792-RA	DEFA	defensin anti-microbial peptide	9.50506	2.14656	-0.591378	0.966244	2.14667	515	NIGP01000847	GO:0006952	defense response
AAEL012783-RA		protease m1 zinc metalloprotease	2422.12	548.556	-3.98708	1	2.14256	3021	1	GO:0008270	zinc ion binding
AAEL009108-RA		protease m1 zinc metalloprotease	5.79682	1.31312	-0.607386	0.967633	2.14226	2944	1	GO:0008270	zinc ion binding
AAEL005821-RA		alanyl aminopeptidase	409.502	92.8881	-1.17309	0.998146	2.14031	2915	NIGP01002224	GO:0008270	zinc ion binding
AAEL010015-RC			30.5131	6.93671	-0.584984	0.965207	2.1371	3403	1	GO:0003677	DNA binding
AAEL007173-RH			15.35	3.49071	-0.524826	0.955617	2.13665	2855	2
AAEL024950-RA			10.9097	2.48196	-0.554339	0.958965	2.13605	4995	1	NA	NA
AAEL008275-RB			85.5396	19.466	-0.886154	0.988651	2.13564	1054	3
AAEL023973-RA			28.503	6.4906	-0.758976	0.980547	2.13469	993	2	GO:0005515	protein binding
AAEL003835-RD		initiation factor 5a	178.683	40.8343	-0.978396	0.992726	2.12955	1342	3	GO:0003723	RNA binding
AAEL024424-RB			2.67917	0.613329	-0.54265	0.957801	2.12705	1500	1	GO:0005576	extracellular region
AAEL010782-RA		carboxypeptidase	3536.76	810.303	-2.18864	1	2.12589	1394	2	NA	NA
AAEL000221-RA		mediator complex, subunit, putative	167.245	38.3721	-0.604004	0.967452	2.12383	790	2
AAEL026357-RA			985.077	226.313	-3.64875	1	2.12192	1682	2	GO:0055114	oxidation-reduction process
AAEL023434-RB			2.05947	0.473188	-0.516716	0.953254	2.12179	3915	2
AAEL027290-RA			80.6408	18.5283	-0.82202	0.986692	2.12178	563	NIGP01000236	GO:0015078	proton transmembrane transporter activity
AAEL010571-RA			41.6117	9.56146	-0.617191	0.967932	2.12169	1004	1
AAEL029006-RA			2.34175	0.538985	-0.5982	0.967039	2.11927	585	2
AAEL004119-RA		ribonuclease p/mrp subunit	24.3134	5.60905	-0.573167	0.962653	2.11592	3113	3
AAEL014537-RC		maltose phosphorylase	12.3381	2.84646	-0.615623	0.967893	2.11587	2886	2	GO:0005975	carbohydrate metabolic process
AAEL005123-RB			63.4869	14.6755	-1.10227	0.995147	2.11304	1887	2
AAEL019596-RD			2.32798	0.538985	-0.633211	0.968713	2.11076	7777	2	GO:0005158	insulin receptor binding
AAEL003914-RH		calcium/calmodulin-dependent serine protein kinase membrane-associated guanylate kinase (cask)	17.0858	3.95835	-0.514367	0.952436	2.10983	4912	1	GO:0005515	protein binding
AAEL019700-RL			27.3393	6.34779	-0.578901	0.963959	2.10665	4511	1	GO:0019888	protein phosphatase regulator activity
AAEL020092-RA			210.569	49.1546	-1.40677	0.989971	2.0989	8181	3	NA	NA
AAEL008889-RA	CYP6AL1	cytochrome P450	41.2262	9.65408	-0.731886	0.977139	2.09435	1698	2	GO:0016021	integral component of membrane
AAEL015288-RA			2.29501	0.538985	-0.533581	0.957015	2.09018	1081	2
AAEL010776-RB		carboxypeptidase	2125.79	501.208	-2.4207	1	2.08452	1374	2	GO:0008270	zinc ion binding
AAEL005429-RB		2-oxoglutarate dehydrogenase	188.136	44.436	-1.08735	0.995469	2.08197	2975	1	GO:0055114	oxidation-reduction process
AAEL021888-RA			2.90586	0.687119	-0.608647	0.967676	2.08033	2218	3
AAEL018280-RE			48.885	11.5746	-0.672406	0.973843	2.07844	6020	2
AAEL019955-RA			508.329	120.506	-1.57788	0.999989	2.07666	2575	3	GO:0016020	membrane
AAEL025235-RA			2.26741	0.538985	-0.619286	0.967984	2.07273	1030	2	NA	NA
AAEL001305-RA			48.9248	11.636	-0.877997	0.987852	2.07198	1051	2
AAEL002815-RA			492.205	117.51	-2.76005	1	2.06648	4472	NIGP01001630
AAEL000809-RA			2.95044	0.704556	-0.564223	0.960651	2.06614	1530	3
AAEL009863-RC		sodium/dicarboxylate cotransporter, putative	36.6895	8.76135	-0.800977	0.983093	2.06614	2852	2	GO:0016020	membrane
AAEL001509-RD			23.2806	5.5749	-0.555114	0.959062	2.06211	3235	3	GO:0005089	Rho guanyl-nucleotide exchange factor activity
AAEL020525-RB			64.0264	15.43	-0.582463	0.964685	2.05293	6919	3	GO:0003723	RNA binding
AAEL012096-RA			2.60391	0.62942	-0.660451	0.971907	2.04858	1423	1	GO:0005515	protein binding
AAEL000713-RC		reticulon/nogo	581.949	140.844	-1.39858	0.989268	2.04679	2344	2	NA	NA
AAEL003257-RB			2.22469	0.538985	-0.582524	0.964697	2.04528	434	1
AAEL003518-RE		calcium-transporting ATPase 2 (ATPase 2)	18.6871	4.52899	-0.520851	0.954694	2.04478	2883	3	GO:0005524	ATP binding
AAEL013303-RB			9.85392	2.38926	-0.616621	0.967918	2.04413	1618	2	NA	NA
AAEL017508-RD			439.062	106.833	-2.6559	1	2.03907	1624	1	GO:0016021	integral component of membrane
AAEL009499-RA			50.7443	12.3603	-0.668952	0.973259	2.03754	1173	3	GO:0008270	zinc ion binding
AAEL007920-RD			29.1216	7.09692	-0.578393	0.963856	2.03682	3588	3	NA	NA
AAEL012621-RB		arginine/serine-rich splicing factor	76.2918	18.5963	-0.884916	0.988521	2.03651	1977	1	GO:0003676	nucleic acid binding
AAEL010005-RA			49.791	12.1401	-0.698305	0.977171	2.03611	1681	1	GO:0043001	Golgi to plasma membrane protein transport
AAEL013989-RA		protein translocation complex beta subunit, putative	2420.53	590.463	-1.83476	1	2.0354	886	3	GO:0016021	integral component of membrane
AAEL012187-RC		lethal(3)malignant brain tumor	85.3662	20.828	-0.85681	0.986885	2.03514	4929	2	NA	NA
AAEL013128-RH		elongase, putative	21.4011	5.22394	-0.516114	0.953047	2.03447	5324	2	GO:0016021	integral component of membrane
AAEL011155-RA			338.782	82.7596	-1.79098	1	2.03336	1294	3
AAEL004083-RG		WD-repeat protein	29.024	7.10051	-0.516752	0.953267	2.03125	4238	3	NA	NA
AAEL001281-RH			2.20089	0.538985	-0.549202	0.958349	2.02977	5844	2	GO:0016020	membrane
AAEL008330-RB		hexaprenyldihydroxybenzoate methyltransferase	1325	324.888	-2.71183	1	2.02798	1419	2	GO:0008168	methyltransferase activity
AAEL012458-RB			2.19536	0.538985	-0.514708	0.952566	2.02614	2642	1	GO:0016021	integral component of membrane
AAEL000267-RB			33.684	8.27946	-0.558958	0.959667	2.02446	871	2
AAEL009515-RF			5.56115	1.36706	-0.641603	0.969519	2.0243	5213	1	GO:0003677	DNA binding
AAEL007801-RA		exonuclease	36.0191	8.86319	-0.600411	0.967223	2.02287	835	3	GO:0003676	nucleic acid binding
AAEL004480-RG		cell division cycle 20 (cdc20) (fizzy)	61.295	15.1279	-0.974869	0.992453	2.01856	3142	3	NA	NA
AAEL005918-RA		ATP-binding cassette transporter	181.842	44.9812	-2.1831	1	2.01529	4478	3	NA	NA
AAEL006514-RF		sodium-dependent phosphate transporter	74.1217	18.3648	-1.15512	0.997651	2.01295	2786	2	GO:0016021	integral component of membrane
AAEL023588-RA			7.66343	1.90122	-0.534579	0.957137	2.01107	2066	3	GO:0005515	protein binding
AAEL001203-RB			3.10454	0.770254	-0.580314	0.964245	2.01098	2799	2	GO:0005515	protein binding
AAEL000471-RA		Monocarboxylate transporter [Source:UniProtKB/TrEMBL;Acc:A0A1S4EVY2]	373.506	92.6725	-2.22698	1	2.01092	4561	3	NA	NA
AAEL004957-RD			35.7502	8.91146	-0.6008	0.967248	2.00422	1986	3
AAEL007030-RA		ceramidase	200.071	49.9609	-1.71882	0.999989	2.00164	3391	1	NA	NA
AAEL008928-RC	Kir2A	inward-rectifying potassium channel	62.4081	15.5898	-0.674608	0.974223	2.00113	2209	3	GO:0016021	integral component of membrane

## Sheet: Downregulated IB vs SF
Transcript	Gene name	Gene description	IB (TMM)	SF (TMM)	theta	prob	log2FC	length	Chrom	GO_term_accession	GO_term_name
AAEL003899-RB		sugar transporter	0.0150948	134.378	2.58279	0.997039	-13.12	2083	3	GO:0016021	integral component of membrane
AAEL022979-RP			0.00233865	9.49994	2.08028	0.985646	-11.988	7587	3	GO:0005856	cytoskeleton
AAEL001372-RB		sentrin/sumo-specific protease senp7	0.0250835	48.8139	2.06436	0.992011	-10.9263	6850	2	GO:0006508	proteolysis
AAEL019458-RB			0.0044068	6.41824	1.91599	1	-10.5082	7135	3	GO:0005524	ATP binding
AAEL024908-RC			0.0530035	76.2408	2.08551	0.985787	-10.4903	3483	1	GO:0016491	oxidoreductase activity
AAEL011319-RB			0.423183	400.281	2.14847	0.999991	-9.88552	1774	2
AAEL010697-RD		3-ketoacyl-coa thiolase, mitochondrial (beta- ketothiolase) (acetyl-coa acyltransferase) (mitochondrial 3-oxoacyl- coa thiolase)	0.272811	197.553	3.75188	1	-9.50012	1454	2	GO:0003824	catalytic activity
AAEL023202-RA			0.167917	116.716	3.48493	1	-9.44104	979	1	GO:0030014	CCR4-NOT complex
AAEL006314-RA		upstream transcription factor	0.0848708	46.0967	2.57382	0.991691	-9.08518	2149	3	GO:0006355	regulation of transcription, DNA-templated
AAEL005022-RB	Med15	Mediator of RNA polymerase II transcription subunit 15 (Med15)	0.204394	58.9896	1.46153	0.996018	-8.17296	2562	2	GO:0003712	transcription coregulator activity
AAEL013305-RB		bifunctional dihydrofolate reductase-thymidylate synthase	0.482757	129.196	1.74897	0.993973	-8.06405	1171	1	GO:0004799	thymidylate synthase activity
AAEL009388-RA		Coiled-coil domain-containing protein 22 homolog [Source:UniProtKB/Swiss-Prot;Acc:Q16VW9]	0.204826	51.0704	1.4094	0.99253	-7.96194	2140	3
AAEL008042-RD			0.152167	35.0818	2.39782	1	-7.84892	4022	3	GO:0005524	ATP binding
AAEL009372-RB			0.217481	48.2706	1.57144	0.993353	-7.79411	3570	3
AAEL002417-RF		troponin t, invertebrate	0.482757	104.344	1.67711	0.993399	-7.75584	1648	1	GO:0005861	troponin complex
AAEL025572-RB			0.053631	10.6984	1.34896	0.995664	-7.64011	3430	2
AAEL013530-RB		cullin	0.482757	94.8149	1.64196	0.994215	-7.61767	3241	2	GO:0006511	ubiquitin-dependent protein catabolic process
AAEL004662-RA			0.482757	94.647	2.05502	0.996209	-7.61512	911	2	GO:0016021	integral component of membrane
AAEL014999-RJ			0.121117	23.3578	1.28656	0.996314	-7.59136	2263	2	GO:0003723	RNA binding
AAEL009782-RE		brain chitinase and chia	0.0546512	9.77241	1.39737	0.989771	-7.48232	2860	1	GO:0005975	carbohydrate metabolic process
AAEL018161-RN			0.0811742	13.9871	1.36802	0.992655	-7.42885	6347	3	NA	NA
AAEL025718-RA			0.482757	82.1424	2.83505	1	-7.41069	2672	3	GO:0016811	hydrolase activity, acting on carbon-nitrogen (but not peptide) bonds, in linear amides
AAEL024411-RA			0.482757	81.4051	2.29723	1	-7.39768	5016	2	GO:0005524	ATP binding
AAEL015575-RC		mitochondrial import inner membrane translocase subunit tim17	0.482757	80.8149	1.58521	0.991477	-7.38718	1303	1	GO:0016021	integral component of membrane
AAEL012925-RC		carbon catabolite repressor protein	0.482757	75.8502	2.56915	0.98705	-7.29571	3455	1	GO:0005515	protein binding
AAEL002317-RC	InR	Insulin-like receptor Precursor (MIR)(EC 2.7.10.1)	0.0822381	12.5454	1.16287	0.995322	-7.25313	8032	3	GO:0005524	ATP binding
AAEL006249-RA		poly(a) polymerase cid (pap) (caffein-induced death protein)	0.482757	71.6143	1.54377	0.995652	-7.21281	8101	3
AAEL007547-RC		chloride channel protein	0.30318	44.736	1.46066	0.995915	-7.20512	2445	2	GO:0016020	membrane
AAEL008574-RB		acyl-CoA oxidase	0.482757	70.6702	2.06633	0.991016	-7.19366	2393	3	GO:0055114	oxidation-reduction process
AAEL018124-RF			0.482757	70.3485	2.71961	1	-7.18708	3178	3	NA	NA
AAEL000229-RA		prosialokinin precursor	0.482757	67.8049	1.54279	0.995663	-7.13395	398	1	GO:0005576	extracellular region
AAEL021592-RD			0.482757	65.9063	1.51377	0.993339	-7.09298	2128	1	GO:0016491	oxidoreductase activity
AAEL004931-RA		beta-hexosaminidase b	0.482757	64.7066	1.50491	0.993198	-7.06647	1951	2	GO:0005975	carbohydrate metabolic process
AAEL003264-RC			0.482757	59.9471	1.73159	0.987979	-6.95625	650	2	GO:0043248	proteasome assembly
AAEL005593-RB			0.482757	58.7313	1.46954	0.99675	-6.92669	1205	3
AAEL008243-RA			0.482757	58.6909	2.44962	1	-6.9257	1281	3
AAEL011325-RD	AKHR	gonadotropin-releasing hormone receptor	0.482757	56.8921	2.38547	1	-6.88079	1757	2	NA	NA
AAEL007015-RK			0.482757	55.4764	1.45109	0.994315	-6.84443	2436	2	GO:0016021	integral component of membrane
AAEL012062-RH		Na+/K+ ATPase alpha subunit	0.482757	54.4149	1.48776	0.995168	-6.81656	6470	1	GO:0005524	ATP binding
AAEL002091-RC			0.482757	54.2814	2.567	0.984799	-6.81302	3297	3	GO:0046872	metal ion binding
AAEL019561-RG			0.482757	53.8009	2.54802	0.964366	-6.80019	2682	3	NA	NA
AAEL018263-RB			0.482757	53.6488	2.01449	0.999995	-6.7961	3005	1
AAEL005446-RB		6-phosphofructo-2-kinase/fructose-2,6-bisphosphatase	0.482757	52.3279	1.42975	0.993322	-6.76014	3583	2	GO:0005524	ATP binding
AAEL004025-RE		glucose dehydrogenase	0.482757	51.5898	1.422	0.993632	-6.73965	1848	3	GO:0055114	oxidation-reduction process
AAEL013114-RB		DNA-J, putative	0.482757	50.7267	1.4158	0.993435	-6.71531	1154	1
AAEL028180-RJ			0.482757	50.2213	1.81189	1	-6.70086	2372	2	NA	NA
AAEL009932-RB		lethal giant larva homologue	0.482757	47.9852	1.39661	0.989609	-6.63515	5674	1	GO:0005515	protein binding
AAEL025488-RA			0.232967	23.1064	1.27091	0.993177	-6.63202	4560	1	GO:0046872	metal ion binding
AAEL007015-RA			0.285508	27.7556	1.14666	0.996024	-6.6031	2448	2	GO:0016021	integral component of membrane
AAEL001016-RB		zinc finger protein	0.482757	45.9345	2.16633	1	-6.57214	2025	3	GO:0008270	zinc ion binding
AAEL007845-RF		rab5	0.297549	28.0624	1.16608	0.995091	-6.55937	3331	2	GO:0003924	GTPase activity
AAEL004025-RC		glucose dehydrogenase	0.482757	43.6995	1.36095	0.994166	-6.50018	2261	3	GO:0055114	oxidation-reduction process
AAEL005481-RB		alpha-glucosidase	0.482757	43.4154	1.77513	0.99967	-6.49077	3449	3	GO:0005975	carbohydrate metabolic process
AAEL001434-RI		coronin	0.482757	42.6946	1.44004	0.993119	-6.46661	4573	2	GO:0005515	protein binding
AAEL009507-RB		glucose-6-phosphate 1-dehydrogenase	0.482757	42.6636	1.94595	1	-6.46556	2020	3	GO:0055114	oxidation-reduction process
AAEL012835-RE		85 kda calcium-independent phospholipase A2 (ipla2)	0.482757	42.6152	2.20268	1	-6.46393	4140	2	GO:0006629	lipid metabolic process
AAEL020341-RB			0.482757	42.5395	2.07748	0.986392	-6.46136	4277	2	NA	NA
AAEL004333-RB		pax neighbour protein	0.482757	42.2849	1.35175	0.995407	-6.4527	1201	3	GO:0002098	tRNA wobble uridine modification
AAEL008471-RH			0.482757	42.127	2.26713	1	-6.4473	2703	2	GO:0005576	extracellular region
AAEL010029-RB			0.482757	42.0941	2.35367	1	-6.44618	1830	2	GO:0008173	RNA methyltransferase activity
AAEL010205-RD			0.482757	42.06	1.34688	0.995835	-6.44501	1595	1
AAEL002130-RB		ecdysone inducible protein L2, putative	0.482757	41.6574	1.79685	0.999995	-6.43113	1299	3
AAEL000533-RA	CTL16	C-Type Lectin (CTL16)	0.482757	41.6291	1.36225	0.993917	-6.43015	542	3
AAEL003959-RC		short-chain dehydrogenase	0.482757	41.5647	1.34546	0.995909	-6.42792	1912	3	GO:0016021	integral component of membrane
AAEL014972-RB			0.482757	41.3502	1.34063	0.996155	-6.42045	2091	2	GO:0016020	membrane
AAEL022341-RA			0.482757	41.0506	1.34091	0.99614	-6.40996	333	NIGP01002236	GO:0009055	electron transfer activity
AAEL009782-RF		brain chitinase and chia	0.482757	40.2669	1.33386	0.996421	-6.38216	3145	1	GO:0005975	carbohydrate metabolic process
AAEL018020-RC			0.482757	39.6834	2.27456	1	-6.36109	2315	3	GO:0008270	zinc ion binding
AAEL020689-RC			0.912951	74.8978	2.11604	0.997902	-6.35824	5242	2	NA	NA
AAEL024053-RA			0.482757	39.3602	1.3225	0.997137	-6.3493	3148	1	GO:0005524	ATP binding
AAEL018124-RC			0.205448	16.424	1.04239	0.995588	-6.32089	3460	3	NA	NA
AAEL004480-RB		cell division cycle 20 (cdc20) (fizzy)	0.281736	21.9914	1.06804	0.994541	-6.28645	3417	3	NA	NA
AAEL027751-RB			0.482757	37.5967	2.07233	0.988075	-6.28317	4223	1	GO:0006464	cellular protein modification process
AAEL012552-RB		NADH-ubiquinone oxidoreductase	0.482757	36.9123	1.29895	0.997944	-6.25666	2604	1	GO:0009055	electron transfer activity
AAEL007258-RH			0.482757	36.7462	2.14991	0.999994	-6.25015	11694	3	GO:0005515	protein binding
AAEL019723-RA			0.482757	36.7204	1.75942	0.99751	-6.24914	2320	2	GO:0016021	integral component of membrane
AAEL009212-RP		lola	0.482757	36.3653	1.29667	0.997748	-6.23512	1774	2	NA	NA
AAEL019616-RA			0.282247	20.7146	1.04325	0.995606	-6.19755	4773	2	GO:0005524	ATP binding
AAEL019466-RA		Mothers against decapentaplegic homolog [Source:UniProtKB/TrEMBL;Acc:A0A1S4FAT3]	0.295561	21.5978	1.30352	0.99813	-6.19129	2964	2	GO:0006355	regulation of transcription, DNA-templated
AAEL013936-RH	SRPN4	Serine Protease Inhibitor (serpin) likely cleavage at I/S. Transcript A.	0.482757	35.2359	1.77081	0.999427	-6.1896	2285	2	GO:0005615	extracellular space
AAEL006862-RC			0.482757	35.0933	2.02791	0.99992	-6.18376	1981	3	GO:0016021	integral component of membrane
AAEL018127-RD			0.206245	14.9598	1.24442	0.989542	-6.18059	4166	1	NA	NA
AAEL002056-RA		Cytoplasmic tRNA 2-thiolation protein 2	0.482757	34.9693	2.13811	0.999928	-6.17865	1467	2	GO:0005737	cytoplasm
AAEL021746-RY			0.482757	34.8043	1.64041	0.994361	-6.17182	3252	3
AAEL009874-RJ			0.482757	34.7883	1.27088	0.99317	-6.17116	2258	1
AAEL000556-RA	CTL25	C-Type Lectin (CTL25)	0.482757	34.3735	1.36589	0.993128	-6.15386	837	3	NA	NA
AAEL010373-RG		dullard protein	0.482757	34.1549	1.67078	0.993238	-6.14465	4815	2	GO:0016791	phosphatase activity
AAEL020769-RA			0.482757	33.6778	2.10644	0.994431	-6.12436	1061	2
AAEL011350-RB			0.482757	33.1735	2.1428	0.999969	-6.10259	3125	2
AAEL027367-RB			0.482757	33.1631	1.25979	0.991024	-6.10214	3619	2	GO:0005524	ATP binding
AAEL000749-RA		Angiopoietin-like protein variant (Fragment) [Source:UniProtKB/TrEMBL;Acc:Q1HRV2]	0.482757	33.1009	1.26782	0.992544	-6.09943	968	NIGP01002078
AAEL007449-RE			0.482757	33.0183	1.67469	0.993325	-6.09582	6253	2	GO:0003676	nucleic acid binding
AAEL001570-RC			0.281178	18.6119	1.01859	0.994012	-6.0486	6461	2
AAEL009727-RC			0.482757	31.525	1.95698	1	-6.02906	1383	1	GO:0008270	zinc ion binding
AAEL006143-RC			0.482757	31.3817	1.23969	0.989672	-6.02249	2618	3	GO:0016021	integral component of membrane
AAEL007357-RB			0.482757	30.949	1.23464	0.990097	-6.00245	1090	3	NA	NA
AAEL015118-RV			0.648237	41.5303	1.27332	0.993678	-6.0015	9063	2	GO:0003676	nucleic acid binding
AAEL006238-RB			0.482757	30.9147	2.0875	0.985905	-6.00085	918	2	GO:0016021	integral component of membrane
AAEL009026-RE		ubiquitin-conjugating enzyme m	0.482757	30.7826	1.23268	0.990363	-5.99467	2031	2	GO:0005524	ATP binding
AAEL011728-RE			0.482757	30.7066	1.62549	0.994839	-5.99111	3560	1	GO:0016020	membrane
AAEL008342-RC		monocarboxylate transporter	0.482757	30.662	1.81152	1	-5.98901	2107	1	GO:0016021	integral component of membrane
AAEL006999-RB			0.482757	30.4362	1.90494	1	-5.97835	2103	NIGP01001958	GO:0005515	protein binding
AAEL007328-RB			0.482757	30.4158	1.55297	0.995	-5.97738	3671	2
AAEL006178-RC			0.482757	30.288	1.96108	1	-5.97131	1971	3
AAEL019700-RH			0.712767	43.9773	1.42688	0.993485	-5.94718	4359	1	GO:0019888	protein phosphatase regulator activity
AAEL013431-RO		proline oxidase	0.482757	29.7187	1.21993	0.99207	-5.94393	4929	3
AAEL006436-RF		phosphorylase b kinase beta, kpbb	0.482757	29.6805	1.22311	0.991668	-5.94208	3742	2	GO:0003824	catalytic activity
AAEL013431-RB		proline oxidase	0.352236	21.5617	1.11664	0.989983	-5.93579	5021	3
AAEL005038-RA		ubiquitin-conjugating enzyme E2	0.482757	29.5179	1.21748	0.992294	-5.93415	2634	2	GO:0005524	ATP binding
AAEL003914-RB		calcium/calmodulin-dependent serine protein kinase membrane-associated guanylate kinase (cask)	0.281381	17.186	1.19971	0.993203	-5.93256	4882	1	GO:0005515	protein binding
AAEL007845-RJ		rab5	0.482757	29.2661	1.21438	0.992572	-5.92179	2998	2	GO:0003924	GTPase activity
AAEL007845-RK		rab5	0.482757	29.2661	1.21438	0.992572	-5.92179	2998	2	GO:0003924	GTPase activity
AAEL009428-RP			0.482757	29.1736	1.21691	0.992345	-5.91722	4290	2	GO:0005509	calcium ion binding
AAEL026220-RE			0.482757	29.0256	1.21509	0.992509	-5.90988	5281	2	GO:0005515	protein binding
AAEL022135-RC			0.482757	28.9488	1.52909	0.995008	-5.90606	6233	2	GO:0031011	Ino80 complex
AAEL001813-RC		sodium/solute symporter	0.482757	28.9036	1.20987	0.99283	-5.90381	2300	2	GO:0016020	membrane
AAEL026470-RA			0.482757	28.8736	1.2095	0.992848	-5.90231	4257	2	GO:0003677	DNA binding
AAEL021301-RE			0.33789	20.2023	1.08527	0.991301	-5.90182	2257	3	NA	NA
AAEL013003-RB			0.482757	28.6742	1.21072	0.99279	-5.89231	1337	2
AAEL014489-RC		D-tyrosyl-tRNA(Tyr) deacylase	0.478196	28.3117	1.38588	0.989106	-5.88765	266	3	GO:0005737	cytoplasm
AAEL001843-RH		ski oncogene	0.482757	28.5187	1.9878	1	-5.88447	5874	2	GO:0046332	SMAD binding
AAEL011964-RC			0.482757	28.2674	1.9225	1	-5.8717	1472	3	GO:0008270	zinc ion binding
AAEL026297-RA			0.322161	18.784	1.05299	0.995521	-5.86558	6026	1	GO:0007165	signal transduction
AAEL022462-RD			1.00651	58.1152	1.56159	0.994212	-5.85148	4334	3	GO:0006355	regulation of transcription, DNA-templated
AAEL011470-RB		cis,cis-muconate transport protein MucK, putative	0.482757	27.8651	1.20046	0.99318	-5.85102	2487	3	GO:0016021	integral component of membrane
AAEL001526-RP		zinc finger protein	0.482757	27.8043	1.53262	0.995348	-5.84787	3576	3	GO:0003676	nucleic acid binding
AAEL014271-RK			0.482757	27.6472	1.19765	0.993282	-5.83969	935	1	GO:0005509	calcium ion binding
AAEL017515-RG			0.482757	27.6336	1.19748	0.993289	-5.83898	2093	1	GO:0003677	DNA binding
AAEL013114-RC		DNA-J, putative	0.482757	27.5523	1.19642	0.993332	-5.83473	1151	1
AAEL006978-RA		protein-glutamine gamma-glutamyltransferase	0.482757	27.5222	1.87169	1	-5.83316	3016	2	GO:0046872	metal ion binding
AAEL014931-RE		sarm1	0.482757	27.2713	1.19276	0.993477	-5.81995	5487	2	GO:0007165	signal transduction
AAEL004583-RL			0.482757	27.044	1.18978	0.993627	-5.80787	7045	2	GO:0004867	serine-type endopeptidase inhibitor activity
AAEL000981-RB			0.482757	26.7073	1.18531	0.993858	-5.78979	3248	3	NA	NA
AAEL009105-RE	APG9	autophagy related gene	0.635422	35.1494	1.21523	0.992496	-5.78964	3396	3	NA	NA
AAEL002422-RF		cytoplasmic polyadenylation element binding protein (cpeb)	0.482757	26.7006	1.18522	0.993863	-5.78943	4521	1	GO:0003676	nucleic acid binding
AAEL001355-RB			0.482757	26.4999	1.9526	1	-5.77855	1165	2
AAEL004688-RG			0.482757	26.442	1.18175	0.994067	-5.77539	4268	1	GO:0019187	beta-1,4-mannosyltransferase activity
AAEL024406-RA			0.482757	26.2281	1.17492	0.994483	-5.76367	2472	2	GO:0005515	protein binding
AAEL027002-RS			0.482757	26.1557	1.17393	0.994546	-5.75969	5903	1	GO:0007264	small GTPase mediated signal transduction
AAEL026069-RG			0.204934	11.0978	0.929591	0.986215	-5.75896	8221	2	GO:0005524	ATP binding
AAEL021113-RC			0.482757	26.0904	1.92653	1	-5.75608	2640	1	NA	NA
AAEL007651-RA		phosphorylase b kinase	0.619961	33.3669	1.70249	0.993822	-5.7501	4795	1	GO:0003824	catalytic activity
AAEL021963-RA			0.482757	25.7826	1.61911	0.994019	-5.73896	12716	3	GO:0008270	zinc ion binding
AAEL022136-RB			0.482757	25.767	1.64861	0.993699	-5.73809	4490	2
AAEL000172-RD			0.482757	25.6447	1.16687	0.995034	-5.73122	9317	3	GO:0003676	nucleic acid binding
AAEL014286-RB			0.482757	25.6189	1.16651	0.99506	-5.72977	3388	2	GO:0003677	DNA binding
AAEL012899-RB		meiotic coiled-coil protein, putative	0.482757	25.5947	1.16617	0.995084	-5.7284	797	2	GO:0005634	nucleus
AAEL011321-RB			0.482757	25.5447	1.16948	0.994844	-5.72559	1273	3
AAEL005556-RB			0.482757	25.1844	1.58504	0.991504	-5.70509	4359	3	GO:0003676	nucleic acid binding
AAEL002543-RB			0.482757	25.1433	1.35748	0.994697	-5.70273	2073	1
AAEL028239-RE		Putative ubiquitin domain-containing protein 1 [Source:UniProtKB/TrEMBL;Acc:A0A0P6IUS9]	0.482757	25.1118	1.16342	0.995282	-5.70093	2038	3	GO:0005515	protein binding
AAEL022692-RA			0.482757	25.0901	1.77354	0.999579	-5.69968	2651	2
AAEL009864-RD		Putative conserved secreted protein [Source:UniProtKB/TrEMBL;Acc:A0A0P6IY40]	0.482757	25.0692	1.63817	0.994571	-5.69848	2362	2	GO:0016021	integral component of membrane
AAEL022844-RB			0.482757	24.9394	1.16098	0.995459	-5.69099	2620	2	GO:0016021	integral component of membrane
AAEL011728-RC			0.482757	24.8681	1.15589	0.995799	-5.68686	3583	1	GO:0016020	membrane
AAEL002819-RC			0.482757	24.8316	1.15537	0.995824	-5.68474	2157	3	GO:0035091	phosphatidylinositol binding
AAEL006525-RB		kelch repeat protein	0.482757	24.8296	1.9315	1	-5.68462	1956	2	GO:0005515	protein binding
AAEL007029-RM		tropomodulin	0.482757	24.7971	1.5773	0.992649	-5.68273	2255	1	GO:0051694	pointed-end actin filament capping
AAEL015216-RC		serine/threonine-protein kinase vrk	0.482757	24.7578	1.73214	0.988058	-5.68044	2331	1	GO:0005524	ATP binding
AAEL005460-RD		alpha-galactosidase/alpha-n-acetylgalactosaminidase	0.482757	24.7087	1.15769	0.995694	-5.67758	3682	2	GO:0005975	carbohydrate metabolic process
AAEL010015-RG			0.482757	24.6568	1.15285	0.995946	-5.67455	3397	1	GO:0003677	DNA binding
AAEL018342-RA			0.482757	24.4736	1.35042	0.99553	-5.66379	5191	3	NA	NA
AAEL004480-RE		cell division cycle 20 (cdc20) (fizzy)	0.482757	24.4253	1.42727	0.993463	-5.66094	3188	3	NA	NA
AAEL007845-RE		rab5	0.482757	24.3553	1.1526	0.995958	-5.6568	3003	2	GO:0003924	GTPase activity
AAEL020559-RH	STAT	JAKSTAT pathway signalling transcription factor	0.482757	24.3448	1.15245	0.995965	-5.65617	6831	1	GO:0003677	DNA binding
AAEL019546-RC			0.482757	24.3262	1.77575	0.999705	-5.65507	2901	2	GO:0005525	GTP binding
AAEL020110-RC			0.482757	24.2724	1.65809	0.993326	-5.65187	5701	2	GO:0000122	negative regulation of transcription by RNA polymerase II
AAEL012536-RB			0.482757	24.2322	1.52596	0.994616	-5.64948	5643	2	NA	NA
AAEL011051-RI		porcupine	0.482757	24.0914	1.54801	0.995398	-5.64108	3160	2
AAEL006359-RB		sulfotransferase (sult)	0.482757	24.037	1.79382	0.999991	-5.63782	911	3	GO:0008146	sulfotransferase activity
AAEL010536-RD		alpha-amylase	0.229699	11.3017	0.95695	0.990321	-5.62065	2653	2	GO:0005975	carbohydrate metabolic process
AAEL010402-RC		DEAD box ATP-dependent RNA helicase	0.482757	23.7485	1.14371	0.995967	-5.62039	2863	1	GO:0005524	ATP binding
AAEL008144-RB		AMP dependent ligase	0.482757	23.7158	1.7416	0.990787	-5.61841	2762	3	NA	NA
AAEL004957-RE			0.482757	23.6949	1.13871	0.995466	-5.61714	2073	3
AAEL001940-RD		Phosphatidate cytidylyltransferase (Fragment) [Source:UniProtKB/TrEMBL;Acc:Q1HRB7]	0.482757	23.626	1.14189	0.995839	-5.61294	2839	2	GO:0016020	membrane
AAEL004990-RC			0.482757	23.3242	1.47791	0.996501	-5.59439	813	2
AAEL019854-RA			0.482757	23.3012	1.57418	0.993059	-5.59296	4041	2	GO:0046872	metal ion binding
AAEL003743-RC		vacuolar proton ATPases	0.482757	23.2916	1.13263	0.994418	-5.59237	3300	1	GO:0015078	proton transmembrane transporter activity
AAEL000649-RA			0.482757	23.2677	1.13227	0.994336	-5.59089	1662	3	GO:0016021	integral component of membrane
AAEL001448-RD			0.482757	23.2497	1.49725	0.993777	-5.58977	2796	1	GO:0016021	integral component of membrane
AAEL012861-RC			0.482757	23.1272	1.37108	0.991913	-5.58215	4848	1	GO:0000166	nucleotide binding
AAEL001361-RB		brahma associated protein 170kD, putative	0.482757	22.987	1.88813	1	-5.57338	5972	2	GO:0003677	DNA binding
AAEL001361-RC		brahma associated protein 170kD, putative	0.482757	22.987	1.88813	1	-5.57338	5972	2	GO:0003677	DNA binding
AAEL003461-RA		mitochondrial intermediate peptidase	0.482757	22.9545	1.12747	0.993169	-5.57133	2324	NIGP01002295	GO:0006627	protein processing involved in protein targeting to mitochondrion
AAEL019814-RG			0.482757	22.9269	1.36542	0.99323	-5.5696	4293	3	GO:0005815	microtubule organizing center
AAEL024239-RA			0.482757	22.866	1.82801	1	-5.56577	1526	NIGP01001786	GO:0016020	membrane
AAEL014732-RC			0.482757	22.7974	1.12505	0.992434	-5.56143	2542	2
AAEL004913-RC	Arf3	ADP-ribosylation factor 3	0.482757	22.7605	1.12448	0.992263	-5.55909	3629	2	GO:0005525	GTP binding
AAEL024913-RI			0.482757	22.7391	1.12414	0.992163	-5.55773	2541	1
AAEL009513-RC		adenylate cyclase	0.482757	22.5623	1.79675	0.999995	-5.54648	1884	1	GO:0016021	integral component of membrane
AAEL013063-RD	APG18A	autophagy related gene	0.482757	22.4221	1.74481	0.992132	-5.53748	4513	2	GO:0005515	protein binding
AAEL014130-RA			0.482757	22.3524	1.12246	0.99166	-5.53299	1724	1	GO:0008154	actin polymerization or depolymerization
AAEL008149-RA			0.482757	22.3334	1.41254	0.993051	-5.53176	487	3	GO:0005758	mitochondrial intermembrane space
AAEL013492-RA	PPO5	prophenoloxidase	0.482757	22.2084	1.1202	0.991001	-5.52366	2586	2	GO:0016491	oxidoreductase activity
AAEL021826-RC			0.482757	22.0442	1.1749	0.994485	-5.51296	3296	2
AAEL011051-RH		porcupine	0.482757	21.9002	1.1109	0.988762	-5.5035	3197	2
AAEL005048-RE			0.482757	21.8514	1.11455	0.989402	-5.50028	1389	1
AAEL014842-RD		multiple inositol polyphosphate phosphatase	0.482757	21.8107	1.70428	0.993493	-5.4976	1870	2	GO:0016791	phosphatase activity
AAEL013431-RT		proline oxidase	0.482757	21.6484	1.1723	0.99465	-5.48682	4755	3
AAEL018163-RD			0.482757	21.6268	1.23701	0.989899	-5.48538	4410	3	NA	NA
AAEL008071-RE		apsB, putative	0.801649	35.8804	1.38887	0.988911	-5.48408	1844	1
AAEL018312-RA		Structure-specific endonuclease subunit SLX1 homolog [Source:UniProtKB/TrEMBL;Acc:A0A1S4G7M6]	0.482757	21.5442	1.4904	0.994754	-5.47986	1313	3	GO:0006281	DNA repair
AAEL010081-RB			0.482757	21.519	1.10474	0.988199	-5.47817	3175	2	GO:0003824	catalytic activity
AAEL012262-RL			0.326764	14.5468	0.979229	0.992086	-5.47631	3588	2
AAEL019864-RB			0.482757	21.4807	1.82684	1	-5.4756	5003	2	GO:0003676	nucleic acid binding
AAEL003342-RA			0.482757	21.4679	1.67082	0.993238	-5.47474	1271	2
AAEL012062-RJ		Na+/K+ ATPase alpha subunit	0.482757	21.3974	1.10724	0.988189	-5.46999	6153	1	GO:0005524	ATP binding
AAEL012311-RC		vitellogenin, putative	0.482757	21.3674	1.25259	0.990006	-5.46797	1357	2	GO:0052689	carboxylic ester hydrolase activity
AAEL019605-RD			0.482757	21.3474	1.10643	0.988192	-5.46662	4806	2
AAEL014226-RF			0.203239	8.9643	0.86268	0.985397	-5.46294	5422	3	GO:0016021	integral component of membrane
AAEL026118-RD			0.482757	21.256	1.66612	0.993243	-5.46043	1660	2	GO:0005515	protein binding
AAEL019536-RD			0.482757	21.2366	1.10011	0.988281	-5.45911	3485	1	GO:0008270	zinc ion binding
AAEL002888-RA		williams-beuren syndrome critical region protein	0.482757	21.2122	1.10422	0.988202	-5.45746	2169	1	GO:0003723	RNA binding
AAEL004583-RG			0.482757	21.1469	1.10315	0.988206	-5.45301	7097	2	GO:0004867	serine-type endopeptidase inhibitor activity
AAEL021372-RA			0.482757	21.0373	1.38249	0.989341	-5.44551	1041	2	NA	NA
AAEL000065-RB			0.482757	21.0313	1.10125	0.988214	-5.4451	2627	3	GO:0003676	nucleic acid binding
AAEL019683-RA			0.323294	14.0319	1.63558	0.994777	-5.43972	6580	3	GO:0003824	catalytic activity
AAEL008742-RB			0.482757	20.8909	1.09892	0.988466	-5.43543	1381	3
AAEL004916-RA			0.482757	20.6801	1.61427	0.993069	-5.4208	3339	2	GO:0016021	integral component of membrane
AAEL004520-RB		cAMP/cgmp cyclic nucleotide phosphodiesterase	0.482757	20.6543	1.49589	0.993912	-5.419	4862	2	GO:0007165	signal transduction
AAEL001455-RB			0.482757	20.5518	1.37458	0.991035	-5.41183	3223	2	GO:0008270	zinc ion binding
AAEL011898-RD		1-acyl-sn-glycerol-3-phosphate acyltransferase	0.482757	20.5404	1.09307	0.989403	-5.41102	2292	2	GO:0016020	membrane
AAEL002569-RC		serine/threonine kinase	0.482757	20.5171	1.09268	0.9895	-5.40939	2725	1	GO:0005524	ATP binding
AAEL019512-RH			0.482757	20.4843	1.62337	0.994697	-5.40708	3783	3	GO:0090162	establishment of epithelial cell polarity
AAEL010109-RC			0.482757	20.4809	1.08745	0.990774	-5.40684	1652	2	GO:0016021	integral component of membrane
AAEL026819-RB			0.482757	20.3168	1.75732	0.996989	-5.39523	2201	1
AAEL019461-RE			0.482757	20.2277	1.54637	0.995523	-5.38889	5990	2
AAEL014256-RB		ATP-dependent RNA helicase	0.482757	20.2078	1.08278	0.991902	-5.38747	2331	3	NA	NA
AAEL020878-RF			0.482757	20.2064	1.08741	0.990785	-5.38737	4883	2	GO:0005515	protein binding
AAEL009093-RD		crumbs	0.281035	11.754	0.879709	0.985878	-5.38626	8378	3	GO:0005509	calcium ion binding
AAEL003466-RH		cullin	0.482757	20.0673	1.32821	0.996728	-5.37741	3287	2	GO:0006511	ubiquitin-dependent protein catabolic process
AAEL024413-RB			0.243734	10.113	1.20946	0.99285	-5.37476	1216	3
AAEL009499-RB			0.482757	19.926	1.28175	0.995418	-5.36721	1123	3	GO:0008270	zinc ion binding
AAEL024618-RB			0.482757	19.9075	1.37951	0.989971	-5.36587	8093	2	GO:0016021	integral component of membrane
AAEL026619-RD			0.482757	19.8577	1.06731	0.994626	-5.36226	1395	3	GO:0008270	zinc ion binding
AAEL004297-RC		ATP-citrate synthase	0.482757	19.8362	1.08104	0.992316	-5.3607	4708	2	GO:0005524	ATP binding
AAEL001532-RG		FAD NAD binding oxidoreductases	0.482757	19.8107	1.07588	0.993373	-5.35884	1985	3	GO:0046872	metal ion binding
AAEL004875-RB		F-box only protein [Source:UniProtKB/TrEMBL;Acc:A0A1S4F8W1]	0.482757	19.6493	1.32914	0.996677	-5.34704	9450	1	GO:0008270	zinc ion binding
AAEL012676-RD			0.482757	19.5813	1.07659	0.993239	-5.34204	1141	3	GO:0003676	nucleic acid binding
AAEL013458-RF		glutamine synthetase 1, 2 (glutamate-amonia ligase) (gs)	0.482757	19.5661	1.07157	0.994126	-5.34092	1671	1	GO:0005524	ATP binding
AAEL002761-RM		tropomyosin invertebrate	0.482757	19.5015	1.07042	0.994261	-5.33614	3129	3
AAEL025228-RH			0.482757	19.4277	1.39497	0.989429	-5.33067	6748	3	GO:0008270	zinc ion binding
AAEL023182-RF		Serine/threonine protein phosphatase 2A regulatory subunit [Source:UniProtKB/TrEMBL;Acc:A0A0N8ERZ7]	0.482757	19.2676	1.66589	0.993243	-5.31874	3402	1	GO:0019888	protein phosphatase regulator activity
AAEL006652-RD			0.482757	19.2114	1.07005	0.994306	-5.31452	881	3	GO:0005198	structural molecule activity
AAEL000697-RC			0.482757	19.0259	1.06189	0.995095	-5.30053	941	2
AAEL017226-RH			0.482757	18.8727	1.0591	0.995284	-5.28886	2875	3	NA	NA
AAEL017226-RA			0.482757	18.8597	1.62614	0.994884	-5.28787	3093	3	NA	NA
AAEL019833-RS			0.482757	18.8479	1.70493	0.993374	-5.28696	12461	2	GO:0003676	nucleic acid binding
AAEL006485-RD		inosine-uridine preferring nucleoside hydrolase	0.482757	18.7717	1.05725	0.995377	-5.28112	1175	3
AAEL019950-RD			0.482757	18.6953	1.66584	0.993243	-5.27524	7363	2	GO:0006508	proteolysis
AAEL012611-RC			0.482757	18.6949	1.60033	0.990517	-5.2752	2755	2
AAEL007240-RB		cdc42 GTPase-activating protein	0.622171	24.0898	1.07887	0.992805	-5.27497	8683	2	GO:0007165	signal transduction
AAEL001646-RB	Kir3	inward-rectifying potassium channel	0.482757	18.5908	1.70782	0.992729	-5.26715	1738	2	GO:0016021	integral component of membrane
AAEL002422-RO		cytoplasmic polyadenylation element binding protein (cpeb)	0.482757	18.4481	1.0562	0.995413	-5.25603	4371	1	GO:0003676	nucleic acid binding
AAEL005476-RE			0.482757	18.4226	1.61285	0.992736	-5.25404	4606	3	GO:0005515	protein binding
AAEL008630-RC		GTP-binding protein alpha subunit, gna	0.482757	18.3986	1.05292	0.995524	-5.25215	2210	2	GO:0007165	signal transduction
AAEL001742-RL			0.482757	18.3581	1.05454	0.995469	-5.24898	5938	2	NA	NA
AAEL001245-RU		heterogeneous nuclear ribonucleoprotein	0.482757	18.2086	1.05175	0.995563	-5.23718	2574	2	GO:0003723	RNA binding
AAEL024153-RB			0.482757	18.1492	1.04565	0.995615	-5.23247	3971	2	GO:1990817	RNA adenylyltransferase activity
AAEL026619-RJ			0.482757	18.1073	1.04486	0.99562	-5.22913	1478	3	GO:0008270	zinc ion binding
AAEL004141-RC		phosphatidylinositol transfer protein/retinal degeneration b protein	0.482757	18.0955	1.04964	0.995592	-5.22819	1491	3	GO:0005548	phospholipid transporter activity
AAEL019566-RF			0.482757	18.0731	1.65336	0.993467	-5.2264	4184	3	GO:0005524	ATP binding
AAEL000256-RC	SCRB9	Class B Scavenger Receptor (CD36 domain).	0.482757	18.0201	1.50604	0.993172	-5.22216	3814	2	NA	NA
AAEL004689-RE			0.482757	18.0177	1.72036	0.9887	-5.22197	3096	1
AAEL014348-RE	CASPS8	caspase (short)	0.482757	17.9851	1.5828	0.991856	-5.21936	1270	2	GO:0006508	proteolysis
AAEL012161-RK			0.684561	25.4588	1.46563	0.996509	-5.21684	2022	2	GO:0016021	integral component of membrane
AAEL019630-RB			0.482757	17.9357	1.69241	0.994411	-5.21539	2321	3	NA	NA
AAEL017226-RB			0.482757	17.9	1.04595	0.995614	-5.21252	3126	3	NA	NA
AAEL006139-RC		Sodium/solute symporter [Source:UniProtKB/TrEMBL;Acc:A0A1S4FCK0]	0.482757	17.7874	1.03876	0.995512	-5.20342	3171	3	GO:0016020	membrane
AAEL022646-RA		Larval chymotrypsin-like protein [Source:UniProtKB/TrEMBL;Acc:Q8T639]	11.8314	435.427	3.80076	1	-5.20174	1116	2	NA	NA
AAEL009458-RA		syntaxin 4	0.482757	17.7297	1.04271	0.995595	-5.19873	1301	1	GO:0016020	membrane
AAEL020018-RL			0.482757	17.7026	1.03712	0.995478	-5.19652	3874	2	NA	NA
AAEL008607-RL		tep3	0.482757	17.6338	1.43526	0.993125	-5.1909	4796	2	GO:0005576	extracellular region
AAEL007403-RA			0.482757	17.6185	1.04059	0.99555	-5.18965	2661	3	GO:0003779	actin binding
AAEL005142-RK		platelet endothelial tetraspan antigen 3 (cd151 antigen)	0.482757	17.5941	1.52581	0.994597	-5.18765	3346	3	GO:0016021	integral component of membrane
AAEL001245-RV		heterogeneous nuclear ribonucleoprotein	0.482757	17.5609	1.03948	0.995527	-5.18493	3069	2	GO:0003723	RNA binding
AAEL000204-RM			0.482757	17.5217	1.03362	0.995287	-5.1817	3764	3
AAEL009782-RG		brain chitinase and chia	0.482757	17.47	1.03261	0.995232	-5.17744	2867	1	GO:0005975	carbohydrate metabolic process
AAEL013963-RE		tumor necrosis factor induced protein	0.452541	16.3343	1.44408	0.993415	-5.17371	3433	3	GO:0042981	regulation of apoptotic process
AAEL006113-RD		cystinosin	0.482757	17.3313	1.40577	0.991722	-5.16594	2151	1	GO:0016021	integral component of membrane
AAEL007870-RA			0.482757	17.3306	1.02988	0.995081	-5.16588	591	3
AAEL026619-RA			0.482757	17.3256	1.02978	0.995072	-5.16546	1482	3	GO:0008270	zinc ion binding
AAEL010974-RC		Putative phd finger protein af10 [Source:UniProtKB/TrEMBL;Acc:A0A0P6IWC6]	0.482757	17.2962	1.03435	0.995327	-5.16302	4636	2	GO:0000124	SAGA complex
AAEL010407-RH			0.482757	17.2368	1.02803	0.994918	-5.15805	1294	1	GO:0016021	integral component of membrane
AAEL013966-RB		ATP-dependent clp protease ATP-binding subunit clpx	0.482757	17.2033	1.33106	0.996569	-5.15524	3335	3	GO:0005524	ATP binding
AAEL019484-RE			0.482757	17.1765	1.01655	0.993797	-5.15299	3753	3	GO:0007165	signal transduction
AAEL020110-RB			0.482757	17.1247	1.02581	0.994725	-5.14864	5733	2	GO:0000122	negative regulation of transcription by RNA polymerase II
AAEL021625-RA			0.482757	17.0513	1.02955	0.995052	-5.14244	6157	1	GO:0046872	metal ion binding
AAEL009428-RO			0.482757	17.0481	1.02948	0.995046	-5.14217	4251	2	GO:0005509	calcium ion binding
AAEL009224-RB			0.482757	17.0416	1.02415	0.994583	-5.14162	1752	2	GO:0003723	RNA binding
AAEL014999-RH			0.547262	18.8933	1.01872	0.994026	-5.1095	2179	2	GO:0003723	RNA binding
AAEL018163-RF			0.482757	16.6605	1.02176	0.994351	-5.10899	4464	3	NA	NA
AAEL013915-RB		monocarboxylate transporter	0.482757	16.6348	1.02124	0.994296	-5.10677	3247	3	GO:0016021	integral component of membrane
AAEL010869-RD			0.482757	16.6269	1.0158	0.993719	-5.10608	5917	3	GO:0005813	centrosome
AAEL005666-RJ		matrix metalloproteinase	0.482757	16.564	1.66824	0.993241	-5.10061	3154	2	NA	NA
AAEL019529-RA			0.482757	16.4749	1.00054	0.992271	-5.09283	4622	2	GO:0005634	nucleus
AAEL006294-RB			0.482757	16.4213	1.01159	0.993257	-5.08812	1010	1	GO:0016021	integral component of membrane
AAEL012501-RB			0.482757	16.2889	1.01421	0.993543	-5.07645	1613	3	GO:0003677	DNA binding
AAEL019677-RI			0.482757	16.2389	1.01318	0.99343	-5.07201	2870	3	GO:0005743	mitochondrial inner membrane
AAEL011319-RD			10.6478	357.746	1.28891	0.99672	-5.07031	1783	2
AAEL026747-RA			0.482757	16.1629	1.05273	0.99553	-5.06525	1601	1	GO:0016020	membrane
AAEL001446-RE		testis-specific protein pbs13 (t-complex 11 )	0.482757	16.0106	1.57392	0.993094	-5.05159	2280	1
AAEL009024-RE	GPRCAL3	GPCR Calcitonin/Diuretic Hormone Family	0.482757	15.9761	1.53388	0.995438	-5.04847	3172	3	GO:0016020	membrane
AAEL011412-RA			0.482757	15.9425	1.00161	0.99233	-5.04544	2260	3
AAEL007662-RE		casein kinase	0.482757	15.9166	1.0065	0.992753	-5.04309	3916	1	NA	NA
AAEL010895-RB			0.482757	15.8944	1.00059	0.992275	-5.04108	975	1	GO:0016021	integral component of membrane
AAEL007532-RB			1.4072	46.1402	1.50702	0.993149	-5.03512	1023	2
AAEL000204-RE			0.482757	15.8221	0.999058	0.992192	-5.0345	3259	3
AAEL020040-RA			0.482757	15.8071	1.63037	0.995059	-5.03313	1204	1
AAEL007658-RN		partitioning defective 3, par-3	0.482757	15.8066	1.53117	0.995244	-5.03308	4773	1	GO:0005515	protein binding
AAEL019686-RA			0.482757	15.8006	1.21653	0.992379	-5.03254	3472	1	NA	NA
AAEL000726-RA		fibrinogen and fibronectin	0.482757	15.7874	0.99832	0.992152	-5.03133	1015	2
AAEL019951-RA			0.281305	9.15914	0.815347	0.98522	-5.02501	5376	3	GO:0004697	protein kinase C activity
AAEL009691-RD		carboxylase:pyruvate/acetyl-coa/propionyl-coa	0.482757	15.6835	1.00159	0.992329	-5.02181	4297	3	GO:0005524	ATP binding
AAEL024583-RG			0.482757	15.6642	1.14597	0.996011	-5.02003	5926	2	NA	NA
AAEL012722-RA			0.482757	15.6444	1.54531	0.995604	-5.0182	1447	3	GO:0016021	integral component of membrane
AAEL002422-RP		cytoplasmic polyadenylation element binding protein (cpeb)	0.482757	15.6376	1.00062	0.992276	-5.01758	4431	1	GO:0003676	nucleic acid binding
AAEL024153-RD			0.482757	15.624	1.00033	0.99226	-5.01632	4460	2	GO:1990817	RNA adenylyltransferase activity
AAEL008561-RC			0.482757	15.602	0.999862	0.992235	-5.01429	1115	2
AAEL013278-RB		ga binding protein beta chain (transcription factor e4tf1-47)	0.482757	15.5877	1.58576	0.99139	-5.01297	4040	2	GO:0005515	protein binding
AAEL008619-RA			0.482757	15.555	1.00415	0.992545	-5.00994	1104	2	GO:0006508	proteolysis
AAEL027008-RC			0.482757	15.545	0.998648	0.99217	-5.00901	1118	NIGP01000978
AAEL013684-RH			0.482757	15.5447	1.63665	0.994713	-5.00898	3535	1
AAEL008398-RB			0.608764	19.5571	1.19218	0.9935	-5.00567	8046	1	GO:0005524	ATP binding
AAEL012515-RB		Tumor suppressor protein, putative [Source:UniProtKB/TrEMBL;Acc:A0A1S4FWC1]	0.482757	15.4903	0.991946	0.991944	-5.00392	1459	2	GO:0006464	cellular protein modification process
AAEL021878-RC		Zinc finger protein [Source:UniProtKB/TrEMBL;Acc:A0A1S4FUN1]	0.482757	15.4484	1.463	0.996193	-5.00002	2701	2	GO:0003677	DNA binding
AAEL025228-RB			0.482757	15.3381	0.994211	0.991959	-4.98968	6991	3	GO:0008270	zinc ion binding
AAEL001601-RD			0.482757	15.3195	0.988235	0.991919	-4.98793	892	1	GO:0016021	integral component of membrane
AAEL026027-RB			0.482757	15.255	1.59373	0.990436	-4.98184	7116	1	GO:0005576	extracellular region
AAEL010764-RA		aldehyde dehydrogenase	4.45864	140.207	1.73543	0.988576	-4.97481	3026	2	GO:0005737	cytoplasm
AAEL019682-RJ			0.482757	15.1704	0.990577	0.991935	-4.97382	9780	3	NA	NA
AAEL026619-RI			0.482757	15.1572	0.984677	0.991981	-4.97257	1511	3	GO:0008270	zinc ion binding
AAEL023706-RF			0.482757	15.1223	0.989528	0.991928	-4.96924	3510	3	GO:0007165	signal transduction
AAEL013078-RD		glycosyltransferase	0.482757	15.0742	0.982843	0.99202	-4.96464	2353	1	GO:0016021	integral component of membrane
AAEL018042-RC			0.482757	15.0521	1.36068	0.994208	-4.96253	1849	2	GO:0016758	transferase activity, transferring hexosyl groups
AAEL001447-RG			0.482757	15.0492	1.2426	0.989521	-4.96225	3059	1	GO:0016021	integral component of membrane
AAEL004480-RA		cell division cycle 20 (cdc20) (fizzy)	0.482757	15.0473	0.982248	0.992032	-4.96206	3226	3	NA	NA
AAEL026439-RD			0.482757	14.9537	0.98583	0.991956	-4.95306	3445	2
AAEL006417-RA		D7 protein, putative	0.482757	14.8337	0.977486	0.99211	-4.94144	1384	2	GO:0005549	odorant binding
AAEL012809-RB		peptidylprolyl isomerase	0.482757	14.8052	0.976847	0.992119	-4.93867	1323	1	GO:0005515	protein binding
AAEL007151-RH		paramyosin, putative	0.240231	7.36406	0.841073	0.985371	-4.93801	5312	3	GO:0005515	protein binding
AAEL007316-RE			0.285484	8.74348	0.80628	0.984513	-4.93672	3280	2	GO:0046872	metal ion binding
AAEL019559-RD			0.482757	14.721	0.98067	0.992066	-4.93043	3021	2	GO:0005515	protein binding
AAEL006330-RD		microtubule associated serine/threonine kinase	0.482757	14.6349	1.57616	0.9928	-4.92198	10276	3	GO:0005524	ATP binding
AAEL009150-RF			0.482757	14.5591	0.971279	0.992044	-4.91449	4682	1	GO:0008324	cation transmembrane transporter activity
AAEL025268-RJ			0.564784	17.0112	0.977253	0.992114	-4.91264	5339	3	GO:0005634	nucleus
AAEL003391-RA		tankyrase	0.482757	14.5039	0.975796	0.992134	-4.90901	4061	3	GO:0032212	positive regulation of telomere maintenance via telomerase
AAEL012456-RA		unkempt protein	0.482757	14.4838	0.97534	0.99214	-4.907	4012	1	GO:0046872	metal ion binding
AAEL026410-RD			0.482757	14.379	1.28497	0.996044	-4.89652	4533	3
AAEL021016-RA			0.482757	14.336	1.46944	0.996748	-4.8922	2417	2	GO:0016020	membrane
AAEL008379-RC		P38 mapk	0.482757	14.2509	0.964191	0.991481	-4.88361	1819	3	GO:0005524	ATP binding
AAEL019774-RG			0.205156	6.05301	0.781789	0.982005	-4.88286	5703	3	NA	NA
AAEL003986-RG			0.482757	14.1552	0.967835	0.991869	-4.87389	1092	3
AAEL007931-RF		P21-activated kinase, pak	0.482757	14.0551	0.959624	0.990865	-4.86366	4155	3	GO:0005524	ATP binding
AAEL004784-RB		3-2trans-enoyl-CoA isomerase, putative	0.482757	14.051	0.959527	0.990852	-4.86323	1126	2	GO:0003824	catalytic activity
AAEL009171-RB			3.39464	98.5999	1.95003	1	-4.86026	5933	3	GO:0006355	regulation of transcription, DNA-templated
AAEL000348-RE			0.482757	13.9489	0.957122	0.990357	-4.85271	581	2
AAEL025383-RA			0.482757	13.911	1.07619	0.993314	-4.84878	1468	NIGP01000848	GO:0005634	nucleus
AAEL007801-RB		exonuclease	0.482757	13.8211	0.954093	0.989739	-4.83944	790	3	GO:0003676	nucleic acid binding
AAEL003005-RC			0.482757	13.8087	0.953796	0.989679	-4.83814	2748	3
AAEL019755-RF			0.482757	13.7797	0.959081	0.990763	-4.83511	7233	3	GO:0005509	calcium ion binding
AAEL021432-RH		Carboxylic ester hydrolase [Source:UniProtKB/TrEMBL;Acc:Q9TX11]	0.309724	8.8391	0.825147	0.98557	-4.83484	3743	1	NA	NA
AAEL012741-RC			0.482757	13.6448	0.955887	0.990104	-4.82092	2109	1
AAEL008547-RC			0.482757	13.6315	0.949553	0.988814	-4.81951	1608	1	GO:0008270	zinc ion binding
AAEL019694-RE			0.351695	9.8698	0.860429	0.985332	-4.81063	4160	2	GO:0005515	protein binding
AAEL014296-RD		major sperm protein	0.482757	13.4946	0.952299	0.989378	-4.80494	2569	2	GO:0016021	integral component of membrane
AAEL002986-RB			0.285626	7.98377	0.777246	0.981751	-4.80487	5580	3	GO:0003676	nucleic acid binding
AAEL022213-RA		26S proteasome non-ATPase regulatory subunit [Source:UniProtKB/TrEMBL;Acc:A0A1S4FP45]	0.482757	13.4927	0.946198	0.988138	-4.80474	1451	1	GO:0030234	enzyme regulator activity
AAEL001220-RC	ck	myosin-VIIa (Protein crinkled)	0.482757	13.4749	0.951826	0.98928	-4.80283	7966	2	GO:0005524	ATP binding
AAEL024153-RI			1.10758	30.8516	0.887789	0.98593	-4.79986	4829	2	GO:1990817	RNA adenylyltransferase activity
AAEL023193-RB			0.482757	13.4342	1.22969	0.990775	-4.79847	7469	1	GO:0003676	nucleic acid binding
AAEL008944-RB			0.482757	13.4264	0.944583	0.98785	-4.79763	2393	1	GO:0032465	regulation of cytokinesis
AAEL007296-RB		Fatty acyl-CoA reductase [Source:UniProtKB/TrEMBL;Acc:Q172R4]	0.482757	13.3883	0.94974	0.988852	-4.79353	1672	3	GO:0016021	integral component of membrane
AAEL008561-RB			0.482757	13.3863	0.943605	0.987698	-4.79332	1372	2
AAEL005929-RB		ATP-binding cassette transporter	0.482757	13.3855	0.941056	0.987306	-4.79323	4870	3	GO:0005524	ATP binding
AAEL025336-RA			0.298305	8.26125	0.917439	0.98579	-4.7915	2278	NIGP01001811	GO:0008270	zinc ion binding
AAEL015345-RB			0.482757	13.3411	1.11338	0.989195	-4.78844	2971	2
AAEL019833-RA			0.280884	7.74033	0.888781	0.985932	-4.78435	12210	2	GO:0003676	nucleic acid binding
AAEL027367-RD			0.482757	13.2605	0.946644	0.988227	-4.7797	3622	2	GO:0005524	ATP binding
AAEL022615-RC			0.482757	13.234	0.939863	0.987125	-4.77681	2577	1	GO:0003824	catalytic activity
AAEL025228-RD			0.482757	13.1494	0.94393	0.987748	-4.76755	6947	3	GO:0008270	zinc ion binding
AAEL010290-RC		Short-chain dehydrogenase [Source:UniProtKB/TrEMBL;Acc:A0A1S4FQ43]	0.482757	13.106	0.942867	0.987584	-4.76279	2714	2	GO:0016021	integral component of membrane
AAEL005256-RE			0.373459	10.1053	0.882171	0.985923	-4.75801	5354	2
AAEL004694-RA		munc13-4	0.482757	13.017	0.93447	0.986563	-4.75295	3693	1
AAEL019690-RB			0.482757	12.9979	0.933993	0.986522	-4.75084	2543	2
AAEL006416-RB		glycine rich RNA binding protein, putative	0.482757	12.9896	0.933784	0.986505	-4.74992	1428	2	GO:0003676	nucleic acid binding
AAEL010946-RB	CYP314A1	cytochrome P450	0.579298	15.5532	1.37597	0.990703	-4.74676	2017	NIGP01000958	GO:0055114	oxidation-reduction process
AAEL010974-RA		Putative phd finger protein af10 [Source:UniProtKB/TrEMBL;Acc:A0A0P6IWC6]	0.482757	12.9314	0.938552	0.986928	-4.74344	4680	2	GO:0000124	SAGA complex
AAEL011038-RB		integrin alpha-ps	0.482757	12.9214	0.938304	0.986891	-4.74232	4298	2	GO:0007155	cell adhesion
AAEL021805-RB			0.482757	12.9169	1.50975	0.993102	-4.74182	4261	2	NA	NA
AAEL018254-RA			0.482757	12.8167	0.929425	0.986207	-4.73058	3117	2	GO:0005524	ATP binding
AAEL007290-RE			0.482757	12.8059	0.914554	0.985754	-4.72937	3707	3
AAEL003171-RB			0.482757	12.8028	0.935344	0.986637	-4.72902	1286	2
AAEL012409-RK		pantothenate kinase	0.482757	12.7857	1.09298	0.989425	-4.72709	2953	3	NA	NA
AAEL028214-RA			0.482757	12.7643	0.934379	0.986555	-4.72468	865	NIGP01002298	GO:0005515	protein binding
AAEL013334-RH			0.482757	12.761	0.984848	0.991977	-4.7243	6055	1
AAEL027367-RG			0.482757	12.7583	0.934228	0.986542	-4.724	3642	2	GO:0005524	ATP binding
AAEL009607-RL		Protein lingerer	0.482757	12.635	1.51688	0.993539	-4.70999	3972	2	GO:0005515	protein binding
AAEL001918-RA			0.862613	22.5348	1.25154	0.989895	-4.7073	3475	3
AAEL021793-RB			0.482757	12.5965	0.923802	0.985957	-4.70558	4319	3	GO:0046328	regulation of JNK cascade
AAEL000315-RD		pigeon protein (linotte protein)	0.482757	12.5879	0.908834	0.985713	-4.7046	3414	2	NA	NA
AAEL001915-RB		tyrosine protein kinase	0.482757	12.555	0.922734	0.985928	-4.70082	6107	2	NA	NA
AAEL008127-RA			0.482757	12.5434	0.928791	0.986178	-4.69949	541	3	GO:0016021	integral component of membrane
AAEL012178-RB			0.212873	5.48899	0.765822	0.981412	-4.68847	6311	2	GO:0008270	zinc ion binding
AAEL014032-RE			0.482757	12.3465	0.906354	0.985724	-4.67667	4125	1	GO:0003677	DNA binding
AAEL012975-RE			0.482757	12.3395	0.923561	0.985951	-4.67584	2266	2
AAEL007651-RD		phosphorylase b kinase	1.72111	43.8651	1.3181	0.997484	-4.67167	4795	1	GO:0003824	catalytic activity
AAEL004211-RB			0.482757	12.2913	0.922315	0.985917	-4.67019	5861	3	NA	NA
AAEL018126-RN			0.482757	12.2788	0.940777	0.987264	-4.66873	6848	3
AAEL000967-RD		tmc7 protein	0.482757	12.2363	0.920888	0.98588	-4.66373	4264	3	GO:0016021	integral component of membrane
AAEL023342-RA		Putative mitochondrial solute carrier protein [Source:UniProtKB/TrEMBL;Acc:A0A0P6IUA4]	0.482757	12.1435	0.918467	0.985816	-4.65274	2758	2	GO:0016021	integral component of membrane
AAEL024469-RA			0.482757	12.1381	0.918326	0.985813	-4.6521	858	NIGP01000265
AAEL005262-RF			0.482757	12.13	0.911616	0.985723	-4.65114	3033	2
AAEL003762-RD		Protoporphyrinogen IX oxidase, putative	0.482757	12.0969	0.910737	0.985714	-4.6472	1703	1	GO:0016491	oxidoreductase activity
AAEL006113-RG		cystinosin	0.482757	12.0065	0.914866	0.985758	-4.63637	2015	1	GO:0016021	integral component of membrane
AAEL001796-RA		Nuclear hormone receptor (HR78)	0.482757	11.9633	0.913725	0.985745	-4.63117	3117	2	GO:0008270	zinc ion binding
AAEL002244-RB			0.28318	7.01434	0.741665	0.980417	-4.63052	1539	2	NA	NA
AAEL019986-RF			0.94545	23.3359	1.35096	0.99548	-4.62541	10498	2	GO:0016020	membrane
AAEL005239-RC		gh regulated tbc protein-1	0.482757	11.9074	1.09982	0.988327	-4.62442	2430	3
AAEL020344-RC			0.482757	11.8821	0.904982	0.985731	-4.62135	3685	3	GO:0006355	regulation of transcription, DNA-templated
AAEL002235-RG			0.482757	11.8274	0.910108	0.985707	-4.61469	7386	2
AAEL026846-RH			0.482757	11.8197	1.02584	0.994728	-4.61375	4997	2	GO:0006355	regulation of transcription, DNA-templated
AAEL019725-RG			0.245915	6.01102	0.80191	0.984051	-4.61138	2439	2	GO:0005576	extracellular region
AAEL002404-RF		receptor protein tyrosine kinase	0.482757	11.785	0.908974	0.985712	-4.60951	4277	2	NA	NA
AAEL023444-RA			5.20929	126.773	2.35635	1	-4.60502	2229	2	GO:0003676	nucleic acid binding
AAEL020878-RC			0.482757	11.7412	0.938691	0.986949	-4.60414	4778	2	GO:0005515	protein binding
AAEL008038-RC			0.482757	11.737	0.907686	0.985718	-4.60363	910	3
AAEL007134-RE			0.482757	11.7068	0.906873	0.985722	-4.59991	1649	3
AAEL001583-RE			0.482757	11.6216	0.90457	0.985732	-4.58937	8171	2	NA	NA
AAEL019484-RD			0.222736	5.35296	0.745212	0.980652	-4.58693	3826	3	GO:0007165	signal transduction
AAEL020528-RG			0.482757	11.5892	0.903689	0.985736	-4.58534	4066	2	GO:0008270	zinc ion binding
AAEL009851-RC		DNA polymerase zeta catalytic subunit	0.482757	11.5651	0.903034	0.98574	-4.58234	6735	3	GO:0016035	zeta DNA polymerase complex
AAEL001940-RC		Phosphatidate cytidylyltransferase (Fragment) [Source:UniProtKB/TrEMBL;Acc:Q1HRB7]	0.482757	11.5508	1.28531	0.996101	-4.58055	2834	2	GO:0016020	membrane
AAEL009249-RC		Coronin [Source:UniProtKB/TrEMBL;Acc:A0A1S4FM51]	0.482757	11.4753	0.900581	0.985778	-4.57109	5674	1	GO:0005794	Golgi apparatus
AAEL010494-RB			0.482757	11.4346	0.899464	0.985795	-4.56597	2174	2	GO:0008270	zinc ion binding
AAEL005364-RI		adaptin, alpha/gamma/epsilon	0.482757	11.43	0.892581	0.985889	-4.56539	3488	3	GO:0006886	intracellular protein transport
AAEL010850-RC		troponin i	0.482757	11.4219	1.08848	0.990525	-4.56436	1171	1	GO:0005861	troponin complex
AAEL010370-RC		aldehyde oxidase	0.482757	11.4012	1.40872	0.992377	-4.56175	4033	2	GO:0016491	oxidoreductase activity
AAEL005854-RC		amino acid transporter	0.482757	11.3742	0.89102	0.985908	-4.55832	1449	3	NA	NA
AAEL005364-RC		adaptin, alpha/gamma/epsilon	0.482757	11.3639	0.890734	0.985911	-4.55702	3545	3	GO:0006886	intracellular protein transport
AAEL005221-RE		internalin A, putative	0.482757	11.3583	0.897363	0.985827	-4.55631	1758	3	GO:0005515	protein binding
AAEL010373-RH		dullard protein	0.482757	11.3476	0.897067	0.985832	-4.55495	4654	2	GO:0016791	phosphatase activity
AAEL019562-RB			0.43707	10.2674	0.906975	0.985721	-4.55406	9194	3	GO:0003676	nucleic acid binding
AAEL019939-RE			0.482757	11.3033	1.05807	0.995349	-4.5493	16012	2	GO:0051015	actin filament binding
AAEL023182-RB		Serine/threonine protein phosphatase 2A regulatory subunit [Source:UniProtKB/TrEMBL;Acc:A0A0N8ERZ7]	0.482757	11.2808	0.895214	0.985857	-4.54643	4003	1	GO:0019888	protein phosphatase regulator activity
AAEL010905-RD			0.482757	11.254	0.887641	0.98593	-4.54299	4132	2	GO:0016020	membrane
AAEL006786-RG		GTPase_rho	0.482757	11.2277	0.886899	0.985929	-4.53963	1822	3	NA	NA
AAEL019466-RE		Mothers against decapentaplegic homolog [Source:UniProtKB/TrEMBL;Acc:A0A1S4FAT3]	0.482757	11.0944	0.883107	0.985924	-4.52239	2997	2	GO:0006355	regulation of transcription, DNA-templated
AAEL010850-RJ		troponin i	0.482757	11.0829	0.882781	0.985924	-4.5209	1098	1	GO:0005861	troponin complex
AAEL007090-RA		4-nitrophenylphosphatase [Source:UniProtKB/TrEMBL;Acc:Q0IF21]	0.482757	11.0537	0.881943	0.985923	-4.51709	1692	2	NA	NA
AAEL002182-RD		t-diRNAhydrouridine synthase	0.482757	11.0511	0.88878	0.985932	-4.51675	2550	2	GO:0055114	oxidation-reduction process
AAEL024535-RE			0.482757	10.9415	0.895136	0.985858	-4.50237	6021	1	GO:0016020	membrane
AAEL004583-RQ			1.23068	27.7635	0.94516	0.98794	-4.49566	7028	2	GO:0004867	serine-type endopeptidase inhibitor activity
AAEL003722-RB		ribonuclease UK114, putative	2.77169	62.4586	1.11828	0.990451	-4.49406	832	2
AAEL020689-RG			0.482757	10.8675	0.883558	0.985925	-4.49258	5335	2	NA	NA
AAEL015609-RB		small calcium-binding mitochondrial carrier, putative	0.482757	10.8675	1.4107	0.992822	-4.49258	1139	1
AAEL010102-RK		tetraspanin, putative	0.482757	10.8423	0.875837	0.985801	-4.48923	2072	2	GO:0016021	integral component of membrane
AAEL019525-RL			0.482757	10.8021	0.88168	0.985918	-4.48387	3198	1
AAEL014071-RC			0.482757	10.7962	0.88151	0.985915	-4.48308	2595	2	GO:0003723	RNA binding
AAEL025228-RF			0.482757	10.7617	0.873481	0.985738	-4.47846	7166	3	GO:0008270	zinc ion binding
AAEL010508-RG		vacuolar protein sorting-associated protein (vps13)	0.482757	10.741	0.879918	0.985882	-4.47569	11075	2
AAEL000649-RB			0.482757	10.7377	0.879821	0.98588	-4.47524	2173	3	GO:0016021	integral component of membrane
AAEL003647-RD	GPRNPR3	GPCR Neurokinin/Tachykinin Family	0.482757	10.7269	0.87246	0.985705	-4.47379	2857	3	GO:0016021	integral component of membrane
AAEL028221-RD			0.482757	10.7255	1.22181	0.991841	-4.47361	2121	2
AAEL010102-RM		tetraspanin, putative	0.482757	10.6972	0.871588	0.985677	-4.4698	1863	2	GO:0016021	integral component of membrane
AAEL005915-RJ		monocarboxylate transporter	0.482757	10.6785	0.871037	0.98566	-4.46727	4496	3	GO:0016021	integral component of membrane
AAEL006620-RC			0.482757	10.6711	0.870817	0.985653	-4.46626	1633	2
AAEL009703-RB			0.482757	10.6667	1.24727	0.989574	-4.46568	1257	3	GO:0005515	protein binding
AAEL000956-RE			0.482757	10.631	0.869633	0.985616	-4.46084	2346	3	GO:0035091	phosphatidylinositol binding
AAEL008832-RD		forkhead box protein (AaegFOXN1)	0.482757	10.6287	0.876655	0.985817	-4.46052	6411	3	GO:0006355	regulation of transcription, DNA-templated
AAEL012861-RD			0.482757	10.5813	0.875273	0.98579	-4.45408	4805	1	GO:0000166	nucleotide binding
AAEL025752-RA			0.482757	10.5728	0.875024	0.985785	-4.45292	3079	2
AAEL006347-RA	APY	Apyrase Precursor (EC 3.6.1.5)(Adenosine diphosphatase)(ATP-diphosphohydrolase)(ATP-diphosphatase)(ADPase)(Allergen Aed a 1)	0.518498	11.3358	0.92531	0.986018	-4.4504	1774	3	GO:0016787	hydrolase activity
AAEL017374-RA	GPRMTH3	GPCR Methuselah Family	0.482757	10.5503	0.874364	0.985766	-4.44985	4538	2	GO:0016021	integral component of membrane
AAEL026300-RA			0.482757	10.5427	0.957943	0.990526	-4.44881	342	3
AAEL019651-RC			0.482757	10.5143	1.08643	0.99102	-4.44492	6661	2	GO:0007165	signal transduction
AAEL003326-RH			0.482757	10.491	0.87262	0.98571	-4.44172	3472	2	GO:0003824	catalytic activity
AAEL007799-RD		regulator of chromosome condensation	0.482757	10.4836	0.865245	0.985477	-4.44069	2174	3
AAEL021011-RB			0.482757	10.4825	0.87237	0.985702	-4.44055	1053	2
AAEL011412-RB			0.482757	10.4082	0.84641	0.98526	-4.43028	2263	3
AAEL002417-RD		troponin t, invertebrate	0.482757	10.3886	1.31774	0.997512	-4.42756	1587	1	GO:0005861	troponin complex
AAEL004700-RD		cdkl1/4	0.482757	10.3796	0.985738	0.991958	-4.42631	1492	1	NA	NA
AAEL025295-RN			0.482757	10.3419	0.8682	0.985572	-4.42106	6993	1
AAEL013635-RB			0.482757	10.3203	0.860324	0.98533	-4.41804	3509	2	GO:0003676	nucleic acid binding
AAEL015314-RJ		cAMP-dependent protein kinase type ii regulatory subunit	0.482757	10.2789	0.93903	0.987	-4.41225	2142	2	GO:0005952	cAMP-dependent protein kinase complex
AAEL000417-RB		monocarboxylate transporter	0.482757	10.2699	0.866045	0.985503	-4.41098	4181	3	GO:0016021	integral component of membrane
AAEL026443-RA			0.482757	10.2616	0.865796	0.985495	-4.40981	3122	2
AAEL020625-RC			0.482757	10.2461	0.865332	0.98548	-4.40763	5062	3	GO:0005515	protein binding
AAEL006780-RC			0.482757	10.1618	0.855486	0.985252	-4.39572	4230	3	GO:0016409	palmitoyltransferase activity
AAEL001126-RD		rest corepressor (corest) protein	4.79159	100.194	1.10164	0.988212	-4.38615	3525	3	GO:0003677	DNA binding
AAEL019553-RB			0.482757	10.0728	0.86009	0.985326	-4.38303	7350	2	GO:0046983	protein dimerization activity
AAEL019861-RH			0.482757	10.0536	0.852146	0.98523	-4.38027	1697	2
AAEL004559-RB		synaptosomal associated protein	0.482757	9.96451	1.23031	0.99069	-4.36743	3429	1
AAEL017338-RC			0.482757	9.91486	0.847822	0.98525	-4.36022	4521	3	GO:0005524	ATP binding
AAEL021826-RJ			0.482757	9.90805	0.855037	0.985244	-4.35923	3783	2
AAEL000523-RE		ring finger protein	0.482757	9.89594	1.12678	0.992958	-4.35747	6120	3	NA	NA
AAEL025695-RA			0.482757	9.88812	1.02127	0.994299	-4.35633	2361	NIGP01000761	GO:0016020	membrane
AAEL020349-RA			0.482757	9.87953	0.854155	0.98523	-4.35507	1479	NIGP01002001	GO:0003676	nucleic acid binding
AAEL006539-RC		Serine/threonine protein kinase [Source:UniProtKB/TrEMBL;Acc:A0A1S4FDS5]	0.482757	9.84289	1.37985	0.989899	-4.34971	2910	2	GO:0005524	ATP binding
AAEL000994-RI			0.482757	9.84107	0.852964	0.985226	-4.34945	6758	2
AAEL027091-RG			0.482757	9.8359	0.966061	0.991739	-4.34869	2031	2	GO:0016021	integral component of membrane
AAEL026619-RE			0.482757	9.72617	0.84938	0.985243	-4.3325	1505	3	GO:0008270	zinc ion binding
AAEL004592-RC		tyrosine-protein kinase src64b	0.482757	9.68506	1.29305	0.99732	-4.32639	4063	2	GO:0004715	non-membrane spanning protein tyrosine kinase activity
AAEL004900-RD		geranylgeranyl pyrophosphate synthase	0.482757	9.66195	0.847362	0.985252	-4.32295	1764	2	GO:0008299	isoprenoid biosynthetic process
AAEL024264-RB			0.482757	9.64699	0.839328	0.985406	-4.32071	2021	1	GO:0016021	integral component of membrane
AAEL009980-RG			0.482757	9.64142	0.846714	0.985255	-4.31988	2648	3	NA	NA
AAEL006191-RC			0.38591	7.69045	0.833036	0.985535	-4.31673	4551	1	GO:0007165	signal transduction
AAEL012234-RK		cytoplasmic dynein intermediate chain, (dhic)	0.482757	9.60523	0.84557	0.985278	-4.31445	2569	1	GO:0007018	microtubule-based movement
AAEL019721-RT			0.482757	9.60402	0.844509	0.9853	-4.31427	5080	3	NA	NA
AAEL023517-RB			0.482757	9.58709	1.35934	0.994414	-4.31173	1516	3	NA	NA
AAEL005634-RB		harmonin (Usher syndrome 1C protein homolog) (PDZ domain-containing protein)	0.482757	9.58442	1.10043	0.98823	-4.31132	3822	1	GO:0005515	protein binding
AAEL006667-RK		phosphatidyltransferase	0.482757	9.58051	1.35776	0.994654	-4.31073	2339	2	GO:0016020	membrane
AAEL007420-RB	SRPN25	Serine Protease Inhibitor (serpin) homologue - unlikely to be inhibitory	0.482757	9.57074	0.852892	0.985227	-4.30926	2140	2	GO:0005615	extracellular space
AAEL027111-RD			0.482757	9.55779	1.18447	0.993907	-4.30731	3962	2	GO:0005524	ATP binding
AAEL025818-RA			0.482757	9.55321	1.16044	0.995498	-4.30662	5832	3	GO:0007165	signal transduction
AAEL005849-RB		synaptic vesicle protein	0.482757	9.51914	0.842835	0.985335	-4.30146	2341	3	GO:0016021	integral component of membrane
AAEL000201-RD		DNA replication helicase dna2	0.482757	9.4964	1.04854	0.995598	-4.29801	3517	3	GO:0033567	DNA replication, Okazaki fragment processing
AAEL010506-RH		GTP-binding protein alpha subunit, gna	0.482757	9.47987	0.84158	0.98536	-4.2955	2003	2	NA	NA
AAEL026633-RJ			0.292873	5.69263	0.700894	0.977964	-4.28075	7221	2	GO:0046872	metal ion binding
AAEL008514-RC		ubiquitin conjugating enzyme E2, putative	0.482757	9.36166	0.830064	0.985557	-4.2774	3252	2
AAEL006063-RA		U3 small nucleolar ribonucleoprotein protein imp4	0.482757	9.35203	0.837467	0.985445	-4.27591	1087	1
AAEL001434-RH		coronin	0.482757	9.32148	0.836477	0.985465	-4.27119	4654	2	GO:0005515	protein binding
AAEL014578-RC		ssm4 protein	0.482757	9.31437	0.836247	0.98547	-4.27009	4447	2	GO:0008270	zinc ion binding
AAEL017005-RC	GPRNPY6	GPCR Neuropeptide Y Family	0.799937	15.4004	1.18444	0.993909	-4.26693	2842	1	GO:0016021	integral component of membrane
AAEL006171-RB		n-myc downstream regulated	0.482757	9.2693	1.30579	0.998166	-4.26309	1278	3
AAEL005347-RD			0.758724	14.5522	1.00755	0.992847	-4.26151	4863	2	GO:0007264	small GTPase mediated signal transduction
AAEL019703-RD			0.482757	9.20939	1.11838	0.990477	-4.25374	4160	3	GO:0005515	protein binding
AAEL026808-RA			0.482757	9.20181	0.832575	0.985544	-4.25255	1389	NIGP01001519
AAEL027568-RA			0.482757	9.17512	0.823882	0.985538	-4.24836	564	NIGP01002115	GO:0003676	nucleic acid binding
AAEL009704-RF			0.482757	9.1663	0.823587	0.985531	-4.24697	2986	3
AAEL006993-RG		synapse-associated protein	0.482757	9.16629	1.0608	0.995169	-4.24697	3788	3
AAEL006538-RH		peroxisomal membrane protein 2, pxmp2	0.482757	9.16397	0.831333	0.98555	-4.2466	1890	2	GO:0016021	integral component of membrane
AAEL001446-RC		testis-specific protein pbs13 (t-complex 11 )	0.482757	9.15775	0.823301	0.985524	-4.24562	2213	1
AAEL003550-RB		aquaporin	0.482757	9.15248	0.830955	0.985552	-4.24479	1370	2	GO:0016020	membrane
AAEL003953-RB		map/microtubule affinity-regulating kinase 2,4	0.482757	9.15175	1.33326	0.996444	-4.24468	8140	3	GO:0005524	ATP binding
AAEL020530-RE			0.695546	13.1468	0.929043	0.98619	-4.24043	3859	2	GO:0016021	integral component of membrane
AAEL001329-RA		mitochondrial carrier protein	0.482757	9.12147	0.829932	0.985557	-4.2399	1504	3	GO:0016021	integral component of membrane
AAEL005692-RD			0.482757	9.07983	0.828556	0.985564	-4.2333	7940	2	GO:0016791	phosphatase activity
AAEL024696-RF			0.482757	9.06103	0.820049	0.985445	-4.23031	1297	NIGP01000703	GO:0008270	zinc ion binding
AAEL019550-RO			0.482757	9.05112	0.827603	0.985568	-4.22873	3501	2	GO:0005524	ATP binding
AAEL001647-RB			0.482757	9.03778	0.819263	0.985426	-4.2266	6986	2	GO:0005515	protein binding
AAEL009189-RN		encore protein	0.482757	9.01533	0.826412	0.985574	-4.22301	8205	2	GO:0003676	nucleic acid binding
AAEL023646-RA			0.482757	9.00891	1.0654	0.994846	-4.22198	2118	1	GO:0008270	zinc ion binding
AAEL019961-RC			0.482757	9.00779	0.818247	0.985395	-4.2218	856	2	GO:0003676	nucleic acid binding
AAEL008916-RO			0.482757	8.9903	0.825577	0.985578	-4.219	5855	2	GO:0016020	membrane
AAEL007934-RC		tRNA (5-methylaminomethyl-2-thiouridylate)-methyltransferase	0.482757	8.98066	0.825255	0.985573	-4.21745	1287	3	GO:0008033	tRNA processing
AAEL002601-RB	CLIPA1	Clip-Domain Serine Protease family A. Protease homologue.	0.482757	8.98011	0.817306	0.985338	-4.21736	2325	3	GO:0006508	proteolysis
AAEL026811-RA			0.482757	8.975	0.871983	0.98569	-4.21654	5690	2
AAEL010323-RB			0.482757	8.97359	0.825019	0.985567	-4.21632	2048	3	NA	NA
AAEL020955-RE			0.482757	8.96202	0.824631	0.985557	-4.21446	9485	2	GO:0008270	zinc ion binding
AAEL011051-RG		porcupine	0.482757	8.95234	0.816361	0.985281	-4.2129	3002	2
AAEL019427-RB			0.891068	16.5202	0.949305	0.988763	-4.21255	6948	2
AAEL003487-RI		development and differentiation-enhancing factor, ddef	0.482757	8.94988	0.816277	0.985276	-4.2125	6060	2	GO:0005096	GTPase activator activity
AAEL002854-RA			0.482757	8.9457	0.824084	0.985544	-4.21183	2403	3	GO:0005515	protein binding
AAEL001709-RE			0.203323	3.76564	0.66866	0.972246	-4.21105	5017	2	GO:0006886	intracellular protein transport
AAEL012103-RB			0.482757	8.93999	0.823893	0.985539	-4.21091	3828	1	GO:0008270	zinc ion binding
AAEL012685-RD			0.482757	8.92112	0.823259	0.985523	-4.20786	1468	3
AAEL018314-RE			0.482757	8.79098	0.955448	0.990014	-4.18665	7749	3
AAEL007920-RG			0.482757	8.76705	0.809987	0.984855	-4.18272	3661	3	NA	NA
AAEL025053-RC			0.482757	8.74319	0.809158	0.984778	-4.17879	1335	2
AAEL019654-RK			0.482757	8.73915	1.27974	0.995006	-4.17812	6123	3	GO:0032012	regulation of ARF protein signal transduction
AAEL013077-RB			0.482757	8.7167	0.816324	0.985279	-4.17441	2177	1	GO:0016021	integral component of membrane
AAEL024528-RI			0.482757	8.70618	0.815964	0.985257	-4.17267	7141	2	GO:0005524	ATP binding
AAEL009753-RB		sodium-dependent phosphate transporter	0.482757	8.70309	0.815858	0.985251	-4.17216	2606	3	GO:0016021	integral component of membrane
AAEL014990-RE			0.911397	16.2822	1.06624	0.994749	-4.15907	1320	2
AAEL010433-RI	gro	groucho protein	0.482757	8.60849	0.804444	0.984346	-4.15639	5104	3	GO:0006355	regulation of transcription, DNA-templated
AAEL000172-RE			0.482757	8.59854	1.06698	0.994663	-4.15472	9716	3	GO:0003676	nucleic acid binding
AAEL006234-RC		beta 1,3-galactosyltransferase	0.482757	8.55318	0.810681	0.98492	-4.14709	1800	3	GO:0016020	membrane
AAEL019657-RC			0.482757	8.54717	0.810472	0.984901	-4.14608	2864	2	GO:0005524	ATP binding
AAEL024459-RA			0.482757	8.53945	1.18223	0.994039	-4.14477	671	NIGP01001331
AAEL012161-RL			0.482757	8.48093	0.80816	0.984685	-4.13485	2271	2	GO:0016491	oxidoreductase activity
AAEL026811-RC			0.482757	8.48067	0.799913	0.98382	-4.13481	5672	2
AAEL006543-RE			0.482757	8.46593	0.799387	0.983759	-4.1323	3380	2
AAEL010815-RG			0.482757	8.45929	0.807401	0.984615	-4.13117	5488	3	GO:0003676	nucleic acid binding
AAEL009756-RD			0.3017	5.2742	0.7671	0.981436	-4.12776	2143	3	GO:0005515	protein binding
AAEL023155-RA			0.482757	8.40691	1.18737	0.993752	-4.12221	759	3
AAEL021668-RA			0.482757	8.40205	0.797099	0.983498	-4.12137	1111	NIGP01002240
AAEL023040-RA			0.482757	8.39722	1.29668	0.997749	-4.12054	3922	3	GO:0016020	membrane
AAEL011161-RD			0.482757	8.37478	0.804424	0.984345	-4.11668	3057	3
AAEL019603-RB			0.482757	8.3434	1.21939	0.992119	-4.11127	2230	2	GO:0055114	oxidation-reduction process
AAEL015593-RE			2.04904	35.3639	0.950922	0.989094	-4.10925	6021	2	GO:0016021	integral component of membrane
AAEL009515-RE			0.482757	8.3291	0.851679	0.985232	-4.10879	8345	1	GO:0003677	DNA binding
AAEL006644-RA			0.482757	8.29192	1.14365	0.995966	-4.10234	1432	3
AAEL009125-RC	CYP6M10	cytochrome P450	0.482757	8.29027	0.801422	0.983994	-4.10205	1988	2	GO:0055114	oxidation-reduction process
AAEL025718-RJ			0.482757	8.28773	0.801332	0.983984	-4.10161	3068	3	GO:0016811	hydrolase activity, acting on carbon-nitrogen (but not peptide) bonds, in linear amides
AAEL005113-RF	CCEAE1A	Carboxy/choline esterase Alpha Esterase	0.211438	3.60109	0.718399	0.979058	-4.09012	1992	2	GO:0016787	hydrolase activity
AAEL006416-RD		glycine rich RNA binding protein, putative	0.482757	8.17509	0.797291	0.98352	-4.08187	1386	2	GO:0003676	nucleic acid binding
AAEL009428-RN			0.438863	7.40128	0.787671	0.982488	-4.07593	4244	2	GO:0005509	calcium ion binding
[truncated: 1,156 more rows]

## Sheet: Upregulated NB vs SF
Transcript	Gene name	Gene description	NB (TMM)	SF (TMM)	theta	prob	log2FC	length	Chrom	GO_term_accession	GO_term_name
[truncated: 1,452 more rows]

## Sheet: Downregulated NB vs SF
Transcript	Gene name	Gene description	NB (TMM)	SF (TMM)	theta	prob	log2FC	length	Chrom	GO_term_accession	GO_term_name
[truncated: 1,917 more rows]

[truncated: 2 more sheets: Upregulated NB vs IB, Downregulated NB vs IB]
